# Supplementary material for: Design of 2‑Aminobenzothiazole Derivatives Targeting Trypanosomatid PTR1 by a Multidisciplinary Fragment Hybridization Approach
Source: J Med Chem. 2025 Sep 30;68(19):20595–618. doi: 10.1021/acs.jmedchem.5c01799 (PMC12516686; doi:10.1021/acs.jmedchem.5c01799)
Supplement: Supplementary file 2 [file jm5c01799_si_002.zip]

Archive with 33 entries (33 files):
- docking_complexes/LmPTR1_1a_pose1.pdb
- docking_complexes/LmPTR1_1a_pose2.pdb
- docking_complexes/LmPTR1_1a_pose3.pdb
- docking_complexes/LmPTR1_1b_pose1.pdb
- docking_complexes/LmPTR1_1b_pose2.pdb
- docking_complexes/LmPTR1_1b_pose3.pdb
- docking_complexes/LmPTR1_1c_pose1.pdb
- docking_complexes/LmPTR1_1c_pose2.pdb
- docking_complexes/LmPTR1_1c_pose3.pdb
- docking_complexes/LmPTR1_1d_pose1.pdb
- docking_complexes/LmPTR1_1d_pose2.pdb
- docking_complexes/LmPTR1_1d_pose3.pdb
- docking_complexes/LmPTR1_1e_pose1.pdb
- docking_complexes/LmPTR1_1e_pose2.pdb
- docking_complexes/LmPTR1_1e_pose3.pdb
- docking_complexes/TbPTR1_1a_pose1.pdb
- docking_complexes/TbPTR1_1a_pose2.pdb
- docking_complexes/TbPTR1_1a_pose3.pdb
- docking_complexes/TbPTR1_1b_pose1.pdb
- docking_complexes/TbPTR1_1b_pose2.pdb
- docking_complexes/TbPTR1_1b_pose3.pdb
- docking_complexes/TbPTR1_1c_pose1.pdb
- docking_complexes/TbPTR1_1c_pose2.pdb
- docking_complexes/TbPTR1_1c_pose3.pdb
- docking_complexes/TbPTR1_1d_pose1.pdb
- docking_complexes/TbPTR1_1d_pose2.pdb
- docking_complexes/TbPTR1_1d_pose3.pdb
- docking_complexes/TbPTR1_1e_pose1.pdb
- docking_complexes/TbPTR1_1e_pose2.pdb
- docking_complexes/TbPTR1_1e_pose3.pdb
- docking_complexes/TbPTR1_V_pose1.pdb
- docking_complexes/TbPTR1_V_pose2.pdb
- docking_complexes/TbPTR1_V_pose3.pdb
