# Supplementary material for: Design of 2‑Aminobenzothiazole Derivatives Targeting Trypanosomatid PTR1 by a Multidisciplinary Fragment Hybridization Approach
Source: J Med Chem. 2025 Sep 30;68(19):20595–618. doi: 10.1021/acs.jmedchem.5c01799 (PMC12516686; doi:10.1021/acs.jmedchem.5c01799)
Supplement: Supplementary file 2 [file jm5c01799_si_002.zip › docking_complexes/LmPTR1_1c_pose2.pdb]

REMARK   4      COMPLIES WITH FORMAT V. 3.0, 1-DEC-2006
REMARK 888
REMARK 888 WRITTEN BY MAESTRO (A PRODUCT OF SCHRODINGER, LLC)
TITLE     LmPTR1_1c_pose2
MODEL        1
ATOM      1  N   VAL A   6      18.519   7.945  -9.244  1.00 35.40           N1+
ATOM      2  CA  VAL A   6      18.356   6.608  -8.559  1.00 31.36           C  
ATOM      3  C   VAL A   6      18.105   6.726  -7.048  1.00 27.75           C  
ATOM      4  O   VAL A   6      19.011   7.095  -6.272  1.00 25.70           O  
ATOM      5  CB  VAL A   6      19.585   5.684  -8.844  1.00 32.89           C  
ATOM      6  CG1 VAL A   6      19.600   4.482  -7.905  1.00 34.56           C  
ATOM      7  CG2 VAL A   6      19.509   5.156 -10.293  1.00 32.48           C  
ATOM      8  N   PRO A   7      16.857   6.423  -6.604  1.00 26.42           N  
ATOM      9  CA  PRO A   7      16.591   6.527  -5.154  1.00 22.25           C  
ATOM     10  C   PRO A   7      17.332   5.473  -4.327  1.00 21.16           C  
ATOM     11  O   PRO A   7      17.747   4.418  -4.837  1.00 22.19           O  
ATOM     12  CB  PRO A   7      15.072   6.397  -5.069  1.00 23.90           C  
ATOM     13  CG  PRO A   7      14.739   5.447  -6.207  1.00 25.89           C  
ATOM     14  CD  PRO A   7      15.681   5.907  -7.342  1.00 22.16           C  
ATOM     15  N   VAL A   8      17.517   5.771  -3.046  1.00 16.82           N  
ATOM     16  CA  VAL A   8      18.215   4.876  -2.139  1.00 14.57           C  
ATOM     17  C   VAL A   8      17.361   4.394  -0.944  1.00 16.72           C  
ATOM     18  O   VAL A   8      16.664   5.194  -0.306  1.00 13.09           O  
ATOM     19  CB  VAL A   8      19.486   5.554  -1.585  1.00 12.11           C  
ATOM     20  CG1 VAL A   8      20.080   4.712  -0.429  1.00  8.88           C  
ATOM     21  CG2 VAL A   8      20.510   5.734  -2.727  1.00  9.22           C  
ATOM     22  N   ALA A   9      17.438   3.092  -0.637  1.00 14.47           N  
ATOM     23  CA  ALA A   9      16.689   2.555   0.494  1.00 17.61           C  
ATOM     24  C   ALA A   9      17.652   1.899   1.472  1.00 18.24           C  
ATOM     25  O   ALA A   9      18.561   1.205   1.064  1.00 19.20           O  
ATOM     26  CB  ALA A   9      15.655   1.482   0.006  1.00 15.69           C  
ATOM     27  N   LEU A  10      17.455   2.143   2.759  1.00 16.72           N  
ATOM     28  CA  LEU A  10      18.244   1.508   3.791  1.00 16.12           C  
ATOM     29  C   LEU A  10      17.308   0.461   4.413  1.00 16.36           C  
ATOM     30  O   LEU A  10      16.235   0.789   4.893  1.00 17.76           O  
ATOM     31  CB  LEU A  10      18.671   2.533   4.862  1.00 14.59           C  
ATOM     32  CG  LEU A  10      19.166   1.959   6.198  1.00 16.06           C  
ATOM     33  CD1 LEU A  10      20.296   0.990   5.978  1.00 18.87           C  
ATOM     34  CD2 LEU A  10      19.618   3.115   7.128  1.00 16.75           C  
ATOM     35  N   VAL A  11      17.685  -0.802   4.371  1.00 16.33           N  
ATOM     36  CA  VAL A  11      16.853  -1.853   4.975  1.00 17.22           C  
ATOM     37  C   VAL A  11      17.597  -2.548   6.119  1.00 16.16           C  
ATOM     38  O   VAL A  11      18.626  -3.153   5.870  1.00 16.90           O  
ATOM     39  CB  VAL A  11      16.486  -2.937   3.924  1.00 16.58           C  
ATOM     40  CG1 VAL A  11      15.596  -4.028   4.578  1.00 11.76           C  
ATOM     41  CG2 VAL A  11      15.797  -2.270   2.721  1.00 16.95           C  
ATOM     42  N   THR A  12      17.104  -2.475   7.356  1.00 14.71           N  
ATOM     43  CA  THR A  12      17.806  -3.161   8.452  1.00 15.20           C  
ATOM     44  C   THR A  12      17.454  -4.655   8.507  1.00 15.87           C  
ATOM     45  O   THR A  12      16.340  -5.047   8.114  1.00 17.38           O  
ATOM     46  CB  THR A  12      17.514  -2.479   9.800  1.00 16.22           C  
ATOM     47  OG1 THR A  12      16.143  -2.655  10.154  1.00 16.90           O  
ATOM     48  CG2 THR A  12      17.827  -0.998   9.686  1.00 14.71           C  
ATOM     49  N   GLY A  13      18.406  -5.485   8.953  1.00 15.47           N  
ATOM     50  CA  GLY A  13      18.193  -6.931   9.007  1.00 12.87           C  
ATOM     51  C   GLY A  13      17.785  -7.435   7.625  1.00 15.54           C  
ATOM     52  O   GLY A  13      16.849  -8.213   7.477  1.00 15.10           O  
ATOM     53  N   ALA A  14      18.529  -7.007   6.611  1.00 15.04           N  
ATOM     54  CA  ALA A  14      18.229  -7.327   5.234  1.00 18.39           C  
ATOM     55  C   ALA A  14      18.780  -8.632   4.675  1.00 20.34           C  
ATOM     56  O   ALA A  14      18.493  -8.940   3.530  1.00 19.83           O  
ATOM     57  CB  ALA A  14      18.713  -6.163   4.341  1.00 17.33           C  
ATOM     58  N   ALA A  15      19.540  -9.400   5.463  1.00 18.67           N  
ATOM     59  CA  ALA A  15      20.177 -10.604   4.913  1.00 19.60           C  
ATOM     60  C   ALA A  15      19.257 -11.730   4.524  1.00 18.76           C  
ATOM     61  O   ALA A  15      19.551 -12.498   3.607  1.00 16.67           O  
ATOM     62  CB  ALA A  15      21.258 -11.119   5.862  1.00 17.96           C  
ATOM     63  N   LYS A  16      18.134 -11.848   5.204  1.00 17.66           N  
ATOM     64  CA  LYS A  16      17.260 -12.916   4.821  1.00 19.78           C  
ATOM     65  C   LYS A  16      15.807 -12.696   5.069  1.00 18.27           C  
ATOM     66  O   LYS A  16      15.372 -11.591   5.386  1.00 19.54           O  
ATOM     67  CB  LYS A  16      17.710 -14.198   5.512  1.00 27.81           C  
ATOM     68  CG  LYS A  16      18.241 -14.006   6.873  1.00 29.56           C  
ATOM     69  CD  LYS A  16      19.019 -15.240   7.316  1.00 34.58           C  
ATOM     70  CE  LYS A  16      19.208 -15.203   8.818  1.00 36.84           C  
ATOM     71  NZ  LYS A  16      20.134 -16.253   9.323  1.00 40.96           N1+
ATOM     72  N   ARG A  17      15.060 -13.763   4.855  1.00 16.09           N  
ATOM     73  CA  ARG A  17      13.637 -13.779   5.121  1.00 16.78           C  
ATOM     74  C   ARG A  17      12.910 -12.519   4.635  1.00 16.77           C  
ATOM     75  O   ARG A  17      13.086 -12.144   3.466  1.00 14.87           O  
ATOM     76  CB  ARG A  17      13.459 -14.067   6.618  1.00 15.91           C  
ATOM     77  CG  ARG A  17      13.869 -15.562   6.951  1.00 17.31           C  
ATOM     78  CD  ARG A  17      14.097 -15.802   8.433  1.00 17.71           C  
ATOM     79  NE  ARG A  17      12.888 -15.499   9.207  1.00 22.05           N  
ATOM     80  CZ  ARG A  17      11.836 -16.310   9.308  1.00 24.41           C  
ATOM     81  NH1 ARG A  17      11.827 -17.495   8.692  1.00 21.66           N  
ATOM     82  NH2 ARG A  17      10.774 -15.930  10.010  1.00 23.22           N1+
ATOM     83  N   LEU A  18      12.104 -11.858   5.478  1.00 16.19           N  
ATOM     84  CA  LEU A  18      11.359 -10.687   5.018  1.00 15.70           C  
ATOM     85  C   LEU A  18      12.231  -9.498   4.593  1.00 13.94           C  
ATOM     86  O   LEU A  18      11.934  -8.852   3.589  1.00 13.90           O  
ATOM     87  CB  LEU A  18      10.319 -10.228   6.069  1.00 17.61           C  
ATOM     88  CG  LEU A  18       9.245 -11.209   6.622  1.00 20.37           C  
ATOM     89  CD1 LEU A  18       8.037 -10.445   7.179  1.00 18.74           C  
ATOM     90  CD2 LEU A  18       8.785 -12.156   5.577  1.00 18.81           C  
ATOM     91  N   GLY A  19      13.294  -9.209   5.348  1.00 14.73           N  
ATOM     92  CA  GLY A  19      14.182  -8.096   5.006  1.00 14.43           C  
ATOM     93  C   GLY A  19      14.815  -8.308   3.630  1.00 13.79           C  
ATOM     94  O   GLY A  19      14.915  -7.398   2.832  1.00 14.28           O  
ATOM     95  N   ARG A  20      15.247  -9.530   3.346  1.00 17.47           N  
ATOM     96  CA  ARG A  20      15.849  -9.805   2.038  1.00 17.17           C  
ATOM     97  C   ARG A  20      14.807  -9.533   0.944  1.00 16.73           C  
ATOM     98  O   ARG A  20      15.077  -8.891  -0.099  1.00 17.14           O  
ATOM     99  CB  ARG A  20      16.301 -11.279   1.937  1.00 17.06           C  
ATOM    100  CG AARG A  20      16.374 -11.760   0.489  0.50 18.89           C  
ATOM    101  CG BARG A  20      16.907 -11.594   0.539  0.50 19.40           C  
ATOM    102  CD AARG A  20      17.685 -12.440   0.223  0.50 19.69           C  
ATOM    103  CD BARG A  20      16.679 -13.025   0.036  0.50 19.81           C  
ATOM    104  NE AARG A  20      17.760 -12.972  -1.133  0.50 19.37           N  
ATOM    105  NE BARG A  20      17.697 -13.992   0.448  0.50 18.67           N  
ATOM    106  CZ AARG A  20      18.841 -13.568  -1.619  0.50 20.23           C  
ATOM    107  CZ BARG A  20      17.912 -15.162  -0.166  0.50 21.51           C  
ATOM    108  NH1AARG A  20      19.925 -13.698  -0.855  0.50 17.98           N  
ATOM    109  NH1BARG A  20      17.179 -15.518  -1.220  0.50 21.35           N  
ATOM    110  NH2AARG A  20      18.839 -14.027  -2.861  0.50 18.83           N1+
ATOM    111  NH2BARG A  20      18.866 -15.985   0.258  0.50 17.67           N1+
ATOM    112  N   SER A  21      13.609 -10.035   1.186  1.00 15.61           N  
ATOM    113  CA  SER A  21      12.540  -9.875   0.211  1.00 16.18           C  
ATOM    114  C   SER A  21      12.211  -8.393   0.014  1.00 15.34           C  
ATOM    115  O   SER A  21      11.888  -7.965  -1.074  1.00 18.66           O  
ATOM    116  CB  SER A  21      11.281 -10.665   0.669  1.00 13.12           C  
ATOM    117  OG  SER A  21      10.302 -10.689  -0.349  1.00 14.44           O  
ATOM    118  N   ILE A  22      12.277  -7.609   1.077  1.00 15.29           N  
ATOM    119  CA  ILE A  22      11.999  -6.189   0.968  1.00 15.14           C  
ATOM    120  C   ILE A  22      13.125  -5.547   0.165  1.00 15.18           C  
ATOM    121  O   ILE A  22      12.894  -4.771  -0.761  1.00 15.31           O  
ATOM    122  CB  ILE A  22      11.880  -5.551   2.398  1.00 17.00           C  
ATOM    123  CG1 ILE A  22      10.599  -6.065   3.075  1.00 15.02           C  
ATOM    124  CG2 ILE A  22      11.911  -4.010   2.313  1.00 14.81           C  
ATOM    125  CD1 ILE A  22      10.485  -5.762   4.625  1.00 17.89           C  
ATOM    126  N   ALA A  23      14.364  -5.900   0.485  1.00 15.87           N  
ATOM    127  CA  ALA A  23      15.474  -5.333  -0.261  1.00 17.73           C  
ATOM    128  C   ALA A  23      15.366  -5.723  -1.756  1.00 17.93           C  
ATOM    129  O   ALA A  23      15.606  -4.900  -2.651  1.00 17.08           O  
ATOM    130  CB  ALA A  23      16.787  -5.808   0.332  1.00 17.71           C  
ATOM    131  N   GLU A  24      14.990  -6.965  -2.030  1.00 18.46           N  
ATOM    132  CA  GLU A  24      14.867  -7.404  -3.418  1.00 21.14           C  
ATOM    133  C   GLU A  24      13.717  -6.659  -4.112  1.00 20.36           C  
ATOM    134  O   GLU A  24      13.828  -6.254  -5.267  1.00 21.48           O  
ATOM    135  CB  GLU A  24      14.611  -8.930  -3.507  1.00 20.08           C  
ATOM    136  CG  GLU A  24      15.761  -9.791  -3.044  1.00 23.57           C  
ATOM    137  CD  GLU A  24      15.390 -11.271  -2.917  1.00 28.60           C  
ATOM    138  OE1 GLU A  24      14.209 -11.597  -2.628  1.00 31.92           O  
ATOM    139  OE2 GLU A  24      16.283 -12.125  -3.069  1.00 31.44           O1-
ATOM    140  N   GLY A  25      12.609  -6.493  -3.412  1.00 19.16           N  
ATOM    141  CA  GLY A  25      11.483  -5.797  -4.004  1.00 18.93           C  
ATOM    142  C   GLY A  25      11.785  -4.342  -4.312  1.00 18.90           C  
ATOM    143  O   GLY A  25      11.385  -3.808  -5.373  1.00 17.21           O  
ATOM    144  N   LEU A  26      12.493  -3.678  -3.405  1.00 19.02           N  
ATOM    145  CA  LEU A  26      12.816  -2.277  -3.628  1.00 15.86           C  
ATOM    146  C   LEU A  26      13.840  -2.221  -4.776  1.00 18.91           C  
ATOM    147  O   LEU A  26      13.747  -1.370  -5.665  1.00 18.27           O  
ATOM    148  CB  LEU A  26      13.374  -1.643  -2.342  1.00 16.89           C  
ATOM    149  CG  LEU A  26      12.310  -1.407  -1.248  1.00 18.72           C  
ATOM    150  CD1 LEU A  26      12.986  -1.101   0.107  1.00 15.92           C  
ATOM    151  CD2 LEU A  26      11.369  -0.253  -1.679  1.00 12.72           C  
ATOM    152  N   HIS A  27      14.796  -3.141  -4.776  1.00 18.64           N  
ATOM    153  CA  HIS A  27      15.799  -3.157  -5.844  1.00 20.35           C  
ATOM    154  C   HIS A  27      15.109  -3.349  -7.210  1.00 19.96           C  
ATOM    155  O   HIS A  27      15.455  -2.681  -8.189  1.00 16.59           O  
ATOM    156  CB  HIS A  27      16.832  -4.278  -5.585  1.00 20.25           C  
ATOM    157  CG  HIS A  27      17.999  -4.259  -6.519  1.00 21.03           C  
ATOM    158  ND1 HIS A  27      17.983  -4.882  -7.751  1.00 21.74           N  
ATOM    159  CD2 HIS A  27      19.223  -3.691  -6.402  1.00 23.18           C  
ATOM    160  CE1 HIS A  27      19.149  -4.699  -8.351  1.00 23.94           C  
ATOM    161  NE2 HIS A  27      19.920  -3.978  -7.555  1.00 25.13           N  
ATOM    162  N   ALA A  28      14.108  -4.225  -7.272  1.00 20.38           N  
ATOM    163  CA  ALA A  28      13.408  -4.479  -8.546  1.00 19.37           C  
ATOM    164  C   ALA A  28      12.674  -3.239  -9.043  1.00 21.22           C  
ATOM    165  O   ALA A  28      12.387  -3.120 -10.244  1.00 21.60           O  
ATOM    166  CB  ALA A  28      12.417  -5.656  -8.397  1.00 21.22           C  
ATOM    167  N   GLU A  29      12.365  -2.313  -8.132  1.00 19.71           N  
ATOM    168  CA  GLU A  29      11.673  -1.104  -8.516  1.00 19.82           C  
ATOM    169  C   GLU A  29      12.659  -0.054  -8.980  1.00 21.41           C  
ATOM    170  O   GLU A  29      12.253   0.991  -9.458  1.00 23.39           O  
ATOM    171  CB  GLU A  29      10.840  -0.549  -7.346  1.00 23.04           C  
ATOM    172  CG  GLU A  29       9.670  -1.439  -6.935  1.00 24.33           C  
ATOM    173  CD  GLU A  29       8.732  -1.746  -8.119  1.00 30.27           C  
ATOM    174  OE1 GLU A  29       8.216  -0.785  -8.751  1.00 30.21           O  
ATOM    175  OE2 GLU A  29       8.510  -2.948  -8.424  1.00 32.53           O1-
ATOM    176  N   GLY A  30      13.951  -0.327  -8.840  1.00 21.19           N  
ATOM    177  CA  GLY A  30      14.955   0.637  -9.265  1.00 20.85           C  
ATOM    178  C   GLY A  30      15.795   1.234  -8.135  1.00 22.45           C  
ATOM    179  O   GLY A  30      16.721   1.999  -8.397  1.00 21.82           O  
ATOM    180  N   TYR A  31      15.494   0.899  -6.879  1.00 19.49           N  
ATOM    181  CA  TYR A  31      16.274   1.464  -5.776  1.00 19.12           C  
ATOM    182  C   TYR A  31      17.655   0.845  -5.633  1.00 19.38           C  
ATOM    183  O   TYR A  31      17.856  -0.323  -5.947  1.00 15.57           O  
ATOM    184  CB  TYR A  31      15.591   1.242  -4.415  1.00 18.11           C  
ATOM    185  CG  TYR A  31      14.350   2.074  -4.136  1.00 19.49           C  
ATOM    186  CD1 TYR A  31      13.117   1.732  -4.680  1.00 16.19           C  
ATOM    187  CD2 TYR A  31      14.425   3.196  -3.314  1.00 19.96           C  
ATOM    188  CE1 TYR A  31      11.999   2.471  -4.410  1.00 19.07           C  
ATOM    189  CE2 TYR A  31      13.320   3.953  -3.035  1.00 16.59           C  
ATOM    190  CZ  TYR A  31      12.105   3.592  -3.578  1.00 21.17           C  
ATOM    191  OH  TYR A  31      10.998   4.354  -3.283  1.00 19.41           O  
ATOM    192  N   ALA A  32      18.592   1.658  -5.153  1.00 17.74           N  
ATOM    193  CA  ALA A  32      19.923   1.195  -4.816  1.00 16.68           C  
ATOM    194  C   ALA A  32      19.615   0.835  -3.347  1.00 17.94           C  
ATOM    195  O   ALA A  32      18.849   1.545  -2.680  1.00 16.45           O  
ATOM    196  CB  ALA A  32      20.912   2.319  -4.871  1.00 15.41           C  
ATOM    197  N   VAL A  33      20.182  -0.248  -2.839  1.00 17.92           N  
ATOM    198  CA  VAL A  33      19.863  -0.640  -1.461  1.00 19.16           C  
ATOM    199  C   VAL A  33      21.058  -0.848  -0.523  1.00 17.53           C  
ATOM    200  O   VAL A  33      22.027  -1.519  -0.865  1.00 17.04           O  
ATOM    201  CB  VAL A  33      19.079  -1.967  -1.440  1.00 20.62           C  
ATOM    202  CG1 VAL A  33      18.782  -2.347   0.009  1.00 22.19           C  
ATOM    203  CG2 VAL A  33      17.786  -1.839  -2.243  1.00 16.41           C  
ATOM    204  N   CYS A  34      20.960  -0.292   0.664  1.00 16.99           N  
ATOM    205  CA  CYS A  34      21.997  -0.477   1.663  1.00 16.93           C  
ATOM    206  C   CYS A  34      21.452  -1.603   2.563  1.00 16.75           C  
ATOM    207  O   CYS A  34      20.418  -1.447   3.243  1.00 16.96           O  
ATOM    208  CB  CYS A  34      22.202   0.813   2.452  1.00 19.12           C  
ATOM    209  SG  CYS A  34      23.386   0.635   3.776  1.00 22.01           S  
ATOM    210  N   LEU A  35      22.136  -2.742   2.542  1.00 15.67           N  
ATOM    211  CA  LEU A  35      21.720  -3.915   3.297  1.00 16.20           C  
ATOM    212  C   LEU A  35      22.411  -3.955   4.656  1.00 17.56           C  
ATOM    213  O   LEU A  35      23.605  -4.210   4.743  1.00 19.99           O  
ATOM    214  CB  LEU A  35      22.073  -5.176   2.496  1.00 15.46           C  
ATOM    215  CG  LEU A  35      21.683  -5.080   1.022  1.00 16.08           C  
ATOM    216  CD1 LEU A  35      22.420  -6.168   0.180  1.00 15.07           C  
ATOM    217  CD2 LEU A  35      20.143  -5.228   0.919  1.00 12.28           C  
ATOM    218  N   HIS A  36      21.674  -3.696   5.722  1.00 14.88           N  
ATOM    219  CA  HIS A  36      22.280  -3.755   7.040  1.00 16.56           C  
ATOM    220  C   HIS A  36      22.158  -5.183   7.554  1.00 16.23           C  
ATOM    221  O   HIS A  36      21.204  -5.895   7.211  1.00 19.06           O  
ATOM    222  CB  HIS A  36      21.603  -2.789   8.041  1.00 14.60           C  
ATOM    223  CG  HIS A  36      21.722  -3.249   9.462  1.00 14.12           C  
ATOM    224  ND1 HIS A  36      20.887  -4.202  10.005  1.00 12.99           N  
ATOM    225  CD2 HIS A  36      22.596  -2.914  10.440  1.00 13.55           C  
ATOM    226  CE1 HIS A  36      21.243  -4.432  11.259  1.00 14.49           C  
ATOM    227  NE2 HIS A  36      22.279  -3.662  11.545  1.00 15.70           N  
ATOM    228  N   TYR A  37      23.129  -5.608   8.346  1.00 16.52           N  
ATOM    229  CA  TYR A  37      23.117  -6.948   8.937  1.00 18.84           C  
ATOM    230  C   TYR A  37      23.845  -6.892  10.272  1.00 17.70           C  
ATOM    231  O   TYR A  37      24.579  -5.930  10.559  1.00 18.48           O  
ATOM    232  CB  TYR A  37      23.793  -7.970   7.996  1.00 20.69           C  
ATOM    233  CG  TYR A  37      25.297  -7.790   7.889  1.00 22.43           C  
ATOM    234  CD1 TYR A  37      26.170  -8.442   8.771  1.00 21.52           C  
ATOM    235  CD2 TYR A  37      25.841  -6.959   6.915  1.00 21.95           C  
ATOM    236  CE1 TYR A  37      27.554  -8.254   8.675  1.00 22.80           C  
ATOM    237  CE2 TYR A  37      27.201  -6.768   6.808  1.00 21.61           C  
ATOM    238  CZ  TYR A  37      28.052  -7.403   7.687  1.00 22.75           C  
ATOM    239  OH  TYR A  37      29.393  -7.156   7.581  1.00 21.19           O  
ATOM    240  N   HIS A  38      23.610  -7.885  11.118  1.00 17.75           N  
ATOM    241  CA  HIS A  38      24.278  -7.919  12.405  1.00 18.29           C  
ATOM    242  C   HIS A  38      25.203  -9.158  12.403  1.00 19.72           C  
ATOM    243  O   HIS A  38      26.416  -9.007  12.408  1.00 20.15           O  
ATOM    244  CB  HIS A  38      23.259  -8.003  13.544  1.00 19.93           C  
ATOM    245  CG  HIS A  38      23.873  -8.101  14.915  1.00 20.64           C  
ATOM    246  ND1 HIS A  38      23.260  -8.759  15.964  1.00 20.60           N  
ATOM    247  CD2 HIS A  38      25.039  -7.618  15.407  1.00 18.65           C  
ATOM    248  CE1 HIS A  38      24.025  -8.681  17.035  1.00 16.82           C  
ATOM    249  NE2 HIS A  38      25.107  -7.990  16.724  1.00 17.89           N  
ATOM    250  N   ARG A  39      24.632 -10.362  12.373  1.00 19.76           N  
ATOM    251  CA  ARG A  39      25.427 -11.586  12.375  1.00 22.28           C  
ATOM    252  C   ARG A  39      25.461 -12.327  11.055  1.00 22.86           C  
ATOM    253  O   ARG A  39      26.296 -13.187  10.861  1.00 22.21           O  
ATOM    254  CB  ARG A  39      24.927 -12.507  13.488  1.00 24.04           C  
ATOM    255  CG  ARG A  39      25.318 -11.909  14.855  1.00 31.20           C  
ATOM    256  CD  ARG A  39      24.660 -12.565  16.028  1.00 35.97           C  
ATOM    257  NE  ARG A  39      24.914 -11.788  17.237  1.00 43.68           N  
ATOM    258  CZ  ARG A  39      24.103 -11.771  18.286  1.00 46.92           C  
ATOM    259  NH1 ARG A  39      22.984 -12.493  18.271  1.00 48.24           N  
ATOM    260  NH2 ARG A  39      24.402 -11.029  19.348  1.00 47.89           N1+
ATOM    261  N   SER A  40      24.558 -11.989  10.137  1.00 23.58           N  
ATOM    262  CA  SER A  40      24.504 -12.694   8.855  1.00 22.34           C  
ATOM    263  C   SER A  40      25.349 -12.092   7.730  1.00 21.85           C  
ATOM    264  O   SER A  40      24.854 -11.762   6.633  1.00 21.49           O  
ATOM    265  CB  SER A  40      23.043 -12.810   8.446  1.00 22.73           C  
ATOM    266  OG  SER A  40      22.363 -13.589   9.414  1.00 21.45           O  
ATOM    267  N   ALA A  41      26.639 -11.961   8.000  1.00 21.35           N  
ATOM    268  CA  ALA A  41      27.549 -11.387   7.020  1.00 22.14           C  
ATOM    269  C   ALA A  41      27.547 -12.135   5.693  1.00 22.02           C  
ATOM    270  O   ALA A  41      27.443 -11.537   4.628  1.00 22.25           O  
ATOM    271  CB  ALA A  41      28.990 -11.343   7.610  1.00 22.98           C  
ATOM    272  N   ALA A  42      27.636 -13.453   5.750  1.00 20.19           N  
ATOM    273  CA  ALA A  42      27.714 -14.228   4.516  1.00 22.98           C  
ATOM    274  C   ALA A  42      26.449 -14.098   3.679  1.00 22.60           C  
ATOM    275  O   ALA A  42      26.510 -13.969   2.456  1.00 23.03           O  
ATOM    276  CB  ALA A  42      27.999 -15.707   4.846  1.00 22.36           C  
ATOM    277  N   GLU A  43      25.289 -14.137   4.335  1.00 22.60           N  
ATOM    278  CA  GLU A  43      24.024 -14.002   3.619  1.00 20.80           C  
ATOM    279  C   GLU A  43      23.915 -12.590   3.003  1.00 18.16           C  
ATOM    280  O   GLU A  43      23.583 -12.428   1.832  1.00 19.45           O  
ATOM    281  CB  GLU A  43      22.839 -14.249   4.564  1.00 22.70           C  
ATOM    282  CG  GLU A  43      22.634 -15.710   4.956  1.00 27.26           C  
ATOM    283  CD  GLU A  43      23.584 -16.213   6.061  1.00 30.54           C  
ATOM    284  OE1 GLU A  43      24.269 -15.396   6.755  1.00 28.79           O  
ATOM    285  OE2 GLU A  43      23.620 -17.450   6.238  1.00 29.90           O1-
ATOM    286  N   ALA A  44      24.221 -11.579   3.799  1.00 16.70           N  
ATOM    287  CA  ALA A  44      24.163 -10.204   3.340  1.00 18.08           C  
ATOM    288  C   ALA A  44      25.068  -9.957   2.124  1.00 20.23           C  
ATOM    289  O   ALA A  44      24.635  -9.368   1.129  1.00 19.11           O  
ATOM    290  CB  ALA A  44      24.543  -9.263   4.501  1.00 17.13           C  
ATOM    291  N   ASN A  45      26.325 -10.405   2.196  1.00 21.40           N  
ATOM    292  CA  ASN A  45      27.248 -10.210   1.065  1.00 24.47           C  
ATOM    293  C   ASN A  45      26.830 -10.986  -0.181  1.00 24.08           C  
ATOM    294  O   ASN A  45      27.065 -10.553  -1.314  1.00 22.91           O  
ATOM    295  CB  ASN A  45      28.684 -10.568   1.478  1.00 25.50           C  
ATOM    296  CG  ASN A  45      29.223  -9.622   2.538  1.00 25.71           C  
ATOM    297  OD1 ASN A  45      28.973  -8.421   2.507  1.00 30.37           O  
ATOM    298  ND2 ASN A  45      29.968 -10.155   3.464  1.00 30.73           N  
ATOM    299  N   ALA A  46      26.197 -12.139   0.014  1.00 23.48           N  
ATOM    300  CA  ALA A  46      25.728 -12.918  -1.132  1.00 23.20           C  
ATOM    301  C   ALA A  46      24.580 -12.154  -1.782  1.00 21.28           C  
ATOM    302  O   ALA A  46      24.453 -12.114  -3.002  1.00 22.39           O  
ATOM    303  CB  ALA A  46      25.225 -14.321  -0.686  1.00 22.57           C  
ATOM    304  N   LEU A  47      23.725 -11.569  -0.958  1.00 20.57           N  
ATOM    305  CA  LEU A  47      22.592 -10.810  -1.505  1.00 19.93           C  
ATOM    306  C   LEU A  47      23.110  -9.596  -2.298  1.00 18.44           C  
ATOM    307  O   LEU A  47      22.653  -9.333  -3.405  1.00 18.27           O  
ATOM    308  CB  LEU A  47      21.672 -10.344  -0.370  1.00 18.48           C  
ATOM    309  CG  LEU A  47      20.516  -9.433  -0.788  1.00 19.86           C  
ATOM    310  CD1 LEU A  47      19.770 -10.021  -1.983  1.00 20.68           C  
ATOM    311  CD2 LEU A  47      19.570  -9.243   0.435  1.00 19.54           C  
ATOM    312  N   SER A  48      24.064  -8.872  -1.716  1.00 17.81           N  
ATOM    313  CA  SER A  48      24.668  -7.720  -2.380  1.00 19.40           C  
ATOM    314  C   SER A  48      25.313  -8.135  -3.721  1.00 20.35           C  
ATOM    315  O   SER A  48      25.108  -7.476  -4.737  1.00 19.17           O  
ATOM    316  CB  SER A  48      25.737  -7.115  -1.482  1.00 18.85           C  
ATOM    317  OG  SER A  48      26.291  -5.945  -2.056  1.00 17.66           O  
ATOM    318  N   ALA A  49      26.063  -9.240  -3.731  1.00 19.46           N  
ATOM    319  CA  ALA A  49      26.707  -9.687  -4.980  1.00 21.24           C  
ATOM    320  C   ALA A  49      25.637  -9.897  -6.053  1.00 21.45           C  
ATOM    321  O   ALA A  49      25.772  -9.440  -7.167  1.00 19.90           O  
ATOM    322  CB  ALA A  49      27.485 -10.978  -4.745  1.00 18.91           C  
ATOM    323  N   THR A  50      24.546 -10.566  -5.682  1.00 23.13           N  
ATOM    324  CA  THR A  50      23.462 -10.811  -6.615  1.00 24.03           C  
ATOM    325  C   THR A  50      22.876  -9.525  -7.157  1.00 23.12           C  
ATOM    326  O   THR A  50      22.722  -9.380  -8.361  1.00 22.27           O  
ATOM    327  CB  THR A  50      22.329 -11.619  -5.956  1.00 24.85           C  
ATOM    328  OG1 THR A  50      22.801 -12.943  -5.676  1.00 24.09           O  
ATOM    329  CG2 THR A  50      21.131 -11.704  -6.873  1.00 25.16           C  
ATOM    330  N   LEU A  51      22.559  -8.584  -6.273  1.00 22.53           N  
ATOM    331  CA  LEU A  51      21.987  -7.313  -6.738  1.00 22.74           C  
ATOM    332  C   LEU A  51      22.981  -6.495  -7.578  1.00 22.13           C  
ATOM    333  O   LEU A  51      22.605  -5.914  -8.588  1.00 21.29           O  
ATOM    334  CB  LEU A  51      21.475  -6.479  -5.545  1.00 20.28           C  
ATOM    335  CG  LEU A  51      20.439  -7.204  -4.650  1.00 20.51           C  
ATOM    336  CD1 LEU A  51      20.004  -6.277  -3.534  1.00 16.78           C  
ATOM    337  CD2 LEU A  51      19.210  -7.665  -5.472  1.00 16.93           C  
ATOM    338  N   ASN A  52      24.240  -6.452  -7.160  1.00 21.57           N  
ATOM    339  CA  ASN A  52      25.247  -5.722  -7.915  1.00 21.49           C  
ATOM    340  C   ASN A  52      25.506  -6.368  -9.277  1.00 23.12           C  
ATOM    341  O   ASN A  52      25.816  -5.668 -10.243  1.00 22.44           O  
ATOM    342  CB  ASN A  52      26.529  -5.610  -7.102  1.00 18.44           C  
ATOM    343  CG  ASN A  52      26.462  -4.463  -6.113  1.00 17.42           C  
ATOM    344  OD1 ASN A  52      26.073  -3.367  -6.477  1.00 15.16           O  
ATOM    345  ND2 ASN A  52      26.838  -4.713  -4.864  1.00 17.29           N  
ATOM    346  N   ALA A  53      25.362  -7.693  -9.366  1.00 21.56           N  
ATOM    347  CA  ALA A  53      25.552  -8.355 -10.658  1.00 23.92           C  
ATOM    348  C   ALA A  53      24.407  -7.985 -11.567  1.00 24.86           C  
ATOM    349  O   ALA A  53      24.585  -7.884 -12.786  1.00 25.14           O  
ATOM    350  CB  ALA A  53      25.619  -9.881 -10.501  1.00 23.35           C  
ATOM    351  N   ARG A  54      23.211  -7.801 -10.996  1.00 24.32           N  
ATOM    352  CA  ARG A  54      22.083  -7.403 -11.844  1.00 27.10           C  
ATOM    353  C   ARG A  54      22.216  -5.947 -12.294  1.00 25.29           C  
ATOM    354  O   ARG A  54      21.864  -5.644 -13.414  1.00 21.90           O  
ATOM    355  CB  ARG A  54      20.731  -7.543 -11.131  1.00 29.04           C  
ATOM    356  CG  ARG A  54      20.327  -8.951 -10.856  1.00 37.27           C  
ATOM    357  CD  ARG A  54      19.154  -8.998  -9.909  1.00 41.50           C  
ATOM    358  NE  ARG A  54      18.862 -10.381  -9.568  1.00 46.06           N  
ATOM    359  CZ  ARG A  54      18.034 -10.753  -8.602  1.00 48.21           C  
ATOM    360  NH1 ARG A  54      17.411  -9.839  -7.873  1.00 47.11           N  
ATOM    361  NH2 ARG A  54      17.836 -12.042  -8.362  1.00 49.69           N1+
ATOM    362  N   ARG A  55      22.696  -5.066 -11.405  1.00 24.79           N  
ATOM    363  CA  ARG A  55      22.844  -3.632 -11.671  1.00 25.09           C  
ATOM    364  C   ARG A  55      24.029  -3.160 -10.839  1.00 24.70           C  
ATOM    365  O   ARG A  55      23.972  -3.136  -9.605  1.00 23.46           O  
ATOM    366  CB  ARG A  55      21.553  -2.926 -11.248  1.00 26.20           C  
ATOM    367  CG  ARG A  55      21.311  -1.548 -11.821  1.00 31.81           C  
ATOM    368  CD  ARG A  55      19.798  -1.180 -11.723  1.00 32.65           C  
ATOM    369  NE  ARG A  55      19.351  -0.947 -10.347  1.00 28.90           N  
ATOM    370  CZ  ARG A  55      18.336  -1.590  -9.774  1.00 28.74           C  
ATOM    371  NH1 ARG A  55      17.657  -2.505 -10.454  1.00 27.12           N  
ATOM    372  NH2 ARG A  55      18.015  -1.332  -8.513  1.00 22.52           N1+
ATOM    373  N   PRO A  56      25.139  -2.804 -11.506  1.00 24.54           N  
ATOM    374  CA  PRO A  56      26.366  -2.332 -10.857  1.00 20.72           C  
ATOM    375  C   PRO A  56      26.090  -1.216  -9.883  1.00 19.76           C  
ATOM    376  O   PRO A  56      25.274  -0.327 -10.148  1.00 17.69           O  
ATOM    377  CB  PRO A  56      27.213  -1.846 -12.031  1.00 24.31           C  
ATOM    378  CG  PRO A  56      26.774  -2.782 -13.160  1.00 25.33           C  
ATOM    379  CD  PRO A  56      25.279  -2.812 -12.978  1.00 25.49           C  
ATOM    380  N   ASN A  57      26.772  -1.277  -8.753  1.00 19.45           N  
ATOM    381  CA  ASN A  57      26.675  -0.272  -7.715  1.00 21.41           C  
ATOM    382  C   ASN A  57      25.238   0.012  -7.292  1.00 19.58           C  
ATOM    383  O   ASN A  57      24.835   1.166  -7.170  1.00 21.68           O  
ATOM    384  CB  ASN A  57      27.351   1.033  -8.166  1.00 20.38           C  
ATOM    385  CG  ASN A  57      27.593   1.982  -7.008  1.00 22.01           C  
ATOM    386  OD1 ASN A  57      27.851   1.541  -5.886  1.00 22.66           O  
ATOM    387  ND2 ASN A  57      27.548   3.290  -7.278  1.00 24.42           N  
ATOM    388  N   SER A  58      24.481  -1.047  -7.069  1.00 14.76           N  
ATOM    389  CA  SER A  58      23.099  -0.904  -6.635  1.00 18.63           C  
ATOM    390  C   SER A  58      22.913  -1.517  -5.236  1.00 16.78           C  
ATOM    391  O   SER A  58      21.798  -1.630  -4.758  1.00 17.42           O  
ATOM    392  CB  SER A  58      22.137  -1.567  -7.637  1.00 16.24           C  
ATOM    393  OG  SER A  58      22.254  -3.006  -7.623  1.00 15.49           O  
ATOM    394  N   ALA A  59      24.005  -1.899  -4.581  1.00 15.10           N  
ATOM    395  CA  ALA A  59      23.902  -2.438  -3.225  1.00 15.66           C  
ATOM    396  C   ALA A  59      25.211  -2.390  -2.456  1.00 16.65           C  
ATOM    397  O   ALA A  59      26.288  -2.540  -3.040  1.00 19.46           O  
ATOM    398  CB  ALA A  59      23.388  -3.905  -3.252  1.00 13.64           C  
ATOM    399  N   ILE A  60      25.115  -2.170  -1.147  1.00 16.14           N  
ATOM    400  CA  ILE A  60      26.274  -2.197  -0.242  1.00 17.24           C  
ATOM    401  C   ILE A  60      25.790  -2.877   1.017  1.00 17.29           C  
ATOM    402  O   ILE A  60      24.581  -3.078   1.191  1.00 20.00           O  
ATOM    403  CB  ILE A  60      26.815  -0.790   0.134  1.00 15.78           C  
ATOM    404  CG1 ILE A  60      25.736   0.026   0.831  1.00 16.86           C  
ATOM    405  CG2 ILE A  60      27.325  -0.058  -1.147  1.00 13.66           C  
ATOM    406  CD1 ILE A  60      26.217   1.439   1.217  1.00 14.18           C  
ATOM    407  N   THR A  61      26.710  -3.261   1.888  1.00 18.34           N  
ATOM    408  CA  THR A  61      26.335  -3.886   3.151  1.00 21.20           C  
ATOM    409  C   THR A  61      26.993  -3.088   4.254  1.00 23.17           C  
ATOM    410  O   THR A  61      28.066  -2.514   4.040  1.00 23.83           O  
ATOM    411  CB  THR A  61      26.793  -5.358   3.217  1.00 21.06           C  
ATOM    412  OG1 THR A  61      28.217  -5.437   3.310  1.00 21.63           O  
ATOM    413  CG2 THR A  61      26.400  -6.081   1.928  1.00 25.31           C  
ATOM    414  N   VAL A  62      26.354  -3.050   5.422  1.00 22.71           N  
ATOM    415  CA  VAL A  62      26.873  -2.351   6.585  1.00 21.97           C  
ATOM    416  C   VAL A  62      26.469  -3.158   7.816  1.00 21.75           C  
ATOM    417  O   VAL A  62      25.325  -3.612   7.933  1.00 21.41           O  
ATOM    418  CB  VAL A  62      26.293  -0.913   6.720  1.00 22.04           C  
ATOM    419  CG1 VAL A  62      26.951  -0.228   7.902  1.00 24.78           C  
ATOM    420  CG2 VAL A  62      26.543  -0.114   5.453  1.00 22.44           C  
ATOM    421  N   GLN A  63      27.406  -3.328   8.741  1.00 22.41           N  
ATOM    422  CA  GLN A  63      27.161  -4.134   9.938  1.00 21.68           C  
ATOM    423  C   GLN A  63      26.881  -3.257  11.129  1.00 20.36           C  
ATOM    424  O   GLN A  63      27.467  -2.177  11.273  1.00 17.74           O  
ATOM    425  CB  GLN A  63      28.374  -5.034  10.204  1.00 21.93           C  
ATOM    426  CG  GLN A  63      28.227  -6.143  11.270  1.00 26.67           C  
ATOM    427  CD  GLN A  63      28.208  -5.599  12.674  1.00 29.67           C  
ATOM    428  OE1 GLN A  63      28.841  -4.595  12.949  1.00 33.29           O  
ATOM    429  NE2 GLN A  63      27.497  -6.271  13.580  1.00 29.84           N  
ATOM    430  N   ALA A  64      25.968  -3.714  11.980  1.00 20.35           N  
ATOM    431  CA  ALA A  64      25.661  -2.985  13.204  1.00 20.50           C  
ATOM    432  C   ALA A  64      24.759  -3.752  14.103  1.00 20.59           C  
ATOM    433  O   ALA A  64      23.757  -4.318  13.643  1.00 17.68           O  
ATOM    434  CB  ALA A  64      25.012  -1.652  12.896  1.00 21.76           C  
ATOM    435  N   ASP A  65      25.126  -3.747  15.383  1.00 20.18           N  
ATOM    436  CA  ASP A  65      24.340  -4.364  16.434  1.00 19.48           C  
ATOM    437  C   ASP A  65      23.373  -3.220  16.800  1.00 19.29           C  
ATOM    438  O   ASP A  65      23.811  -2.133  17.160  1.00 18.14           O  
ATOM    439  CB  ASP A  65      25.236  -4.710  17.629  1.00 17.86           C  
ATOM    440  CG  ASP A  65      24.447  -5.306  18.788  1.00 20.90           C  
ATOM    441  OD1 ASP A  65      23.219  -5.466  18.650  1.00 17.19           O  
ATOM    442  OD2 ASP A  65      25.049  -5.616  19.828  1.00 22.92           O1-
ATOM    443  N   LEU A  66      22.069  -3.451  16.678  1.00 18.05           N  
ATOM    444  CA  LEU A  66      21.095  -2.413  16.980  1.00 17.06           C  
ATOM    445  C   LEU A  66      20.531  -2.580  18.388  1.00 20.10           C  
ATOM    446  O   LEU A  66      19.491  -2.004  18.743  1.00 17.19           O  
ATOM    447  CB  LEU A  66      19.971  -2.443  15.945  1.00 13.30           C  
ATOM    448  CG  LEU A  66      20.441  -2.170  14.521  1.00 12.95           C  
ATOM    449  CD1 LEU A  66      19.264  -2.210  13.531  1.00 16.50           C  
ATOM    450  CD2 LEU A  66      21.127  -0.832  14.462  1.00 13.38           C  
ATOM    451  N   SER A  67      21.210  -3.397  19.188  1.00 19.64           N  
ATOM    452  CA  SER A  67      20.789  -3.588  20.554  1.00 19.68           C  
ATOM    453  C   SER A  67      21.078  -2.261  21.268  1.00 19.69           C  
ATOM    454  O   SER A  67      21.982  -1.535  20.867  1.00 17.00           O  
ATOM    455  CB  SER A  67      21.585  -4.725  21.200  1.00 21.07           C  
ATOM    456  OG  SER A  67      21.398  -4.639  22.599  1.00 25.90           O  
ATOM    457  N   ASN A  68      20.337  -1.947  22.337  1.00 20.34           N  
ATOM    458  CA  ASN A  68      20.552  -0.675  23.015  1.00 22.54           C  
ATOM    459  C   ASN A  68      21.692  -0.716  24.036  1.00 24.35           C  
ATOM    460  O   ASN A  68      21.453  -0.568  25.239  1.00 23.37           O  
ATOM    461  CB  ASN A  68      19.246  -0.195  23.670  1.00 21.85           C  
ATOM    462  CG  ASN A  68      19.343   1.258  24.225  1.00 24.29           C  
ATOM    463  OD1 ASN A  68      20.024   2.106  23.662  1.00 25.06           O  
ATOM    464  ND2 ASN A  68      18.638   1.524  25.319  1.00 23.03           N  
ATOM    465  N   VAL A  69      22.915  -0.917  23.534  1.00 24.21           N  
ATOM    466  CA  VAL A  69      24.122  -0.991  24.353  1.00 28.06           C  
ATOM    467  C   VAL A  69      25.250  -0.241  23.631  1.00 27.77           C  
ATOM    468  O   VAL A  69      25.177   0.003  22.430  1.00 26.22           O  
ATOM    469  CB  VAL A  69      24.604  -2.486  24.576  1.00 30.34           C  
ATOM    470  CG1 VAL A  69      23.528  -3.303  25.259  1.00 32.99           C  
ATOM    471  CG2 VAL A  69      24.955  -3.136  23.236  1.00 27.90           C  
ATOM    472  N   ALA A  70      26.278   0.145  24.371  1.00 29.57           N  
ATOM    473  CA  ALA A  70      27.429   0.820  23.772  1.00 33.50           C  
ATOM    474  C   ALA A  70      28.375  -0.260  23.267  1.00 34.52           C  
ATOM    475  O   ALA A  70      28.493  -1.311  23.876  1.00 38.28           O  
ATOM    476  CB  ALA A  70      28.131   1.668  24.793  1.00 32.00           C  
ATOM    477  N   THR A  71      29.039  -0.023  22.149  1.00 36.96           N  
ATOM    478  CA  THR A  71      29.979  -1.011  21.629  1.00 39.91           C  
ATOM    479  C   THR A  71      31.406  -0.487  21.706  1.00 42.67           C  
ATOM    480  O   THR A  71      31.624   0.696  21.943  1.00 42.75           O  
ATOM    481  CB  THR A  71      29.676  -1.356  20.158  1.00 39.39           C  
ATOM    482  OG1 THR A  71      29.459  -0.145  19.421  1.00 35.85           O  
ATOM    483  CG2 THR A  71      28.455  -2.273  20.061  1.00 39.84           C  
ATOM    484  N   ALA A  72      32.374  -1.367  21.482  1.00 47.68           N  
ATOM    485  CA  ALA A  72      33.787  -0.987  21.519  1.00 50.83           C  
ATOM    486  C   ALA A  72      34.086  -0.194  20.262  1.00 54.05           C  
ATOM    487  O   ALA A  72      33.553  -0.508  19.189  1.00 55.69           O  
ATOM    488  CB  ALA A  72      34.658  -2.228  21.561  1.00 51.05           C  
ATOM    489  N   PRO A  73      34.922   0.859  20.369  1.00 55.68           N  
ATOM    490  CA  PRO A  73      35.265   1.677  19.194  1.00 56.81           C  
ATOM    491  C   PRO A  73      36.165   0.916  18.231  1.00 56.49           C  
ATOM    492  O   PRO A  73      36.622  -0.181  18.551  1.00 57.82           O  
ATOM    493  CB  PRO A  73      35.957   2.901  19.806  1.00 56.64           C  
ATOM    494  CG  PRO A  73      36.568   2.349  21.064  1.00 56.42           C  
ATOM    495  CD  PRO A  73      35.478   1.450  21.602  1.00 56.07           C  
ATOM    496  N   ALA A  81      36.483   6.140  22.756  1.00 54.41           N  
ATOM    497  CA  ALA A  81      35.428   5.885  23.741  1.00 53.66           C  
ATOM    498  C   ALA A  81      34.410   4.863  23.236  1.00 51.84           C  
ATOM    499  O   ALA A  81      34.463   4.441  22.076  1.00 52.95           O  
ATOM    500  CB  ALA A  81      34.721   7.184  24.091  1.00 53.65           C  
ATOM    501  N   PRO A  82      33.473   4.440  24.106  1.00 49.64           N  
ATOM    502  CA  PRO A  82      32.470   3.461  23.667  1.00 45.93           C  
ATOM    503  C   PRO A  82      31.560   4.091  22.606  1.00 42.09           C  
ATOM    504  O   PRO A  82      31.285   5.291  22.659  1.00 41.97           O  
ATOM    505  CB  PRO A  82      31.700   3.140  24.958  1.00 47.04           C  
ATOM    506  CG  PRO A  82      32.693   3.430  26.053  1.00 49.13           C  
ATOM    507  CD  PRO A  82      33.339   4.713  25.551  1.00 49.00           C  
ATOM    508  N   VAL A  83      31.104   3.298  21.645  1.00 35.44           N  
ATOM    509  CA  VAL A  83      30.206   3.822  20.622  1.00 32.00           C  
ATOM    510  C   VAL A  83      28.751   3.556  21.062  1.00 27.91           C  
ATOM    511  O   VAL A  83      28.391   2.436  21.413  1.00 27.97           O  
ATOM    512  CB  VAL A  83      30.481   3.153  19.267  1.00 32.32           C  
ATOM    513  CG1 VAL A  83      29.650   3.798  18.198  1.00 29.78           C  
ATOM    514  CG2 VAL A  83      31.969   3.283  18.924  1.00 31.88           C  
ATOM    515  N   THR A  84      27.934   4.593  21.069  1.00 26.76           N  
ATOM    516  CA  THR A  84      26.543   4.466  21.491  1.00 26.97           C  
ATOM    517  C   THR A  84      25.652   3.975  20.339  1.00 25.04           C  
ATOM    518  O   THR A  84      26.049   4.063  19.168  1.00 21.85           O  
ATOM    519  CB  THR A  84      25.985   5.806  21.947  1.00 27.67           C  
ATOM    520  OG1 THR A  84      25.963   6.696  20.834  1.00 26.66           O  
ATOM    521  CG2 THR A  84      26.849   6.403  23.064  1.00 30.47           C  
ATOM    522  N   LEU A  85      24.464   3.459  20.682  1.00 23.39           N  
ATOM    523  CA  LEU A  85      23.515   2.983  19.671  1.00 22.03           C  
ATOM    524  C   LEU A  85      23.149   4.140  18.717  1.00 19.16           C  
ATOM    525  O   LEU A  85      23.064   3.972  17.510  1.00 22.12           O  
ATOM    526  CB  LEU A  85      22.232   2.431  20.328  1.00 16.71           C  
ATOM    527  CG  LEU A  85      21.101   2.076  19.316  1.00 15.06           C  
ATOM    528  CD1 LEU A  85      21.599   0.985  18.324  1.00 13.34           C  
ATOM    529  CD2 LEU A  85      19.853   1.609  20.073  1.00 12.43           C  
ATOM    530  N   PHE A  86      22.951   5.327  19.261  1.00 22.19           N  
ATOM    531  CA  PHE A  86      22.592   6.463  18.426  1.00 24.92           C  
ATOM    532  C   PHE A  86      23.648   6.736  17.369  1.00 24.44           C  
ATOM    533  O   PHE A  86      23.322   7.014  16.195  1.00 21.96           O  
ATOM    534  CB  PHE A  86      22.384   7.748  19.235  1.00 31.17           C  
ATOM    535  CG  PHE A  86      22.150   8.946  18.357  1.00 39.57           C  
ATOM    536  CD1 PHE A  86      21.074   8.963  17.459  1.00 41.78           C  
ATOM    537  CD2 PHE A  86      23.007  10.042  18.391  1.00 44.58           C  
ATOM    538  CE1 PHE A  86      20.845  10.046  16.603  1.00 44.11           C  
ATOM    539  CE2 PHE A  86      22.788  11.154  17.527  1.00 46.68           C  
ATOM    540  CZ  PHE A  86      21.704  11.149  16.636  1.00 45.62           C  
ATOM    541  N   THR A  87      24.916   6.657  17.774  1.00 23.44           N  
ATOM    542  CA  THR A  87      26.001   6.866  16.822  1.00 22.08           C  
ATOM    543  C   THR A  87      26.014   5.774  15.764  1.00 21.49           C  
ATOM    544  O   THR A  87      26.173   6.070  14.578  1.00 23.36           O  
ATOM    545  CB  THR A  87      27.358   6.941  17.556  1.00 23.68           C  
ATOM    546  OG1 THR A  87      27.354   8.102  18.392  1.00 23.28           O  
ATOM    547  CG2 THR A  87      28.533   7.052  16.568  1.00 22.68           C  
ATOM    548  N   ARG A  88      25.837   4.515  16.163  1.00 21.98           N  
ATOM    549  CA  ARG A  88      25.840   3.432  15.176  1.00 21.65           C  
ATOM    550  C   ARG A  88      24.688   3.618  14.188  1.00 22.56           C  
ATOM    551  O   ARG A  88      24.816   3.326  13.005  1.00 20.80           O  
ATOM    552  CB  ARG A  88      25.732   2.057  15.849  1.00 23.00           C  
ATOM    553  CG  ARG A  88      26.898   1.729  16.741  1.00 24.31           C  
ATOM    554  CD  ARG A  88      27.009   0.228  17.007  1.00 24.71           C  
ATOM    555  NE  ARG A  88      25.869  -0.330  17.744  1.00 23.09           N  
ATOM    556  CZ  ARG A  88      25.634  -0.150  19.039  1.00 19.78           C  
ATOM    557  NH1 ARG A  88      26.457   0.581  19.766  1.00 22.59           N  
ATOM    558  NH2 ARG A  88      24.581  -0.711  19.608  1.00 16.85           N1+
ATOM    559  N   CYS A  89      23.555   4.118  14.675  1.00 21.82           N  
ATOM    560  CA  CYS A  89      22.413   4.337  13.788  1.00 20.01           C  
ATOM    561  C   CYS A  89      22.705   5.494  12.833  1.00 18.96           C  
ATOM    562  O   CYS A  89      22.438   5.403  11.631  1.00 18.07           O  
ATOM    563  CB  CYS A  89      21.156   4.655  14.595  1.00 18.65           C  
ATOM    564  SG  CYS A  89      20.551   3.248  15.523  1.00 21.94           S  
ATOM    565  N   ALA A  90      23.254   6.579  13.364  1.00 18.84           N  
ATOM    566  CA  ALA A  90      23.568   7.730  12.527  1.00 21.26           C  
ATOM    567  C   ALA A  90      24.543   7.347  11.424  1.00 21.49           C  
ATOM    568  O   ALA A  90      24.468   7.900  10.314  1.00 19.92           O  
ATOM    569  CB  ALA A  90      24.163   8.894  13.376  1.00 20.16           C  
ATOM    570  N   GLU A  91      25.451   6.417  11.736  1.00 23.75           N  
ATOM    571  CA  GLU A  91      26.450   5.934  10.764  1.00 24.64           C  
ATOM    572  C   GLU A  91      25.807   5.060   9.700  1.00 22.44           C  
ATOM    573  O   GLU A  91      26.307   4.980   8.604  1.00 23.20           O  
ATOM    574  CB  GLU A  91      27.588   5.153  11.466  1.00 26.54           C  
ATOM    575  CG  GLU A  91      28.412   6.015  12.445  1.00 30.64           C  
ATOM    576  CD  GLU A  91      29.554   5.256  13.191  1.00 37.13           C  
ATOM    577  OE1 GLU A  91      29.470   4.010  13.400  1.00 38.65           O  
ATOM    578  OE2 GLU A  91      30.541   5.923  13.602  1.00 35.69           O1-
ATOM    579  N   LEU A  92      24.695   4.402  10.006  1.00 21.35           N  
ATOM    580  CA  LEU A  92      24.052   3.570   8.988  1.00 22.19           C  
ATOM    581  C   LEU A  92      23.484   4.498   7.934  1.00 19.25           C  
ATOM    582  O   LEU A  92      23.689   4.304   6.743  1.00 16.67           O  
ATOM    583  CB  LEU A  92      22.913   2.730   9.558  1.00 24.08           C  
ATOM    584  CG  LEU A  92      23.263   1.604  10.503  1.00 27.66           C  
ATOM    585  CD1 LEU A  92      22.034   0.689  10.618  1.00 29.83           C  
ATOM    586  CD2 LEU A  92      24.450   0.802   9.956  1.00 30.84           C  
ATOM    587  N   VAL A  93      22.769   5.516   8.392  1.00 20.12           N  
ATOM    588  CA  VAL A  93      22.188   6.473   7.486  1.00 19.65           C  
ATOM    589  C   VAL A  93      23.293   7.204   6.745  1.00 19.20           C  
ATOM    590  O   VAL A  93      23.208   7.346   5.534  1.00 20.59           O  
ATOM    591  CB  VAL A  93      21.273   7.468   8.223  1.00 20.32           C  
ATOM    592  CG1 VAL A  93      20.767   8.554   7.233  1.00 16.11           C  
ATOM    593  CG2 VAL A  93      20.076   6.690   8.825  1.00 17.90           C  
ATOM    594  N   ALA A  94      24.337   7.622   7.458  1.00 20.40           N  
ATOM    595  CA  ALA A  94      25.463   8.324   6.813  1.00 21.27           C  
ATOM    596  C   ALA A  94      26.108   7.475   5.700  1.00 22.69           C  
ATOM    597  O   ALA A  94      26.584   8.025   4.695  1.00 21.71           O  
ATOM    598  CB  ALA A  94      26.531   8.702   7.859  1.00 20.93           C  
ATOM    599  N   ALA A  95      26.128   6.148   5.874  1.00 21.93           N  
ATOM    600  CA  ALA A  95      26.731   5.266   4.866  1.00 21.59           C  
ATOM    601  C   ALA A  95      26.021   5.430   3.531  1.00 22.12           C  
ATOM    602  O   ALA A  95      26.647   5.375   2.458  1.00 20.15           O  
ATOM    603  CB  ALA A  95      26.664   3.814   5.314  1.00 23.67           C  
ATOM    604  N   CYS A  96      24.713   5.657   3.588  1.00 21.07           N  
ATOM    605  CA  CYS A  96      23.949   5.857   2.366  1.00 19.95           C  
ATOM    606  C   CYS A  96      24.309   7.212   1.729  1.00 20.34           C  
ATOM    607  O   CYS A  96      24.423   7.323   0.502  1.00 19.96           O  
ATOM    608  CB  CYS A  96      22.443   5.823   2.664  1.00 21.94           C  
ATOM    609  SG  CYS A  96      21.830   4.218   3.224  1.00 22.01           S  
ATOM    610  N   TYR A  97      24.479   8.244   2.542  1.00 19.05           N  
ATOM    611  CA  TYR A  97      24.812   9.546   1.965  1.00 21.90           C  
ATOM    612  C   TYR A  97      26.241   9.566   1.430  1.00 22.62           C  
ATOM    613  O   TYR A  97      26.489  10.100   0.354  1.00 21.29           O  
ATOM    614  CB  TYR A  97      24.608  10.677   2.976  1.00 19.84           C  
ATOM    615  CG  TYR A  97      23.152  11.060   3.105  1.00 22.32           C  
ATOM    616  CD1 TYR A  97      22.294  10.384   4.010  1.00 18.58           C  
ATOM    617  CD2 TYR A  97      22.613  12.072   2.310  1.00 19.01           C  
ATOM    618  CE1 TYR A  97      20.955  10.714   4.087  1.00 18.75           C  
ATOM    619  CE2 TYR A  97      21.261  12.403   2.387  1.00 18.11           C  
ATOM    620  CZ  TYR A  97      20.447  11.723   3.266  1.00 17.61           C  
ATOM    621  OH  TYR A  97      19.126  12.024   3.336  1.00 20.32           O  
ATOM    622  N   THR A  98      27.164   8.948   2.167  1.00 23.67           N  
ATOM    623  CA  THR A  98      28.566   8.876   1.758  1.00 24.49           C  
ATOM    624  C   THR A  98      28.739   8.111   0.430  1.00 25.71           C  
ATOM    625  O   THR A  98      29.474   8.534  -0.452  1.00 25.04           O  
ATOM    626  CB  THR A  98      29.421   8.154   2.809  1.00 24.75           C  
ATOM    627  OG1 THR A  98      29.369   8.869   4.041  1.00 23.22           O  
ATOM    628  CG2 THR A  98      30.886   8.073   2.339  1.00 27.53           C  
ATOM    629  N   HIS A  99      28.051   6.990   0.281  1.00 24.84           N  
ATOM    630  CA  HIS A  99      28.191   6.212  -0.928  1.00 23.56           C  
ATOM    631  C   HIS A  99      27.367   6.678  -2.114  1.00 23.71           C  
ATOM    632  O   HIS A  99      27.846   6.664  -3.252  1.00 21.86           O  
ATOM    633  CB  HIS A  99      27.834   4.740  -0.667  1.00 25.91           C  
ATOM    634  CG  HIS A  99      28.214   3.834  -1.796  1.00 24.50           C  
ATOM    635  ND1 HIS A  99      29.479   3.301  -1.929  1.00 23.32           N  
ATOM    636  CD2 HIS A  99      27.504   3.385  -2.857  1.00 25.70           C  
ATOM    637  CE1 HIS A  99      29.532   2.562  -3.021  1.00 22.75           C  
ATOM    638  NE2 HIS A  99      28.349   2.595  -3.603  1.00 24.73           N  
ATOM    639  N   TRP A 100      26.122   7.066  -1.860  1.00 23.19           N  
ATOM    640  CA  TRP A 100      25.230   7.480  -2.949  1.00 22.05           C  
ATOM    641  C   TRP A 100      24.714   8.927  -2.868  1.00 22.37           C  
ATOM    642  O   TRP A 100      24.005   9.388  -3.786  1.00 20.90           O  
ATOM    643  CB  TRP A 100      24.021   6.523  -3.022  1.00 20.38           C  
ATOM    644  CG  TRP A 100      24.318   5.137  -3.531  1.00 21.35           C  
ATOM    645  CD1 TRP A 100      24.853   4.805  -4.757  1.00 24.43           C  
ATOM    646  CD2 TRP A 100      24.041   3.888  -2.873  1.00 19.77           C  
ATOM    647  NE1 TRP A 100      24.912   3.435  -4.895  1.00 23.19           N  
ATOM    648  CE2 TRP A 100      24.422   2.852  -3.756  1.00 20.77           C  
ATOM    649  CE3 TRP A 100      23.510   3.546  -1.630  1.00 19.69           C  
ATOM    650  CZ2 TRP A 100      24.281   1.503  -3.432  1.00 20.57           C  
ATOM    651  CZ3 TRP A 100      23.366   2.204  -1.305  1.00 16.86           C  
ATOM    652  CH2 TRP A 100      23.752   1.201  -2.201  1.00 22.08           C  
ATOM    653  N   GLY A 101      25.028   9.637  -1.786  1.00 21.32           N  
ATOM    654  CA  GLY A 101      24.562  11.012  -1.675  1.00 21.28           C  
ATOM    655  C   GLY A 101      23.078  11.198  -1.361  1.00 23.20           C  
ATOM    656  O   GLY A 101      22.534  12.288  -1.590  1.00 20.82           O  
ATOM    657  N   ARG A 102      22.411  10.153  -0.871  1.00 22.94           N  
ATOM    658  CA  ARG A 102      20.995  10.259  -0.515  1.00 22.16           C  
ATOM    659  C   ARG A 102      20.499   9.030   0.231  1.00 21.30           C  
ATOM    660  O   ARG A 102      21.194   8.011   0.288  1.00 20.20           O  
ATOM    661  CB  ARG A 102      20.141  10.468  -1.777  1.00 23.10           C  
ATOM    662  CG  ARG A 102      20.243   9.343  -2.783  1.00 25.71           C  
ATOM    663  CD  ARG A 102      19.653   9.785  -4.139  1.00 25.90           C  
ATOM    664  NE  ARG A 102      18.215  10.001  -4.017  1.00 28.34           N  
ATOM    665  CZ  ARG A 102      17.537  10.913  -4.700  1.00 32.03           C  
ATOM    666  NH1 ARG A 102      18.161  11.712  -5.567  1.00 30.95           N  
ATOM    667  NH2 ARG A 102      16.232  11.024  -4.520  1.00 30.03           N1+
ATOM    668  N   CYS A 103      19.316   9.158   0.839  1.00 20.45           N  
ATOM    669  CA  CYS A 103      18.639   8.081   1.553  1.00 19.41           C  
ATOM    670  C   CYS A 103      17.140   8.491   1.530  1.00 20.63           C  
ATOM    671  O   CYS A 103      16.704   9.373   2.298  1.00 20.50           O  
ATOM    672  CB  CYS A 103      19.161   7.958   2.999  1.00 19.40           C  
ATOM    673  SG  CYS A 103      18.527   6.439   3.836  1.00 24.15           S  
ATOM    674  N   ASP A 104      16.382   7.861   0.630  1.00 18.67           N  
ATOM    675  CA  ASP A 104      14.967   8.150   0.406  1.00 16.66           C  
ATOM    676  C   ASP A 104      14.001   7.301   1.197  1.00 17.61           C  
ATOM    677  O   ASP A 104      12.913   7.749   1.562  1.00 18.42           O  
ATOM    678  CB  ASP A 104      14.656   7.957  -1.088  1.00 17.86           C  
ATOM    679  CG  ASP A 104      15.524   8.854  -1.990  1.00 19.53           C  
ATOM    680  OD1 ASP A 104      15.153  10.040  -2.164  1.00 16.43           O  
ATOM    681  OD2 ASP A 104      16.577   8.394  -2.484  1.00 16.81           O1-
ATOM    682  N   VAL A 105      14.390   6.048   1.416  1.00 16.63           N  
ATOM    683  CA  VAL A 105      13.554   5.095   2.123  1.00 15.60           C  
ATOM    684  C   VAL A 105      14.304   4.430   3.261  1.00 16.14           C  
ATOM    685  O   VAL A 105      15.504   4.107   3.115  1.00 15.46           O  
ATOM    686  CB  VAL A 105      13.074   4.003   1.127  1.00 14.61           C  
ATOM    687  CG1 VAL A 105      12.563   2.758   1.876  1.00 11.38           C  
ATOM    688  CG2 VAL A 105      11.991   4.599   0.210  1.00 11.73           C  
ATOM    689  N   LEU A 106      13.611   4.260   4.391  1.00 14.18           N  
ATOM    690  CA  LEU A 106      14.185   3.568   5.552  1.00 16.21           C  
ATOM    691  C   LEU A 106      13.179   2.489   5.952  1.00 16.71           C  
ATOM    692  O   LEU A 106      12.006   2.809   6.151  1.00 17.57           O  
ATOM    693  CB  LEU A 106      14.393   4.517   6.744  1.00 14.65           C  
ATOM    694  CG  LEU A 106      14.611   3.836   8.131  1.00 16.19           C  
ATOM    695  CD1 LEU A 106      15.909   2.990   8.135  1.00 11.90           C  
ATOM    696  CD2 LEU A 106      14.719   4.904   9.243  1.00  9.46           C  
ATOM    697  N   VAL A 107      13.603   1.219   5.974  1.00 14.42           N  
ATOM    698  CA  VAL A 107      12.723   0.147   6.422  1.00 13.18           C  
ATOM    699  C   VAL A 107      13.311  -0.466   7.703  1.00 15.48           C  
ATOM    700  O   VAL A 107      14.371  -1.114   7.689  1.00 14.46           O  
ATOM    701  CB  VAL A 107      12.524  -0.972   5.365  1.00 12.07           C  
ATOM    702  CG1 VAL A 107      11.640  -2.077   5.966  1.00 12.15           C  
ATOM    703  CG2 VAL A 107      11.838  -0.394   4.095  1.00 11.89           C  
ATOM    704  N   ASN A 108      12.644  -0.205   8.818  1.00 15.32           N  
ATOM    705  CA  ASN A 108      13.067  -0.754  10.102  1.00 16.84           C  
ATOM    706  C   ASN A 108      12.486  -2.134  10.209  1.00 16.93           C  
ATOM    707  O   ASN A 108      11.386  -2.318  10.741  1.00 17.89           O  
ATOM    708  CB  ASN A 108      12.571   0.110  11.269  1.00 14.17           C  
ATOM    709  CG  ASN A 108      13.300   1.439  11.326  1.00 14.99           C  
ATOM    710  OD1 ASN A 108      14.530   1.472  11.408  1.00 13.66           O  
ATOM    711  ND2 ASN A 108      12.550   2.547  11.250  1.00 12.16           N  
ATOM    712  N   ASN A 109      13.252  -3.102   9.714  1.00 18.46           N  
ATOM    713  CA  ASN A 109      12.858  -4.501   9.697  1.00 15.94           C  
ATOM    714  C   ASN A 109      13.605  -5.361  10.716  1.00 18.80           C  
ATOM    715  O   ASN A 109      13.026  -6.328  11.223  1.00 18.17           O  
ATOM    716  CB  ASN A 109      13.069  -5.031   8.289  1.00 14.38           C  
ATOM    717  CG  ASN A 109      12.891  -6.524   8.179  1.00 13.32           C  
ATOM    718  OD1 ASN A 109      11.771  -7.007   8.017  1.00 12.45           O  
ATOM    719  ND2 ASN A 109      14.004  -7.277   8.271  1.00 12.54           N  
ATOM    720  N   ALA A 110      14.869  -5.019  11.021  1.00 16.97           N  
ATOM    721  CA  ALA A 110      15.666  -5.822  11.980  1.00 17.46           C  
ATOM    722  C   ALA A 110      14.920  -5.976  13.295  1.00 17.47           C  
ATOM    723  O   ALA A 110      14.312  -5.007  13.791  1.00 14.92           O  
ATOM    724  CB  ALA A 110      17.037  -5.193  12.229  1.00 16.53           C  
ATOM    725  N   SER A 111      15.013  -7.167  13.889  1.00 15.19           N  
ATOM    726  CA  SER A 111      14.240  -7.424  15.100  1.00 16.30           C  
ATOM    727  C   SER A 111      14.573  -8.719  15.807  1.00 15.36           C  
ATOM    728  O   SER A 111      14.585  -9.784  15.172  1.00 17.16           O  
ATOM    729  CB  SER A 111      12.740  -7.459  14.706  1.00 16.52           C  
ATOM    730  OG  SER A 111      11.941  -8.247  15.584  1.00 14.73           O  
ATOM    731  N   SER A 112      14.818  -8.650  17.108  1.00 14.33           N  
ATOM    732  CA  SER A 112      15.081  -9.877  17.857  1.00 17.08           C  
ATOM    733  C   SER A 112      13.736 -10.322  18.408  1.00 16.49           C  
ATOM    734  O   SER A 112      12.854  -9.492  18.690  1.00 15.03           O  
ATOM    735  CB  SER A 112      16.132  -9.699  18.965  1.00 14.95           C  
ATOM    736  OG  SER A 112      15.876  -8.628  19.821  1.00 20.66           O  
ATOM    737  N   PHE A 113      13.579 -11.631  18.552  1.00 13.16           N  
ATOM    738  CA  PHE A 113      12.298 -12.183  18.967  1.00 14.48           C  
ATOM    739  C   PHE A 113      12.527 -13.478  19.754  1.00 15.41           C  
ATOM    740  O   PHE A 113      12.933 -14.481  19.179  1.00 14.26           O  
ATOM    741  CB  PHE A 113      11.463 -12.443  17.682  1.00 14.89           C  
ATOM    742  CG  PHE A 113      10.180 -13.262  17.889  1.00 18.35           C  
ATOM    743  CD1 PHE A 113       9.067 -12.717  18.528  1.00 16.63           C  
ATOM    744  CD2 PHE A 113      10.110 -14.582  17.440  1.00 17.91           C  
ATOM    745  CE1 PHE A 113       7.913 -13.459  18.723  1.00 18.88           C  
ATOM    746  CE2 PHE A 113       8.956 -15.348  17.626  1.00 20.14           C  
ATOM    747  CZ  PHE A 113       7.854 -14.801  18.264  1.00 19.47           C  
ATOM    748  N   TYR A 114      12.298 -13.446  21.066  1.00 13.19           N  
ATOM    749  CA  TYR A 114      12.428 -14.644  21.875  1.00 15.18           C  
ATOM    750  C   TYR A 114      11.729 -14.349  23.195  1.00 16.91           C  
ATOM    751  O   TYR A 114      11.537 -13.194  23.555  1.00 18.52           O  
ATOM    752  CB  TYR A 114      13.912 -15.047  22.087  1.00 15.55           C  
ATOM    753  CG  TYR A 114      14.840 -13.911  22.450  1.00 18.03           C  
ATOM    754  CD1 TYR A 114      14.871 -13.398  23.741  1.00 17.72           C  
ATOM    755  CD2 TYR A 114      15.688 -13.339  21.481  1.00 17.08           C  
ATOM    756  CE1 TYR A 114      15.715 -12.345  24.072  1.00 17.56           C  
ATOM    757  CE2 TYR A 114      16.533 -12.293  21.800  1.00 17.88           C  
ATOM    758  CZ  TYR A 114      16.536 -11.797  23.098  1.00 19.14           C  
ATOM    759  OH  TYR A 114      17.358 -10.746  23.384  1.00 18.87           O  
ATOM    760  N   PRO A 115      11.371 -15.395  23.943  1.00 17.19           N  
ATOM    761  CA  PRO A 115      10.682 -15.305  25.225  1.00 17.41           C  
ATOM    762  C   PRO A 115      11.353 -14.524  26.342  1.00 18.07           C  
ATOM    763  O   PRO A 115      12.562 -14.525  26.460  1.00 21.77           O  
ATOM    764  CB  PRO A 115      10.508 -16.789  25.644  1.00 16.79           C  
ATOM    765  CG  PRO A 115      10.594 -17.542  24.417  1.00 17.78           C  
ATOM    766  CD  PRO A 115      11.706 -16.799  23.649  1.00 18.93           C  
ATOM    767  N   THR A 116      10.527 -13.885  27.159  1.00 17.95           N  
ATOM    768  CA  THR A 116      10.951 -13.172  28.371  1.00 19.44           C  
ATOM    769  C   THR A 116       9.761 -13.400  29.322  1.00 19.56           C  
ATOM    770  O   THR A 116       9.019 -12.482  29.640  1.00 21.69           O  
ATOM    771  CB  THR A 116      11.141 -11.664  28.164  1.00 20.88           C  
ATOM    772  OG1 THR A 116       9.960 -11.122  27.577  1.00 18.06           O  
ATOM    773  CG2 THR A 116      12.387 -11.373  27.259  1.00 17.37           C  
ATOM    774  N   PRO A 117       9.581 -14.649  29.776  1.00 17.98           N  
ATOM    775  CA  PRO A 117       8.523 -15.090  30.676  1.00 20.33           C  
ATOM    776  C   PRO A 117       8.443 -14.250  31.955  1.00 21.63           C  
ATOM    777  O   PRO A 117       9.459 -13.906  32.533  1.00 18.40           O  
ATOM    778  CB  PRO A 117       8.907 -16.542  30.987  1.00 22.22           C  
ATOM    779  CG  PRO A 117       9.784 -16.958  29.848  1.00 20.96           C  
ATOM    780  CD  PRO A 117      10.587 -15.725  29.594  1.00 20.55           C  
ATOM    781  N   LEU A 118       7.231 -13.906  32.384  1.00 24.24           N  
ATOM    782  CA  LEU A 118       7.067 -13.133  33.606  1.00 28.00           C  
ATOM    783  C   LEU A 118       7.318 -14.047  34.792  1.00 30.66           C  
ATOM    784  O   LEU A 118       7.825 -13.621  35.806  1.00 31.33           O  
ATOM    785  CB  LEU A 118       5.655 -12.587  33.700  1.00 25.31           C  
ATOM    786  CG  LEU A 118       5.450 -11.387  32.806  1.00 26.74           C  
ATOM    787  CD1 LEU A 118       3.967 -10.987  32.793  1.00 26.76           C  
ATOM    788  CD2 LEU A 118       6.324 -10.282  33.339  1.00 28.05           C  
ATOM    789  N   LEU A 119       6.989 -15.317  34.601  1.00 34.77           N  
ATOM    790  CA  LEU A 119       7.101 -16.343  35.616  1.00 41.92           C  
ATOM    791  C   LEU A 119       8.062 -17.445  35.192  1.00 47.05           C  
ATOM    792  O   LEU A 119       8.177 -17.773  34.011  1.00 47.80           O  
ATOM    793  CB  LEU A 119       5.728 -16.970  35.836  1.00 40.79           C  
ATOM    794  CG  LEU A 119       4.570 -15.994  36.034  1.00 41.77           C  
ATOM    795  CD1 LEU A 119       3.240 -16.606  35.535  1.00 40.59           C  
ATOM    796  CD2 LEU A 119       4.527 -15.592  37.523  1.00 40.92           C  
ATOM    797  N   ARG A 120       8.738 -18.032  36.165  1.00 53.25           N  
ATOM    798  CA  ARG A 120       9.660 -19.127  35.877  1.00 59.16           C  
ATOM    799  C   ARG A 120       8.866 -20.434  35.717  1.00 61.61           C  
ATOM    800  O   ARG A 120       9.231 -21.310  34.920  1.00 61.28           O  
ATOM    801  CB  ARG A 120      10.655 -19.239  37.020  1.00 60.44           C  
ATOM    802  CG  ARG A 120      10.035 -18.872  38.358  1.00 63.72           C  
ATOM    803  CD  ARG A 120      10.937 -17.928  39.118  1.00 66.39           C  
ATOM    804  NE  ARG A 120      11.359 -18.495  40.395  1.00 69.83           N  
ATOM    805  CZ  ARG A 120      12.458 -18.128  41.050  1.00 71.10           C  
ATOM    806  NH1 ARG A 120      13.255 -17.189  40.540  1.00 71.56           N  
ATOM    807  NH2 ARG A 120      12.756 -18.692  42.216  1.00 71.36           N1+
ATOM    808  N   ASN A 121       7.780 -20.538  36.485  1.00 65.93           N  
ATOM    809  CA  ASN A 121       6.881 -21.698  36.486  1.00 69.59           C  
ATOM    810  C   ASN A 121       5.478 -21.216  36.887  1.00 71.32           C  
ATOM    811  O   ASN A 121       4.465 -21.808  36.498  1.00 71.18           O  
ATOM    812  CB  ASN A 121       7.343 -22.760  37.503  1.00 71.44           C  
ATOM    813  CG  ASN A 121       8.845 -22.719  37.767  1.00 73.30           C  
ATOM    814  OD1 ASN A 121       9.374 -21.715  38.255  1.00 74.52           O  
ATOM    815  ND2 ASN A 121       9.537 -23.814  37.452  1.00 73.52           N  
ATOM    816  N   ASP A 122       5.433 -20.154  37.692  1.00 72.35           N  
ATOM    817  CA  ASP A 122       4.173 -19.573  38.147  1.00 73.08           C  
ATOM    818  C   ASP A 122       3.301 -20.555  38.907  1.00 72.74           C  
ATOM    819  O   ASP A 122       2.312 -20.159  39.521  1.00 72.46           O  
ATOM    820  CB  ASP A 122       3.410 -18.987  36.945  1.00 74.30           C  
ATOM    821  CG  ASP A 122       2.088 -19.685  36.654  0.00 73.84           C  
ATOM    822  OD1 ASP A 122       1.228 -19.777  37.552  0.00 73.95           O  
ATOM    823  OD2 ASP A 122       1.901 -20.124  35.500  0.00 73.95           O1-
ATOM    824  N   GLY A 131      25.608 -14.795  34.220  1.00 67.86           N  
ATOM    825  CA  GLY A 131      24.524 -15.694  34.570  1.00 68.56           C  
ATOM    826  C   GLY A 131      23.129 -15.136  34.319  1.00 69.27           C  
ATOM    827  O   GLY A 131      22.761 -14.814  33.186  1.00 69.57           O  
ATOM    828  N   ASP A 132      22.355 -15.007  35.394  1.00 69.06           N  
ATOM    829  CA  ASP A 132      20.983 -14.510  35.333  1.00 68.23           C  
ATOM    830  C   ASP A 132      20.814 -13.042  34.922  1.00 66.65           C  
ATOM    831  O   ASP A 132      20.128 -12.755  33.950  1.00 64.97           O  
ATOM    832  CB  ASP A 132      20.306 -14.727  36.688  1.00 71.42           C  
ATOM    833  CG  ASP A 132      18.901 -15.258  36.553  1.00 73.20           C  
ATOM    834  OD1 ASP A 132      18.248 -14.902  35.550  1.00 74.87           O  
ATOM    835  OD2 ASP A 132      18.452 -16.019  37.447  1.00 74.63           O1-
ATOM    836  N   ARG A 133      21.418 -12.121  35.669  1.00 65.78           N  
ATOM    837  CA  ARG A 133      21.306 -10.687  35.366  1.00 66.56           C  
ATOM    838  C   ARG A 133      21.706 -10.402  33.928  1.00 65.03           C  
ATOM    839  O   ARG A 133      21.130  -9.540  33.260  1.00 64.42           O  
ATOM    840  CB  ARG A 133      22.195  -9.850  36.304  1.00 68.03           C  
ATOM    841  CG  ARG A 133      21.826  -9.944  37.779  0.00 69.74           C  
ATOM    842  CD  ARG A 133      20.486  -9.290  38.081  0.00 71.21           C  
ATOM    843  NE  ARG A 133      20.116  -9.437  39.486  0.00 72.30           N  
ATOM    844  CZ  ARG A 133      19.066  -8.847  40.044  0.00 72.87           C  
ATOM    845  NH1 ARG A 133      18.286  -8.069  39.315  0.00 73.06           N  
ATOM    846  NH2 ARG A 133      18.794  -9.034  41.328  0.00 73.14           N1+
ATOM    847  N   GLU A 134      22.699 -11.139  33.462  1.00 63.35           N  
ATOM    848  CA  GLU A 134      23.187 -10.986  32.107  1.00 61.89           C  
ATOM    849  C   GLU A 134      22.146 -11.236  31.028  1.00 58.63           C  
ATOM    850  O   GLU A 134      22.015 -10.444  30.098  1.00 56.77           O  
ATOM    851  CB  GLU A 134      24.382 -11.905  31.894  1.00 65.05           C  
ATOM    852  CG  GLU A 134      25.603 -11.363  32.571  1.00 69.65           C  
ATOM    853  CD  GLU A 134      25.846  -9.929  32.144  1.00 73.16           C  
ATOM    854  OE1 GLU A 134      26.128  -9.712  30.942  1.00 74.67           O  
ATOM    855  OE2 GLU A 134      25.733  -9.015  32.998  1.00 75.78           O1-
ATOM    856  N   ALA A 135      21.412 -12.335  31.147  1.00 55.48           N  
ATOM    857  CA  ALA A 135      20.402 -12.649  30.157  1.00 53.15           C  
ATOM    858  C   ALA A 135      19.253 -11.644  30.188  1.00 51.36           C  
ATOM    859  O   ALA A 135      18.679 -11.324  29.146  1.00 49.53           O  
ATOM    860  CB  ALA A 135      19.874 -14.064  30.363  1.00 52.66           C  
ATOM    861  N   MET A 136      18.922 -11.131  31.369  1.00 49.25           N  
ATOM    862  CA  MET A 136      17.822 -10.180  31.462  1.00 48.92           C  
ATOM    863  C   MET A 136      18.253  -8.842  30.909  1.00 46.99           C  
ATOM    864  O   MET A 136      17.625  -8.288  30.001  1.00 46.13           O  
ATOM    865  CB  MET A 136      17.337 -10.007  32.909  1.00 51.26           C  
ATOM    866  CG  MET A 136      16.637 -11.229  33.479  0.00 54.45           C  
ATOM    867  SD  MET A 136      15.553 -10.803  34.853  0.00 56.76           S  
ATOM    868  CE  MET A 136      16.736 -10.609  36.167  0.00 57.76           C  
ATOM    869  N   GLU A 137      19.348  -8.339  31.451  1.00 44.84           N  
ATOM    870  CA  GLU A 137      19.875  -7.063  31.037  1.00 42.74           C  
ATOM    871  C   GLU A 137      20.087  -7.035  29.528  1.00 39.77           C  
ATOM    872  O   GLU A 137      19.704  -6.062  28.853  1.00 35.39           O  
ATOM    873  CB  GLU A 137      21.187  -6.787  31.767  1.00 47.01           C  
ATOM    874  CG  GLU A 137      21.616  -5.334  31.747  1.00 54.06           C  
ATOM    875  CD  GLU A 137      22.567  -4.981  32.894  1.00 59.49           C  
ATOM    876  OE1 GLU A 137      22.878  -5.873  33.737  1.00 60.56           O  
ATOM    877  OE2 GLU A 137      22.998  -3.802  32.953  1.00 62.55           O1-
ATOM    878  N   THR A 138      20.673  -8.101  28.980  1.00 35.05           N  
ATOM    879  CA  THR A 138      20.906  -8.093  27.548  1.00 31.96           C  
ATOM    880  C   THR A 138      19.628  -8.317  26.750  1.00 26.99           C  
ATOM    881  O   THR A 138      19.471  -7.727  25.686  1.00 27.68           O  
ATOM    882  CB  THR A 138      22.030  -9.094  27.105  1.00 32.05           C  
ATOM    883  OG1 THR A 138      21.667 -10.448  27.394  1.00 29.33           O  
ATOM    884  CG2 THR A 138      23.325  -8.755  27.820  1.00 34.13           C  
ATOM    885  N   ALA A 139      18.704  -9.117  27.263  1.00 24.06           N  
ATOM    886  CA  ALA A 139      17.442  -9.336  26.548  1.00 23.31           C  
ATOM    887  C   ALA A 139      16.710  -8.001  26.367  1.00 21.28           C  
ATOM    888  O   ALA A 139      16.289  -7.673  25.251  1.00 21.85           O  
ATOM    889  CB  ALA A 139      16.540 -10.337  27.313  1.00 23.07           C  
ATOM    890  N   THR A 140      16.583  -7.242  27.455  1.00 19.02           N  
ATOM    891  CA  THR A 140      15.899  -5.954  27.444  1.00 19.47           C  
ATOM    892  C   THR A 140      16.534  -5.012  26.433  1.00 19.44           C  
ATOM    893  O   THR A 140      15.859  -4.436  25.582  1.00 18.13           O  
ATOM    894  CB  THR A 140      15.953  -5.278  28.836  1.00 21.49           C  
ATOM    895  OG1 THR A 140      15.264  -6.089  29.781  1.00 23.99           O  
ATOM    896  CG2 THR A 140      15.272  -3.933  28.808  1.00 24.71           C  
ATOM    897  N   ALA A 141      17.839  -4.866  26.514  1.00 16.99           N  
ATOM    898  CA  ALA A 141      18.528  -3.976  25.585  1.00 19.86           C  
ATOM    899  C   ALA A 141      18.423  -4.477  24.132  1.00 18.82           C  
ATOM    900  O   ALA A 141      18.313  -3.681  23.189  1.00 20.05           O  
ATOM    901  CB  ALA A 141      20.039  -3.830  25.999  1.00 16.93           C  
ATOM    902  N   ASP A 142      18.478  -5.796  23.949  1.00 17.08           N  
ATOM    903  CA  ASP A 142      18.420  -6.358  22.611  1.00 18.31           C  
ATOM    904  C   ASP A 142      17.001  -6.283  22.002  1.00 18.81           C  
ATOM    905  O   ASP A 142      16.809  -5.818  20.867  1.00 21.50           O  
ATOM    906  CB  ASP A 142      18.908  -7.813  22.667  1.00 18.32           C  
ATOM    907  CG  ASP A 142      18.900  -8.498  21.303  1.00 17.37           C  
ATOM    908  OD1 ASP A 142      19.422  -7.911  20.355  1.00 20.83           O  
ATOM    909  OD2 ASP A 142      18.392  -9.624  21.175  1.00 22.59           O1-
ATOM    910  N   LEU A 143      16.015  -6.761  22.740  1.00 19.49           N  
ATOM    911  CA  LEU A 143      14.642  -6.755  22.245  1.00 19.67           C  
ATOM    912  C   LEU A 143      14.140  -5.324  22.029  1.00 20.12           C  
ATOM    913  O   LEU A 143      13.607  -4.996  20.964  1.00 19.44           O  
ATOM    914  CB  LEU A 143      13.735  -7.511  23.221  1.00 18.73           C  
ATOM    915  CG  LEU A 143      13.967  -9.028  23.179  1.00 20.31           C  
ATOM    916  CD1 LEU A 143      13.218  -9.700  24.308  1.00 17.76           C  
ATOM    917  CD2 LEU A 143      13.519  -9.603  21.829  1.00 19.32           C  
ATOM    918  N   PHE A 144      14.308  -4.462  23.026  1.00 19.07           N  
ATOM    919  CA  PHE A 144      13.862  -3.074  22.866  1.00 19.20           C  
ATOM    920  C   PHE A 144      14.710  -2.275  21.877  1.00 18.21           C  
ATOM    921  O   PHE A 144      14.204  -1.415  21.174  1.00 17.84           O  
ATOM    922  CB  PHE A 144      13.861  -2.348  24.210  1.00 19.79           C  
ATOM    923  CG  PHE A 144      12.560  -2.406  24.905  1.00 21.13           C  
ATOM    924  CD1 PHE A 144      11.442  -1.792  24.356  1.00 24.94           C  
ATOM    925  CD2 PHE A 144      12.433  -3.087  26.114  1.00 27.17           C  
ATOM    926  CE1 PHE A 144      10.201  -1.852  24.987  1.00 25.32           C  
ATOM    927  CE2 PHE A 144      11.185  -3.155  26.764  1.00 29.47           C  
ATOM    928  CZ  PHE A 144      10.074  -2.533  26.187  1.00 28.61           C  
ATOM    929  N   GLY A 145      16.010  -2.538  21.849  1.00 18.05           N  
ATOM    930  CA  GLY A 145      16.862  -1.808  20.930  1.00 17.91           C  
ATOM    931  C   GLY A 145      16.543  -2.070  19.449  1.00 18.75           C  
ATOM    932  O   GLY A 145      16.341  -1.132  18.675  1.00 17.18           O  
ATOM    933  N   SER A 146      16.506  -3.343  19.049  1.00 17.22           N  
ATOM    934  CA  SER A 146      16.232  -3.675  17.654  1.00 18.18           C  
ATOM    935  C   SER A 146      14.826  -3.308  17.200  1.00 17.54           C  
ATOM    936  O   SER A 146      14.632  -2.779  16.109  1.00 17.47           O  
ATOM    937  CB  SER A 146      16.453  -5.174  17.413  1.00 16.40           C  
ATOM    938  OG  SER A 146      15.570  -5.951  18.201  1.00 17.40           O  
ATOM    939  N   ASN A 147      13.851  -3.597  18.049  1.00 17.51           N  
ATOM    940  CA  ASN A 147      12.449  -3.357  17.726  1.00 17.37           C  
ATOM    941  C   ASN A 147      11.913  -1.936  17.923  1.00 17.87           C  
ATOM    942  O   ASN A 147      10.905  -1.574  17.290  1.00 14.42           O  
ATOM    943  CB  ASN A 147      11.554  -4.310  18.543  1.00 14.70           C  
ATOM    944  CG  ASN A 147      11.680  -5.757  18.095  1.00 17.78           C  
ATOM    945  OD1 ASN A 147      11.224  -6.116  17.013  1.00 19.12           O  
ATOM    946  ND2 ASN A 147      12.294  -6.599  18.932  1.00  9.56           N  
ATOM    947  N   ALA A 148      12.555  -1.138  18.777  1.00 15.45           N  
ATOM    948  CA  ALA A 148      12.035   0.207  19.061  1.00 16.33           C  
ATOM    949  C   ALA A 148      13.031   1.358  19.152  1.00 17.54           C  
ATOM    950  O   ALA A 148      12.875   2.392  18.464  1.00 18.02           O  
ATOM    951  CB  ALA A 148      11.206   0.165  20.362  1.00 13.48           C  
ATOM    952  N   ILE A 149      14.068   1.195  19.979  1.00 18.81           N  
ATOM    953  CA  ILE A 149      15.048   2.271  20.153  1.00 16.95           C  
ATOM    954  C   ILE A 149      15.909   2.567  18.932  1.00 16.85           C  
ATOM    955  O   ILE A 149      16.110   3.736  18.612  1.00 19.04           O  
ATOM    956  CB  ILE A 149      15.974   2.000  21.363  1.00 20.93           C  
ATOM    957  CG1 ILE A 149      15.138   1.571  22.568  1.00 19.17           C  
ATOM    958  CG2 ILE A 149      16.811   3.273  21.656  1.00 12.97           C  
ATOM    959  CD1 ILE A 149      14.197   2.573  22.997  1.00 26.20           C  
ATOM    960  N   ALA A 150      16.448   1.547  18.261  1.00 14.51           N  
ATOM    961  CA  ALA A 150      17.265   1.822  17.065  1.00 15.58           C  
ATOM    962  C   ALA A 150      16.341   2.489  15.980  1.00 15.39           C  
ATOM    963  O   ALA A 150      16.729   3.484  15.348  1.00 13.78           O  
ATOM    964  CB  ALA A 150      17.918   0.527  16.514  1.00 15.76           C  
ATOM    965  N   PRO A 151      15.117   1.962  15.775  1.00 14.26           N  
ATOM    966  CA  PRO A 151      14.226   2.579  14.783  1.00 14.28           C  
ATOM    967  C   PRO A 151      14.081   4.084  15.084  1.00 12.75           C  
ATOM    968  O   PRO A 151      14.104   4.929  14.188  1.00 12.15           O  
ATOM    969  CB  PRO A 151      12.896   1.809  14.983  1.00 13.08           C  
ATOM    970  CG  PRO A 151      13.395   0.408  15.279  1.00 14.51           C  
ATOM    971  CD  PRO A 151      14.555   0.681  16.272  1.00 15.37           C  
ATOM    972  N   TYR A 152      13.953   4.413  16.359  1.00 12.75           N  
ATOM    973  CA  TYR A 152      13.830   5.809  16.761  1.00 13.83           C  
ATOM    974  C   TYR A 152      15.060   6.611  16.341  1.00 14.93           C  
ATOM    975  O   TYR A 152      14.912   7.664  15.717  1.00 11.61           O  
ATOM    976  CB  TYR A 152      13.650   5.930  18.279  1.00 13.03           C  
ATOM    977  CG  TYR A 152      13.764   7.362  18.752  1.00 16.09           C  
ATOM    978  CD1 TYR A 152      12.694   8.245  18.627  1.00 16.10           C  
ATOM    979  CD2 TYR A 152      14.950   7.838  19.313  1.00 15.71           C  
ATOM    980  CE1 TYR A 152      12.795   9.559  19.038  1.00 18.37           C  
ATOM    981  CE2 TYR A 152      15.059   9.170  19.738  1.00 20.64           C  
ATOM    982  CZ  TYR A 152      13.979  10.016  19.596  1.00 20.32           C  
ATOM    983  OH  TYR A 152      14.078  11.313  20.017  1.00 27.13           O  
ATOM    984  N   PHE A 153      16.263   6.109  16.670  1.00 13.80           N  
ATOM    985  CA  PHE A 153      17.492   6.819  16.318  1.00 16.17           C  
ATOM    986  C   PHE A 153      17.742   6.854  14.806  1.00 15.96           C  
ATOM    987  O   PHE A 153      18.284   7.804  14.294  1.00 14.60           O  
ATOM    988  CB  PHE A 153      18.703   6.199  17.035  1.00 17.74           C  
ATOM    989  CG  PHE A 153      18.739   6.482  18.514  1.00 21.26           C  
ATOM    990  CD1 PHE A 153      18.502   7.769  18.994  1.00 21.87           C  
ATOM    991  CD2 PHE A 153      19.022   5.471  19.425  1.00 23.06           C  
ATOM    992  CE1 PHE A 153      18.546   8.047  20.368  1.00 23.37           C  
ATOM    993  CE2 PHE A 153      19.071   5.736  20.798  1.00 25.29           C  
ATOM    994  CZ  PHE A 153      18.831   7.026  21.270  1.00 23.45           C  
ATOM    995  N   LEU A 154      17.332   5.804  14.103  1.00 17.25           N  
ATOM    996  CA  LEU A 154      17.501   5.746  12.662  1.00 16.63           C  
ATOM    997  C   LEU A 154      16.575   6.775  12.024  1.00 16.16           C  
ATOM    998  O   LEU A 154      16.970   7.486  11.118  1.00 16.97           O  
ATOM    999  CB  LEU A 154      17.193   4.338  12.146  1.00 15.05           C  
ATOM   1000  CG  LEU A 154      18.253   3.300  12.497  1.00 15.01           C  
ATOM   1001  CD1 LEU A 154      17.695   1.874  12.315  1.00 14.73           C  
ATOM   1002  CD2 LEU A 154      19.481   3.559  11.606  1.00 13.20           C  
ATOM   1003  N   ILE A 155      15.350   6.866  12.523  1.00 17.21           N  
ATOM   1004  CA  ILE A 155      14.377   7.824  11.987  1.00 17.69           C  
ATOM   1005  C   ILE A 155      14.866   9.240  12.259  1.00 18.64           C  
ATOM   1006  O   ILE A 155      14.798  10.113  11.387  1.00 19.64           O  
ATOM   1007  CB  ILE A 155      12.975   7.626  12.629  1.00 15.98           C  
ATOM   1008  CG1 ILE A 155      12.335   6.357  12.041  1.00 14.87           C  
ATOM   1009  CG2 ILE A 155      12.081   8.861  12.361  1.00 16.11           C  
ATOM   1010  CD1 ILE A 155      10.869   6.147  12.455  1.00  9.97           C  
ATOM   1011  N   LYS A 156      15.386   9.447  13.466  1.00 16.28           N  
ATOM   1012  CA  LYS A 156      15.897  10.753  13.838  1.00 18.20           C  
ATOM   1013  C   LYS A 156      17.074  11.136  12.917  1.00 18.03           C  
ATOM   1014  O   LYS A 156      17.122  12.249  12.398  1.00 14.30           O  
ATOM   1015  CB  LYS A 156      16.325  10.742  15.304  1.00 20.20           C  
ATOM   1016  CG  LYS A 156      16.787  12.092  15.778  1.00 24.91           C  
ATOM   1017  CD  LYS A 156      16.994  12.164  17.294  1.00 27.97           C  
ATOM   1018  CE  LYS A 156      17.504  13.576  17.622  1.00 31.44           C  
ATOM   1019  NZ  LYS A 156      17.848  13.796  19.043  1.00 33.88           N1+
ATOM   1020  N   ALA A 157      18.007  10.211  12.690  1.00 17.69           N  
ATOM   1021  CA  ALA A 157      19.125  10.527  11.798  1.00 18.68           C  
ATOM   1022  C   ALA A 157      18.645  10.758  10.346  1.00 17.76           C  
ATOM   1023  O   ALA A 157      19.099  11.679   9.663  1.00 18.82           O  
ATOM   1024  CB  ALA A 157      20.148   9.415  11.820  1.00 15.86           C  
ATOM   1025  N   PHE A 158      17.735   9.916   9.887  1.00 18.24           N  
ATOM   1026  CA  PHE A 158      17.189  10.009   8.526  1.00 16.39           C  
ATOM   1027  C   PHE A 158      16.577  11.423   8.389  1.00 18.05           C  
ATOM   1028  O   PHE A 158      16.855  12.149   7.425  1.00 16.50           O  
ATOM   1029  CB  PHE A 158      16.119   8.914   8.371  1.00 16.99           C  
ATOM   1030  CG  PHE A 158      15.409   8.899   7.042  1.00 18.94           C  
ATOM   1031  CD1 PHE A 158      14.382   9.819   6.759  1.00 17.13           C  
ATOM   1032  CD2 PHE A 158      15.726   7.928   6.086  1.00 14.62           C  
ATOM   1033  CE1 PHE A 158      13.665   9.733   5.521  1.00 16.20           C  
ATOM   1034  CE2 PHE A 158      15.025   7.846   4.874  1.00 14.89           C  
ATOM   1035  CZ  PHE A 158      13.990   8.749   4.603  1.00 16.27           C  
ATOM   1036  N   ALA A 159      15.758  11.809   9.362  1.00 13.96           N  
ATOM   1037  CA  ALA A 159      15.104  13.111   9.327  1.00 17.94           C  
ATOM   1038  C   ALA A 159      16.088  14.269   9.368  1.00 19.28           C  
ATOM   1039  O   ALA A 159      15.897  15.255   8.644  1.00 17.32           O  
ATOM   1040  CB  ALA A 159      14.107  13.244  10.491  1.00 16.53           C  
ATOM   1041  N   HIS A 160      17.110  14.181  10.238  1.00 18.72           N  
ATOM   1042  CA  HIS A 160      18.085  15.256  10.290  1.00 21.83           C  
ATOM   1043  C   HIS A 160      18.760  15.413   8.920  1.00 19.95           C  
ATOM   1044  O   HIS A 160      19.007  16.513   8.498  1.00 18.31           O  
ATOM   1045  CB  HIS A 160      19.156  15.030  11.373  1.00 26.30           C  
ATOM   1046  CG  HIS A 160      18.667  15.279  12.766  1.00 35.75           C  
ATOM   1047  ND1 HIS A 160      19.503  15.264  13.863  1.00 40.18           N  
ATOM   1048  CD2 HIS A 160      17.425  15.546  13.244  1.00 37.79           C  
ATOM   1049  CE1 HIS A 160      18.798  15.513  14.955  1.00 41.28           C  
ATOM   1050  NE2 HIS A 160      17.535  15.688  14.605  1.00 37.53           N  
ATOM   1051  N   ARG A 161      19.061  14.314   8.233  1.00 21.07           N  
ATOM   1052  CA  ARG A 161      19.712  14.418   6.921  1.00 20.26           C  
ATOM   1053  C   ARG A 161      18.801  15.124   5.907  1.00 21.24           C  
ATOM   1054  O   ARG A 161      19.283  15.942   5.128  1.00 22.06           O  
ATOM   1055  CB  ARG A 161      20.123  13.039   6.397  1.00 20.80           C  
ATOM   1056  CG  ARG A 161      21.189  12.313   7.240  1.00 24.01           C  
ATOM   1057  CD  ARG A 161      22.433  13.147   7.528  1.00 26.93           C  
ATOM   1058  NE  ARG A 161      23.211  13.460   6.340  1.00 26.02           N  
ATOM   1059  CZ  ARG A 161      24.414  12.955   6.061  1.00 29.88           C  
ATOM   1060  NH1 ARG A 161      25.003  12.088   6.894  1.00 27.45           N  
ATOM   1061  NH2 ARG A 161      25.043  13.334   4.944  1.00 27.94           N1+
ATOM   1062  N   VAL A 162      17.492  14.834   5.935  1.00 19.70           N  
ATOM   1063  CA  VAL A 162      16.563  15.495   5.031  1.00 17.96           C  
ATOM   1064  C   VAL A 162      16.427  16.993   5.389  1.00 19.13           C  
ATOM   1065  O   VAL A 162      16.458  17.854   4.511  1.00 16.12           O  
ATOM   1066  CB  VAL A 162      15.158  14.838   5.066  1.00 18.00           C  
ATOM   1067  CG1 VAL A 162      14.193  15.652   4.216  1.00 11.80           C  
ATOM   1068  CG2 VAL A 162      15.227  13.380   4.517  1.00 12.67           C  
ATOM   1069  N   ALA A 163      16.279  17.304   6.678  1.00 16.10           N  
ATOM   1070  CA  ALA A 163      16.157  18.708   7.089  1.00 18.85           C  
ATOM   1071  C   ALA A 163      17.396  19.488   6.685  1.00 21.36           C  
ATOM   1072  O   ALA A 163      17.299  20.655   6.319  1.00 18.12           O  
ATOM   1073  CB  ALA A 163      15.983  18.830   8.610  1.00 18.10           C  
ATOM   1074  N   GLY A 164      18.551  18.830   6.754  1.00 20.57           N  
ATOM   1075  CA  GLY A 164      19.797  19.493   6.420  1.00 25.47           C  
ATOM   1076  C   GLY A 164      20.063  19.585   4.932  1.00 26.30           C  
ATOM   1077  O   GLY A 164      21.102  20.091   4.529  1.00 25.61           O  
ATOM   1078  N   THR A 165      19.137  19.086   4.119  1.00 26.61           N  
ATOM   1079  CA  THR A 165      19.298  19.144   2.674  1.00 25.95           C  
ATOM   1080  C   THR A 165      18.504  20.335   2.156  1.00 26.11           C  
ATOM   1081  O   THR A 165      17.327  20.494   2.491  1.00 27.50           O  
ATOM   1082  CB  THR A 165      18.770  17.861   1.977  1.00 25.23           C  
ATOM   1083  OG1 THR A 165      19.475  16.713   2.459  1.00 24.96           O  
ATOM   1084  CG2 THR A 165      18.965  17.951   0.472  1.00 25.98           C  
ATOM   1085  N   PRO A 166      19.135  21.202   1.352  1.00 26.71           N  
ATOM   1086  CA  PRO A 166      18.420  22.373   0.803  1.00 26.39           C  
ATOM   1087  C   PRO A 166      17.182  21.847   0.069  1.00 24.49           C  
ATOM   1088  O   PRO A 166      17.259  20.866  -0.659  1.00 21.40           O  
ATOM   1089  CB  PRO A 166      19.432  22.981  -0.161  1.00 26.84           C  
ATOM   1090  CG  PRO A 166      20.781  22.639   0.526  1.00 28.81           C  
ATOM   1091  CD  PRO A 166      20.548  21.176   0.912  1.00 29.14           C  
ATOM   1092  N   ALA A 167      16.051  22.488   0.289  1.00 25.00           N  
ATOM   1093  CA  ALA A 167      14.789  22.089  -0.307  1.00 26.43           C  
ATOM   1094  C   ALA A 167      14.906  21.731  -1.795  1.00 27.91           C  
ATOM   1095  O   ALA A 167      14.264  20.799  -2.283  1.00 23.24           O  
ATOM   1096  CB  ALA A 167      13.767  23.211  -0.114  1.00 26.83           C  
ATOM   1097  N   LYS A 168      15.777  22.451  -2.499  1.00 26.30           N  
ATOM   1098  CA  LYS A 168      15.929  22.257  -3.913  1.00 28.29           C  
ATOM   1099  C   LYS A 168      16.666  20.957  -4.237  1.00 28.14           C  
ATOM   1100  O   LYS A 168      16.666  20.509  -5.366  1.00 23.24           O  
ATOM   1101  CB  LYS A 168      16.668  23.454  -4.514  1.00 30.46           C  
ATOM   1102  CG  LYS A 168      18.145  23.210  -4.701  1.00 35.48           C  
ATOM   1103  CD  LYS A 168      18.761  24.323  -5.527  1.00 41.32           C  
ATOM   1104  CE  LYS A 168      19.353  25.389  -4.655  1.00 42.76           C  
ATOM   1105  NZ  LYS A 168      20.673  24.916  -4.131  1.00 46.20           N1+
ATOM   1106  N   HIS A 169      17.311  20.352  -3.253  1.00 28.54           N  
ATOM   1107  CA  HIS A 169      18.011  19.110  -3.518  1.00 28.09           C  
ATOM   1108  C   HIS A 169      17.321  17.910  -2.910  1.00 25.85           C  
ATOM   1109  O   HIS A 169      17.817  16.798  -3.056  1.00 26.23           O  
ATOM   1110  CB  HIS A 169      19.452  19.188  -2.986  1.00 30.45           C  
ATOM   1111  CG  HIS A 169      20.381  19.952  -3.875  1.00 34.95           C  
ATOM   1112  ND1 HIS A 169      21.060  21.075  -3.456  1.00 36.65           N  
ATOM   1113  CD2 HIS A 169      20.742  19.753  -5.164  1.00 36.23           C  
ATOM   1114  CE1 HIS A 169      21.798  21.537  -4.448  1.00 39.22           C  
ATOM   1115  NE2 HIS A 169      21.623  20.751  -5.496  1.00 40.12           N  
ATOM   1116  N   ARG A 170      16.185  18.120  -2.241  1.00 23.23           N  
ATOM   1117  CA  ARG A 170      15.502  17.006  -1.573  1.00 20.53           C  
ATOM   1118  C   ARG A 170      14.816  16.014  -2.495  1.00 19.66           C  
ATOM   1119  O   ARG A 170      14.369  16.367  -3.589  1.00 19.29           O  
ATOM   1120  CB  ARG A 170      14.477  17.528  -0.567  1.00 19.16           C  
ATOM   1121  CG  ARG A 170      15.087  18.170   0.662  1.00 21.09           C  
ATOM   1122  CD  ARG A 170      14.045  18.789   1.568  1.00 21.76           C  
ATOM   1123  NE  ARG A 170      14.676  19.441   2.705  1.00 23.81           N  
ATOM   1124  CZ  ARG A 170      14.132  20.431   3.404  1.00 26.09           C  
ATOM   1125  NH1 ARG A 170      12.922  20.888   3.094  1.00 26.31           N  
ATOM   1126  NH2 ARG A 170      14.832  21.014   4.372  1.00 26.94           N1+
ATOM   1127  N   GLY A 171      14.761  14.756  -2.058  1.00 16.89           N  
ATOM   1128  CA  GLY A 171      14.062  13.744  -2.827  1.00 18.25           C  
ATOM   1129  C   GLY A 171      12.578  14.095  -2.816  1.00 16.52           C  
ATOM   1130  O   GLY A 171      12.141  14.903  -1.970  1.00 16.99           O  
ATOM   1131  N   THR A 172      11.813  13.519  -3.741  1.00 16.11           N  
ATOM   1132  CA  THR A 172      10.384  13.794  -3.847  1.00 16.96           C  
ATOM   1133  C   THR A 172       9.502  12.684  -3.308  1.00 16.63           C  
ATOM   1134  O   THR A 172       8.272  12.738  -3.482  1.00 14.53           O  
ATOM   1135  CB  THR A 172       9.993  14.004  -5.325  1.00 17.88           C  
ATOM   1136  OG1 THR A 172      10.330  12.810  -6.056  1.00 19.55           O  
ATOM   1137  CG2 THR A 172      10.781  15.177  -5.936  1.00 20.14           C  
ATOM   1138  N   ASN A 173      10.094  11.669  -2.679  1.00 16.86           N  
ATOM   1139  CA  ASN A 173       9.267  10.554  -2.170  1.00 18.04           C  
ATOM   1140  C   ASN A 173       9.925   9.867  -0.970  1.00 16.68           C  
ATOM   1141  O   ASN A 173      10.421   8.744  -1.072  1.00 14.99           O  
ATOM   1142  CB  ASN A 173       9.037   9.554  -3.320  1.00 19.56           C  
ATOM   1143  CG  ASN A 173       8.105   8.397  -2.927  1.00 21.97           C  
ATOM   1144  OD1 ASN A 173       7.270   8.542  -2.052  1.00 20.66           O  
ATOM   1145  ND2 ASN A 173       8.261   7.247  -3.587  1.00 19.36           N  
ATOM   1146  N   TYR A 174       9.963  10.565   0.159  1.00 13.76           N  
ATOM   1147  CA  TYR A 174      10.585  10.011   1.331  1.00 14.17           C  
ATOM   1148  C   TYR A 174       9.605   9.103   2.027  1.00 15.72           C  
ATOM   1149  O   TYR A 174       8.447   9.473   2.255  1.00 14.45           O  
ATOM   1150  CB  TYR A 174      11.002  11.111   2.295  1.00 14.04           C  
ATOM   1151  CG  TYR A 174      12.182  11.935   1.845  1.00 16.87           C  
ATOM   1152  CD1 TYR A 174      13.464  11.379   1.795  1.00 18.46           C  
ATOM   1153  CD2 TYR A 174      12.025  13.275   1.483  1.00 16.64           C  
ATOM   1154  CE1 TYR A 174      14.581  12.146   1.397  1.00 15.53           C  
ATOM   1155  CE2 TYR A 174      13.133  14.051   1.091  1.00 18.59           C  
ATOM   1156  CZ  TYR A 174      14.390  13.473   1.055  1.00 16.42           C  
ATOM   1157  OH  TYR A 174      15.437  14.229   0.666  1.00 19.51           O  
ATOM   1158  N   SER A 175      10.062   7.916   2.398  1.00 13.75           N  
ATOM   1159  CA  SER A 175       9.133   7.021   3.074  1.00 17.56           C  
ATOM   1160  C   SER A 175       9.811   6.109   4.089  1.00 16.15           C  
ATOM   1161  O   SER A 175      10.851   5.526   3.802  1.00 14.85           O  
ATOM   1162  CB  SER A 175       8.382   6.229   2.006  1.00 19.61           C  
ATOM   1163  OG  SER A 175       7.696   5.115   2.523  1.00 23.15           O  
ATOM   1164  N   ILE A 176       9.234   6.024   5.282  1.00 13.91           N  
ATOM   1165  CA  ILE A 176       9.772   5.151   6.311  1.00 13.72           C  
ATOM   1166  C   ILE A 176       8.747   4.064   6.636  1.00 15.52           C  
ATOM   1167  O   ILE A 176       7.576   4.355   6.839  1.00 14.72           O  
ATOM   1168  CB  ILE A 176      10.120   5.955   7.587  1.00 14.81           C  
ATOM   1169  CG1 ILE A 176      11.179   7.027   7.251  1.00 14.72           C  
ATOM   1170  CG2 ILE A 176      10.619   4.999   8.711  1.00  9.67           C  
ATOM   1171  CD1 ILE A 176      11.538   8.006   8.459  1.00  9.90           C  
ATOM   1172  N   ILE A 177       9.186   2.806   6.658  1.00 15.32           N  
ATOM   1173  CA  ILE A 177       8.307   1.699   6.965  1.00 14.10           C  
ATOM   1174  C   ILE A 177       8.832   0.984   8.213  1.00 16.42           C  
ATOM   1175  O   ILE A 177      10.004   0.571   8.249  1.00 13.78           O  
ATOM   1176  CB  ILE A 177       8.262   0.643   5.836  1.00 17.06           C  
ATOM   1177  CG1 ILE A 177       7.796   1.281   4.513  1.00 16.86           C  
ATOM   1178  CG2 ILE A 177       7.318  -0.494   6.231  1.00 15.84           C  
ATOM   1179  CD1 ILE A 177       6.378   1.874   4.596  1.00 18.02           C  
ATOM   1180  N   ASN A 178       7.974   0.845   9.224  1.00 14.21           N  
ATOM   1181  CA  ASN A 178       8.337   0.147  10.453  1.00 12.66           C  
ATOM   1182  C   ASN A 178       7.623  -1.200  10.371  1.00 14.71           C  
ATOM   1183  O   ASN A 178       6.406  -1.252  10.114  1.00 12.55           O  
ATOM   1184  CB  ASN A 178       7.874   0.951  11.697  1.00 11.42           C  
ATOM   1185  CG  ASN A 178       8.650   2.255  11.868  1.00 12.52           C  
ATOM   1186  OD1 ASN A 178       9.816   2.334  11.484  1.00 13.62           O  
ATOM   1187  ND2 ASN A 178       8.027   3.269  12.455  1.00  8.95           N  
ATOM   1188  N   MET A 179       8.373  -2.289  10.532  1.00 12.61           N  
ATOM   1189  CA  MET A 179       7.782  -3.618  10.487  1.00 13.70           C  
ATOM   1190  C   MET A 179       7.250  -3.908  11.873  1.00 15.61           C  
ATOM   1191  O   MET A 179       8.034  -4.160  12.822  1.00 18.12           O  
ATOM   1192  CB  MET A 179       8.821  -4.683  10.114  1.00 12.84           C  
ATOM   1193  CG  MET A 179       9.432  -4.509   8.708  1.00 15.58           C  
ATOM   1194  SD  MET A 179       8.134  -4.341   7.390  1.00 16.37           S  
ATOM   1195  CE  MET A 179       7.461  -6.017   7.363  1.00 13.19           C  
ATOM   1196  N   VAL A 180       5.932  -3.876  12.006  1.00 12.99           N  
ATOM   1197  CA  VAL A 180       5.307  -4.129  13.293  1.00 12.88           C  
ATOM   1198  C   VAL A 180       4.782  -5.564  13.359  1.00 13.26           C  
ATOM   1199  O   VAL A 180       5.363  -6.444  12.746  1.00 13.98           O  
ATOM   1200  CB  VAL A 180       4.201  -3.070  13.610  1.00 12.97           C  
ATOM   1201  CG1 VAL A 180       4.879  -1.699  13.887  1.00  8.19           C  
ATOM   1202  CG2 VAL A 180       3.215  -2.929  12.434  1.00 11.37           C  
ATOM   1203  N   ASP A 181       3.692  -5.812  14.073  1.00 12.35           N  
ATOM   1204  CA  ASP A 181       3.215  -7.203  14.216  1.00 13.72           C  
ATOM   1205  C   ASP A 181       1.686  -7.204  14.353  1.00 13.80           C  
ATOM   1206  O   ASP A 181       1.145  -6.680  15.310  1.00 13.47           O  
ATOM   1207  CB  ASP A 181       3.862  -7.823  15.476  1.00 12.47           C  
ATOM   1208  CG  ASP A 181       3.496  -9.293  15.679  1.00 15.21           C  
ATOM   1209  OD1 ASP A 181       2.474  -9.781  15.112  1.00 17.09           O  
ATOM   1210  OD2 ASP A 181       4.221  -9.971  16.433  1.00 15.08           O1-
ATOM   1211  N   ALA A 182       0.993  -7.798  13.400  1.00 13.88           N  
ATOM   1212  CA  ALA A 182      -0.470  -7.794  13.439  1.00 13.30           C  
ATOM   1213  C   ALA A 182      -1.083  -8.484  14.652  1.00 14.35           C  
ATOM   1214  O   ALA A 182      -2.233  -8.223  14.999  1.00 15.73           O  
ATOM   1215  CB  ALA A 182      -1.045  -8.477  12.136  1.00  9.74           C  
ATOM   1216  N   MET A 183      -0.333  -9.378  15.284  1.00 12.28           N  
ATOM   1217  CA  MET A 183      -0.866 -10.162  16.371  1.00 14.95           C  
ATOM   1218  C   MET A 183      -0.538  -9.728  17.793  1.00 17.30           C  
ATOM   1219  O   MET A 183      -1.007 -10.370  18.742  1.00 17.48           O  
ATOM   1220  CB  MET A 183      -0.419 -11.642  16.194  1.00 13.69           C  
ATOM   1221  CG  MET A 183      -0.779 -12.239  14.857  1.00 12.74           C  
ATOM   1222  SD  MET A 183      -2.573 -12.115  14.457  1.00 15.19           S  
ATOM   1223  CE  MET A 183      -3.295 -13.134  15.787  1.00 14.06           C  
ATOM   1224  N   THR A 184       0.264  -8.672  17.954  1.00 18.60           N  
ATOM   1225  CA  THR A 184       0.636  -8.262  19.299  1.00 18.84           C  
ATOM   1226  C   THR A 184      -0.506  -7.848  20.218  1.00 19.34           C  
ATOM   1227  O   THR A 184      -0.341  -7.901  21.436  1.00 18.55           O  
ATOM   1228  CB  THR A 184       1.752  -7.179  19.286  1.00 19.88           C  
ATOM   1229  OG1 THR A 184       1.458  -6.148  18.331  1.00 20.36           O  
ATOM   1230  CG2 THR A 184       3.079  -7.823  18.941  1.00 18.47           C  
ATOM   1231  N   ASN A 185      -1.661  -7.456  19.672  1.00 19.09           N  
ATOM   1232  CA  ASN A 185      -2.774  -7.137  20.558  1.00 18.93           C  
ATOM   1233  C   ASN A 185      -3.449  -8.407  21.093  1.00 19.77           C  
ATOM   1234  O   ASN A 185      -4.384  -8.329  21.901  1.00 20.07           O  
ATOM   1235  CB  ASN A 185      -3.807  -6.259  19.885  1.00 19.84           C  
ATOM   1236  CG  ASN A 185      -3.293  -4.866  19.664  1.00 23.63           C  
ATOM   1237  OD1 ASN A 185      -2.310  -4.451  20.283  1.00 20.42           O  
ATOM   1238  ND2 ASN A 185      -3.950  -4.134  18.786  1.00 28.13           N  
ATOM   1239  N   GLN A 186      -2.991  -9.566  20.620  1.00 14.64           N  
ATOM   1240  CA  GLN A 186      -3.469 -10.878  21.101  1.00 16.14           C  
ATOM   1241  C   GLN A 186      -2.118 -11.486  21.440  1.00 16.72           C  
ATOM   1242  O   GLN A 186      -1.651 -12.406  20.770  1.00 16.77           O  
ATOM   1243  CB  GLN A 186      -4.130 -11.629  19.967  1.00 12.83           C  
ATOM   1244  CG  GLN A 186      -5.488 -11.027  19.575  1.00 15.57           C  
ATOM   1245  CD  GLN A 186      -5.810 -11.346  18.145  1.00 17.29           C  
ATOM   1246  OE1 GLN A 186      -5.294 -10.691  17.229  1.00 14.82           O  
ATOM   1247  NE2 GLN A 186      -6.618 -12.391  17.934  1.00 12.06           N  
ATOM   1248  N   PRO A 187      -1.488 -10.985  22.514  1.00 15.77           N  
ATOM   1249  CA  PRO A 187      -0.167 -11.444  22.919  1.00 18.83           C  
ATOM   1250  C   PRO A 187       0.175 -12.903  22.903  1.00 19.10           C  
ATOM   1251  O   PRO A 187      -0.597 -13.760  23.324  1.00 18.85           O  
ATOM   1252  CB  PRO A 187       0.036 -10.821  24.306  1.00 16.74           C  
ATOM   1253  CG  PRO A 187      -0.926  -9.656  24.315  1.00 19.19           C  
ATOM   1254  CD  PRO A 187      -2.121 -10.228  23.604  1.00 15.43           C  
ATOM   1255  N   LEU A 188       1.362 -13.149  22.377  1.00 18.29           N  
ATOM   1256  CA  LEU A 188       1.936 -14.460  22.336  1.00 20.46           C  
ATOM   1257  C   LEU A 188       2.390 -14.672  23.795  1.00 19.58           C  
ATOM   1258  O   LEU A 188       3.109 -13.833  24.366  1.00 21.44           O  
ATOM   1259  CB  LEU A 188       3.113 -14.413  21.378  1.00 20.66           C  
ATOM   1260  CG  LEU A 188       3.648 -15.729  20.852  1.00 28.75           C  
ATOM   1261  CD1 LEU A 188       2.515 -16.573  20.205  1.00 26.07           C  
ATOM   1262  CD2 LEU A 188       4.754 -15.389  19.860  1.00 27.59           C  
ATOM   1263  N   LEU A 189       1.968 -15.771  24.402  1.00 19.14           N  
ATOM   1264  CA  LEU A 189       2.312 -16.060  25.793  1.00 20.96           C  
ATOM   1265  C   LEU A 189       3.834 -16.105  26.073  1.00 21.70           C  
ATOM   1266  O   LEU A 189       4.589 -16.829  25.408  1.00 18.81           O  
ATOM   1267  CB  LEU A 189       1.675 -17.390  26.197  1.00 24.39           C  
ATOM   1268  CG  LEU A 189       1.447 -17.636  27.696  1.00 32.78           C  
ATOM   1269  CD1 LEU A 189       0.344 -16.733  28.225  1.00 28.91           C  
ATOM   1270  CD2 LEU A 189       1.063 -19.128  27.908  1.00 31.37           C  
ATOM   1271  N   GLY A 190       4.291 -15.353  27.071  1.00 21.63           N  
ATOM   1272  CA  GLY A 190       5.715 -15.358  27.405  1.00 20.04           C  
ATOM   1273  C   GLY A 190       6.641 -14.418  26.616  1.00 20.22           C  
ATOM   1274  O   GLY A 190       7.876 -14.429  26.821  1.00 19.37           O  
ATOM   1275  N   TYR A 191       6.080 -13.623  25.707  1.00 15.89           N  
ATOM   1276  CA  TYR A 191       6.910 -12.716  24.929  1.00 17.01           C  
ATOM   1277  C   TYR A 191       6.678 -11.256  25.275  1.00 15.61           C  
ATOM   1278  O   TYR A 191       6.653 -10.402  24.367  1.00 14.23           O  
ATOM   1279  CB  TYR A 191       6.648 -12.905  23.441  1.00 15.19           C  
ATOM   1280  CG  TYR A 191       7.220 -14.176  22.867  1.00 17.24           C  
ATOM   1281  CD1 TYR A 191       6.705 -15.434  23.211  1.00 18.75           C  
ATOM   1282  CD2 TYR A 191       8.282 -14.121  21.971  1.00 16.11           C  
ATOM   1283  CE1 TYR A 191       7.245 -16.613  22.655  1.00 20.85           C  
ATOM   1284  CE2 TYR A 191       8.826 -15.279  21.411  1.00 17.95           C  
ATOM   1285  CZ  TYR A 191       8.315 -16.505  21.736  1.00 20.16           C  
ATOM   1286  OH  TYR A 191       8.854 -17.620  21.114  1.00 23.09           O  
ATOM   1287  N   THR A 192       6.540 -10.960  26.565  1.00 12.33           N  
ATOM   1288  CA  THR A 192       6.242  -9.588  26.976  1.00 14.21           C  
ATOM   1289  C   THR A 192       7.146  -8.455  26.463  1.00 13.99           C  
ATOM   1290  O   THR A 192       6.634  -7.492  25.940  1.00 16.22           O  
ATOM   1291  CB  THR A 192       6.145  -9.489  28.520  1.00 15.58           C  
ATOM   1292  OG1 THR A 192       5.093 -10.330  28.974  1.00 17.91           O  
ATOM   1293  CG2 THR A 192       5.838  -8.041  28.970  1.00 11.91           C  
ATOM   1294  N   ILE A 193       8.465  -8.553  26.607  1.00 13.86           N  
ATOM   1295  CA  ILE A 193       9.308  -7.456  26.181  1.00 13.90           C  
ATOM   1296  C   ILE A 193       9.191  -7.209  24.692  1.00 14.52           C  
ATOM   1297  O   ILE A 193       9.118  -6.066  24.251  1.00 14.66           O  
ATOM   1298  CB  ILE A 193      10.807  -7.676  26.529  1.00 16.30           C  
ATOM   1299  CG1 ILE A 193      10.979  -7.768  28.050  1.00 18.79           C  
ATOM   1300  CG2 ILE A 193      11.635  -6.445  26.038  1.00 13.73           C  
ATOM   1301  CD1 ILE A 193      10.580  -6.478  28.783  1.00 22.55           C  
ATOM   1302  N   TYR A 194       9.191  -8.287  23.919  1.00 13.17           N  
ATOM   1303  CA  TYR A 194       9.038  -8.179  22.493  1.00 13.43           C  
ATOM   1304  C   TYR A 194       7.684  -7.494  22.157  1.00 13.75           C  
ATOM   1305  O   TYR A 194       7.619  -6.614  21.292  1.00 13.97           O  
ATOM   1306  CB  TYR A 194       9.063  -9.584  21.855  1.00 13.01           C  
ATOM   1307  CG  TYR A 194       8.471  -9.575  20.454  1.00 11.95           C  
ATOM   1308  CD1 TYR A 194       9.251  -9.214  19.343  1.00 12.50           C  
ATOM   1309  CD2 TYR A 194       7.120  -9.889  20.253  1.00 10.94           C  
ATOM   1310  CE1 TYR A 194       8.695  -9.173  18.059  1.00 13.69           C  
ATOM   1311  CE2 TYR A 194       6.552  -9.842  18.987  1.00 10.56           C  
ATOM   1312  CZ  TYR A 194       7.337  -9.491  17.900  1.00 13.40           C  
ATOM   1313  OH  TYR A 194       6.766  -9.472  16.655  1.00 16.73           O  
ATOM   1314  N   THR A 195       6.615  -7.921  22.829  1.00 12.74           N  
ATOM   1315  CA  THR A 195       5.298  -7.357  22.572  1.00 12.67           C  
ATOM   1316  C   THR A 195       5.283  -5.879  22.913  1.00 14.46           C  
ATOM   1317  O   THR A 195       4.720  -5.095  22.167  1.00 12.58           O  
ATOM   1318  CB  THR A 195       4.219  -8.136  23.337  1.00 14.10           C  
ATOM   1319  OG1 THR A 195       4.197  -9.488  22.828  1.00 13.56           O  
ATOM   1320  CG2 THR A 195       2.805  -7.470  23.162  1.00 11.38           C  
ATOM   1321  N   MET A 196       5.947  -5.511  24.008  1.00 13.06           N  
ATOM   1322  CA  MET A 196       6.039  -4.127  24.452  1.00 14.35           C  
ATOM   1323  C   MET A 196       6.822  -3.284  23.431  1.00 14.91           C  
ATOM   1324  O   MET A 196       6.463  -2.144  23.122  1.00 14.89           O  
ATOM   1325  CB  MET A 196       6.783  -4.050  25.809  1.00 12.64           C  
ATOM   1326  CG  MET A 196       5.968  -4.516  27.014  1.00 11.57           C  
ATOM   1327  SD  MET A 196       7.012  -4.556  28.455  1.00 14.40           S  
ATOM   1328  CE  MET A 196       7.153  -2.755  28.869  1.00  8.17           C  
ATOM   1329  N   ALA A 197       7.928  -3.837  22.956  1.00 13.59           N  
ATOM   1330  CA  ALA A 197       8.751  -3.136  21.984  1.00 13.28           C  
ATOM   1331  C   ALA A 197       7.953  -2.881  20.691  1.00 12.69           C  
ATOM   1332  O   ALA A 197       8.035  -1.803  20.115  1.00 15.45           O  
ATOM   1333  CB  ALA A 197       9.978  -3.936  21.708  1.00 12.34           C  
ATOM   1334  N   LYS A 198       7.178  -3.854  20.223  1.00 13.40           N  
ATOM   1335  CA  LYS A 198       6.374  -3.621  19.024  1.00 12.91           C  
ATOM   1336  C   LYS A 198       5.313  -2.533  19.298  1.00 15.64           C  
ATOM   1337  O   LYS A 198       4.948  -1.749  18.400  1.00 19.39           O  
ATOM   1338  CB  LYS A 198       5.714  -4.929  18.548  1.00 10.69           C  
ATOM   1339  CG  LYS A 198       6.697  -5.907  17.856  1.00 15.06           C  
ATOM   1340  CD  LYS A 198       7.488  -5.249  16.668  1.00 11.29           C  
ATOM   1341  CE  LYS A 198       8.151  -6.347  15.811  1.00 13.51           C  
ATOM   1342  NZ  LYS A 198       9.104  -5.784  14.835  1.00 15.90           N1+
ATOM   1343  N   GLY A 199       4.810  -2.486  20.530  1.00 15.60           N  
ATOM   1344  CA  GLY A 199       3.849  -1.451  20.885  1.00 16.32           C  
ATOM   1345  C   GLY A 199       4.516  -0.087  20.786  1.00 15.67           C  
ATOM   1346  O   GLY A 199       3.948   0.869  20.271  1.00 17.84           O  
ATOM   1347  N   ALA A 200       5.745   0.004  21.287  1.00 14.47           N  
ATOM   1348  CA  ALA A 200       6.512   1.247  21.221  1.00 14.62           C  
ATOM   1349  C   ALA A 200       6.746   1.619  19.750  1.00 14.83           C  
ATOM   1350  O   ALA A 200       6.661   2.768  19.389  1.00 17.21           O  
ATOM   1351  CB  ALA A 200       7.885   1.056  21.935  1.00 15.41           C  
ATOM   1352  N   LEU A 201       7.052   0.634  18.910  1.00 14.46           N  
ATOM   1353  CA  LEU A 201       7.285   0.875  17.478  1.00 11.33           C  
ATOM   1354  C   LEU A 201       6.011   1.447  16.773  1.00 14.19           C  
ATOM   1355  O   LEU A 201       6.116   2.298  15.871  1.00 13.82           O  
ATOM   1356  CB  LEU A 201       7.768  -0.437  16.817  1.00 10.51           C  
ATOM   1357  CG  LEU A 201       8.142  -0.322  15.332  1.00 11.46           C  
ATOM   1358  CD1 LEU A 201       9.174   0.791  15.184  1.00  8.70           C  
ATOM   1359  CD2 LEU A 201       8.696  -1.681  14.812  1.00 13.56           C  
ATOM   1360  N   GLU A 202       4.824   0.996  17.181  1.00 13.83           N  
ATOM   1361  CA  GLU A 202       3.560   1.550  16.657  1.00 17.03           C  
ATOM   1362  C   GLU A 202       3.447   3.022  17.114  1.00 16.53           C  
ATOM   1363  O   GLU A 202       3.065   3.902  16.341  1.00 16.38           O  
ATOM   1364  CB  GLU A 202       2.347   0.784  17.193  1.00 19.21           C  
ATOM   1365  CG  GLU A 202       2.168  -0.601  16.597  1.00 24.07           C  
ATOM   1366  CD  GLU A 202       1.164  -1.442  17.380  1.00 26.02           C  
ATOM   1367  OE1 GLU A 202       0.120  -0.921  17.828  1.00 30.83           O  
ATOM   1368  OE2 GLU A 202       1.416  -2.628  17.542  1.00 26.83           O1-
ATOM   1369  N   GLY A 203       3.803   3.292  18.370  1.00 17.65           N  
ATOM   1370  CA  GLY A 203       3.776   4.668  18.840  1.00 14.32           C  
ATOM   1371  C   GLY A 203       4.759   5.527  18.024  1.00 15.40           C  
ATOM   1372  O   GLY A 203       4.476   6.668  17.663  1.00 15.43           O  
ATOM   1373  N   LEU A 204       5.932   4.989  17.731  1.00 12.54           N  
ATOM   1374  CA  LEU A 204       6.922   5.741  16.963  1.00 13.86           C  
ATOM   1375  C   LEU A 204       6.359   6.061  15.568  1.00 14.36           C  
ATOM   1376  O   LEU A 204       6.497   7.177  15.044  1.00 15.18           O  
ATOM   1377  CB  LEU A 204       8.229   4.913  16.848  1.00 13.06           C  
ATOM   1378  CG  LEU A 204       9.259   5.440  15.840  1.00 14.23           C  
ATOM   1379  CD1 LEU A 204       9.669   6.886  16.226  1.00 13.86           C  
ATOM   1380  CD2 LEU A 204      10.470   4.489  15.836  1.00 12.15           C  
ATOM   1381  N   THR A 205       5.703   5.071  14.975  1.00 16.35           N  
ATOM   1382  CA  THR A 205       5.108   5.241  13.652  1.00 14.99           C  
ATOM   1383  C   THR A 205       4.163   6.453  13.635  1.00 15.29           C  
ATOM   1384  O   THR A 205       4.268   7.323  12.765  1.00 15.49           O  
ATOM   1385  CB  THR A 205       4.329   3.960  13.233  1.00 18.06           C  
ATOM   1386  OG1 THR A 205       5.215   2.826  13.278  1.00 15.02           O  
ATOM   1387  CG2 THR A 205       3.785   4.084  11.771  1.00 16.46           C  
ATOM   1388  N   ARG A 206       3.275   6.551  14.614  1.00 14.98           N  
ATOM   1389  CA  ARG A 206       2.356   7.664  14.639  1.00 13.76           C  
ATOM   1390  C   ARG A 206       3.004   9.000  14.997  1.00 14.11           C  
ATOM   1391  O   ARG A 206       2.715  10.034  14.387  1.00 13.54           O  
ATOM   1392  CB  ARG A 206       1.192   7.368  15.601  1.00 14.37           C  
ATOM   1393  CG  ARG A 206       0.317   6.190  15.127  1.00 18.27           C  
ATOM   1394  CD  ARG A 206      -0.944   6.030  15.987  1.00 18.39           C  
ATOM   1395  NE  ARG A 206      -0.652   5.360  17.229  1.00 22.15           N  
ATOM   1396  CZ  ARG A 206      -0.666   4.038  17.385  1.00 24.23           C  
ATOM   1397  NH1 ARG A 206      -0.992   3.245  16.382  1.00 25.10           N  
ATOM   1398  NH2 ARG A 206      -0.318   3.501  18.538  1.00 22.92           N1+
ATOM   1399  N   SER A 207       3.869   8.991  15.996  1.00 14.97           N  
ATOM   1400  CA  SER A 207       4.487  10.234  16.437  1.00 14.57           C  
ATOM   1401  C   SER A 207       5.398  10.806  15.355  1.00 13.73           C  
ATOM   1402  O   SER A 207       5.353  12.006  15.072  1.00 15.28           O  
ATOM   1403  CB  SER A 207       5.271  10.008  17.760  1.00 13.89           C  
ATOM   1404  OG  SER A 207       5.826  11.234  18.267  1.00 13.80           O  
ATOM   1405  N   ALA A 208       6.234   9.968  14.755  1.00 13.22           N  
ATOM   1406  CA  ALA A 208       7.122  10.463  13.683  1.00 12.91           C  
ATOM   1407  C   ALA A 208       6.319  10.891  12.446  1.00 12.76           C  
ATOM   1408  O   ALA A 208       6.674  11.852  11.759  1.00 15.79           O  
ATOM   1409  CB  ALA A 208       8.149   9.365  13.308  1.00 14.95           C  
ATOM   1410  N   ALA A 209       5.244  10.176  12.132  1.00 13.90           N  
ATOM   1411  CA  ALA A 209       4.454  10.551  10.958  1.00 13.76           C  
ATOM   1412  C   ALA A 209       3.963  11.992  11.146  1.00 14.81           C  
ATOM   1413  O   ALA A 209       4.021  12.821  10.225  1.00 15.49           O  
ATOM   1414  CB  ALA A 209       3.267   9.616  10.807  1.00 10.27           C  
ATOM   1415  N   LEU A 210       3.487  12.283  12.351  1.00 15.18           N  
ATOM   1416  CA  LEU A 210       2.961  13.612  12.631  1.00 17.52           C  
ATOM   1417  C   LEU A 210       4.066  14.671  12.589  1.00 17.39           C  
ATOM   1418  O   LEU A 210       3.947  15.710  11.917  1.00 16.77           O  
ATOM   1419  CB  LEU A 210       2.255  13.620  13.996  1.00 17.76           C  
ATOM   1420  CG  LEU A 210       1.538  14.919  14.395  1.00 23.30           C  
ATOM   1421  CD1 LEU A 210       0.244  15.086  13.568  1.00 21.45           C  
ATOM   1422  CD2 LEU A 210       1.212  14.867  15.907  1.00 21.54           C  
ATOM   1423  N   GLU A 211       5.165  14.388  13.270  1.00 15.51           N  
ATOM   1424  CA  GLU A 211       6.249  15.352  13.329  1.00 17.21           C  
ATOM   1425  C   GLU A 211       7.036  15.540  12.048  1.00 14.42           C  
ATOM   1426  O   GLU A 211       7.609  16.586  11.833  1.00 15.37           O  
ATOM   1427  CB  GLU A 211       7.207  14.993  14.479  1.00 16.60           C  
ATOM   1428  CG  GLU A 211       8.127  16.147  14.920  1.00 22.49           C  
ATOM   1429  CD  GLU A 211       9.027  15.780  16.112  1.00 26.27           C  
ATOM   1430  OE1 GLU A 211       8.687  14.803  16.824  1.00 24.62           O  
ATOM   1431  OE2 GLU A 211      10.058  16.473  16.327  1.00 25.22           O1-
ATOM   1432  N   LEU A 212       7.105  14.514  11.213  1.00 15.36           N  
ATOM   1433  CA  LEU A 212       7.872  14.622   9.985  1.00 16.14           C  
ATOM   1434  C   LEU A 212       7.018  14.989   8.766  1.00 15.83           C  
ATOM   1435  O   LEU A 212       7.562  15.224   7.654  1.00 15.73           O  
ATOM   1436  CB  LEU A 212       8.638  13.321   9.721  1.00 14.72           C  
ATOM   1437  CG  LEU A 212       9.543  12.874  10.883  1.00 19.25           C  
ATOM   1438  CD1 LEU A 212      10.288  11.638  10.456  1.00 14.78           C  
ATOM   1439  CD2 LEU A 212      10.528  13.977  11.284  1.00 15.74           C  
ATOM   1440  N   ALA A 213       5.702  15.039   8.966  1.00 12.51           N  
ATOM   1441  CA  ALA A 213       4.807  15.407   7.886  1.00 15.14           C  
ATOM   1442  C   ALA A 213       5.243  16.729   7.203  1.00 17.34           C  
ATOM   1443  O   ALA A 213       5.131  16.849   5.976  1.00 19.77           O  
ATOM   1444  CB  ALA A 213       3.375  15.536   8.407  1.00 15.12           C  
ATOM   1445  N   PRO A 214       5.728  17.729   7.975  1.00 16.58           N  
ATOM   1446  CA  PRO A 214       6.144  18.984   7.299  1.00 17.60           C  
ATOM   1447  C   PRO A 214       7.282  18.772   6.275  1.00 18.84           C  
ATOM   1448  O   PRO A 214       7.423  19.541   5.329  1.00 16.15           O  
ATOM   1449  CB  PRO A 214       6.568  19.907   8.455  1.00 17.52           C  
ATOM   1450  CG  PRO A 214       5.682  19.430   9.661  1.00 14.52           C  
ATOM   1451  CD  PRO A 214       5.731  17.875   9.456  1.00 15.91           C  
ATOM   1452  N   LEU A 215       8.093  17.731   6.465  1.00 19.11           N  
ATOM   1453  CA  LEU A 215       9.180  17.465   5.525  1.00 19.33           C  
ATOM   1454  C   LEU A 215       8.720  16.470   4.474  1.00 18.58           C  
ATOM   1455  O   LEU A 215       9.521  15.972   3.720  1.00 18.53           O  
ATOM   1456  CB  LEU A 215      10.403  16.883   6.248  1.00 20.01           C  
ATOM   1457  CG  LEU A 215      11.187  17.834   7.156  1.00 22.83           C  
ATOM   1458  CD1 LEU A 215      12.340  17.102   7.864  1.00 23.76           C  
ATOM   1459  CD2 LEU A 215      11.731  18.961   6.285  1.00 25.66           C  
ATOM   1460  N   GLN A 216       7.426  16.176   4.442  1.00 16.34           N  
ATOM   1461  CA  GLN A 216       6.865  15.209   3.499  1.00 17.51           C  
ATOM   1462  C   GLN A 216       7.495  13.820   3.641  1.00 16.89           C  
ATOM   1463  O   GLN A 216       7.611  13.038   2.697  1.00 17.36           O  
ATOM   1464  CB  GLN A 216       6.946  15.709   2.035  1.00 19.93           C  
ATOM   1465  CG  GLN A 216       6.336  17.131   1.874  1.00 25.10           C  
ATOM   1466  CD  GLN A 216       6.048  17.541   0.407  1.00 28.71           C  
ATOM   1467  OE1 GLN A 216       5.464  18.600   0.170  1.00 29.56           O  
ATOM   1468  NE2 GLN A 216       6.449  16.708  -0.566  1.00 24.12           N  
ATOM   1469  N   ILE A 217       7.909  13.495   4.844  1.00 15.93           N  
ATOM   1470  CA  ILE A 217       8.463  12.175   5.075  1.00 12.93           C  
ATOM   1471  C   ILE A 217       7.302  11.369   5.638  1.00 14.21           C  
ATOM   1472  O   ILE A 217       6.781  11.706   6.712  1.00 13.28           O  
ATOM   1473  CB  ILE A 217       9.553  12.186   6.131  1.00 12.30           C  
ATOM   1474  CG1 ILE A 217      10.767  12.986   5.650  1.00 11.11           C  
ATOM   1475  CG2 ILE A 217       9.962  10.748   6.439  1.00 14.59           C  
ATOM   1476  CD1 ILE A 217      11.809  13.129   6.752  1.00 11.35           C  
ATOM   1477  N   ARG A 218       6.884  10.333   4.921  1.00 10.40           N  
ATOM   1478  CA  ARG A 218       5.792   9.502   5.387  1.00 11.05           C  
ATOM   1479  C   ARG A 218       6.347   8.381   6.272  1.00 10.66           C  
ATOM   1480  O   ARG A 218       7.445   7.886   6.049  1.00 11.44           O  
ATOM   1481  CB  ARG A 218       5.050   8.897   4.183  1.00 15.12           C  
ATOM   1482  CG  ARG A 218       4.437   9.975   3.283  1.00 13.55           C  
ATOM   1483  CD  ARG A 218       3.633   9.379   2.177  1.00 15.59           C  
ATOM   1484  NE  ARG A 218       4.484   8.737   1.195  1.00 18.44           N  
ATOM   1485  CZ  ARG A 218       4.591   7.429   1.013  1.00 20.04           C  
ATOM   1486  NH1 ARG A 218       3.863   6.573   1.784  1.00 20.63           N  
ATOM   1487  NH2 ARG A 218       5.419   6.986   0.054  1.00 11.89           N1+
ATOM   1488  N   VAL A 219       5.570   7.978   7.262  1.00  8.44           N  
ATOM   1489  CA  VAL A 219       5.978   6.926   8.170  1.00 10.47           C  
ATOM   1490  C   VAL A 219       4.763   6.032   8.393  1.00 11.44           C  
ATOM   1491  O   VAL A 219       3.763   6.484   8.934  1.00 10.48           O  
ATOM   1492  CB  VAL A 219       6.409   7.509   9.561  1.00 10.17           C  
ATOM   1493  CG1 VAL A 219       7.089   6.428  10.393  1.00 11.08           C  
ATOM   1494  CG2 VAL A 219       7.318   8.756   9.385  1.00  7.19           C  
ATOM   1495  N   ASN A 220       4.870   4.765   8.002  1.00 11.71           N  
ATOM   1496  CA  ASN A 220       3.797   3.807   8.150  1.00 11.72           C  
ATOM   1497  C   ASN A 220       4.324   2.480   8.669  1.00 13.86           C  
ATOM   1498  O   ASN A 220       5.526   2.247   8.711  1.00 13.44           O  
ATOM   1499  CB  ASN A 220       3.137   3.559   6.790  1.00 10.79           C  
ATOM   1500  CG  ASN A 220       2.476   4.782   6.267  1.00 14.46           C  
ATOM   1501  OD1 ASN A 220       1.491   5.257   6.845  1.00 10.05           O  
ATOM   1502  ND2 ASN A 220       3.029   5.339   5.180  1.00  6.94           N  
ATOM   1503  N   GLY A 221       3.407   1.591   9.010  1.00 13.76           N  
ATOM   1504  CA  GLY A 221       3.819   0.294   9.490  1.00 13.75           C  
ATOM   1505  C   GLY A 221       3.201  -0.818   8.686  1.00 15.18           C  
ATOM   1506  O   GLY A 221       2.129  -0.643   8.091  1.00 14.32           O  
ATOM   1507  N   VAL A 222       3.891  -1.951   8.629  1.00 14.92           N  
ATOM   1508  CA  VAL A 222       3.367  -3.132   7.957  1.00 14.28           C  
ATOM   1509  C   VAL A 222       3.475  -4.199   9.026  1.00 13.35           C  
ATOM   1510  O   VAL A 222       4.543  -4.387   9.606  1.00 14.81           O  
ATOM   1511  CB  VAL A 222       4.180  -3.516   6.728  1.00 14.85           C  
ATOM   1512  CG1 VAL A 222       3.721  -4.925   6.233  1.00 13.92           C  
ATOM   1513  CG2 VAL A 222       3.973  -2.467   5.646  1.00 12.22           C  
ATOM   1514  N   GLY A 223       2.362  -4.871   9.323  1.00 13.68           N  
ATOM   1515  CA  GLY A 223       2.373  -5.889  10.366  1.00 13.41           C  
ATOM   1516  C   GLY A 223       2.038  -7.287   9.908  1.00 13.76           C  
ATOM   1517  O   GLY A 223       0.874  -7.593   9.641  1.00 12.95           O  
ATOM   1518  N   PRO A 224       3.045  -8.156   9.753  1.00 14.53           N  
ATOM   1519  CA  PRO A 224       2.770  -9.532   9.322  1.00 14.00           C  
ATOM   1520  C   PRO A 224       2.033 -10.264  10.458  1.00 15.21           C  
ATOM   1521  O   PRO A 224       2.077  -9.807  11.618  1.00 13.90           O  
ATOM   1522  CB  PRO A 224       4.169 -10.129   9.127  1.00 14.11           C  
ATOM   1523  CG  PRO A 224       5.047  -8.922   8.845  1.00 16.61           C  
ATOM   1524  CD  PRO A 224       4.494  -7.900   9.828  1.00 14.98           C  
ATOM   1525  N   GLY A 225       1.357 -11.366  10.106  1.00 13.94           N  
ATOM   1526  CA  GLY A 225       0.704 -12.250  11.069  1.00 14.36           C  
ATOM   1527  C   GLY A 225       1.723 -13.380  11.255  1.00 15.00           C  
ATOM   1528  O   GLY A 225       2.591 -13.321  12.120  1.00 17.37           O  
ATOM   1529  N   LEU A 226       1.630 -14.413  10.430  1.00 15.18           N  
ATOM   1530  CA  LEU A 226       2.600 -15.518  10.425  1.00 16.04           C  
ATOM   1531  C   LEU A 226       3.211 -15.506   9.023  1.00 14.96           C  
ATOM   1532  O   LEU A 226       2.462 -15.640   8.052  1.00 16.22           O  
ATOM   1533  CB  LEU A 226       1.898 -16.861  10.645  1.00 14.27           C  
ATOM   1534  CG  LEU A 226       1.083 -16.968  11.937  1.00 18.55           C  
ATOM   1535  CD1 LEU A 226       0.467 -18.401  12.064  1.00 18.53           C  
ATOM   1536  CD2 LEU A 226       1.996 -16.695  13.133  1.00 21.07           C  
ATOM   1537  N   SER A 227       4.533 -15.328   8.899  1.00 17.80           N  
ATOM   1538  CA  SER A 227       5.204 -15.340   7.576  1.00 18.90           C  
ATOM   1539  C   SER A 227       6.435 -16.201   7.608  1.00 19.81           C  
ATOM   1540  O   SER A 227       7.223 -16.096   8.548  1.00 18.81           O  
ATOM   1541  CB  SER A 227       5.627 -13.952   7.150  1.00 19.96           C  
ATOM   1542  OG  SER A 227       4.523 -13.096   7.246  1.00 25.48           O  
ATOM   1543  N   VAL A 228       6.604 -17.011   6.559  1.00 18.23           N  
ATOM   1544  CA  VAL A 228       7.713 -17.942   6.461  1.00 19.28           C  
ATOM   1545  C   VAL A 228       7.973 -18.475   7.875  1.00 20.12           C  
ATOM   1546  O   VAL A 228       9.066 -18.406   8.395  1.00 17.72           O  
ATOM   1547  CB  VAL A 228       8.953 -17.247   5.843  1.00 21.82           C  
ATOM   1548  CG1 VAL A 228       8.656 -16.904   4.341  1.00 20.87           C  
ATOM   1549  CG2 VAL A 228       9.257 -15.971   6.570  1.00 17.57           C  
ATOM   1550  N   LEU A 229       6.920 -19.003   8.482  1.00 22.05           N  
ATOM   1551  CA  LEU A 229       6.976 -19.535   9.841  1.00 24.46           C  
ATOM   1552  C   LEU A 229       8.136 -20.517  10.067  1.00 24.61           C  
ATOM   1553  O   LEU A 229       8.265 -21.487   9.351  1.00 23.46           O  
ATOM   1554  CB  LEU A 229       5.642 -20.226  10.142  1.00 25.47           C  
ATOM   1555  CG  LEU A 229       5.340 -20.706  11.567  1.00 29.19           C  
ATOM   1556  CD1 LEU A 229       5.232 -19.505  12.516  1.00 26.12           C  
ATOM   1557  CD2 LEU A 229       4.047 -21.494  11.551  1.00 28.65           C  
ATOM   1558  N   VAL A 230       8.992 -20.249  11.043  1.00 27.40           N  
ATOM   1559  CA  VAL A 230      10.106 -21.160  11.338  1.00 31.23           C  
ATOM   1560  C   VAL A 230       9.499 -22.535  11.627  1.00 31.17           C  
ATOM   1561  O   VAL A 230       8.553 -22.645  12.394  1.00 32.17           O  
ATOM   1562  CB  VAL A 230      10.886 -20.713  12.587  1.00 32.59           C  
ATOM   1563  CG1 VAL A 230      12.081 -21.630  12.787  1.00 34.84           C  
ATOM   1564  CG2 VAL A 230      11.329 -19.253  12.435  1.00 33.96           C  
ATOM   1565  N   ASP A 231      10.047 -23.583  11.039  1.00 31.29           N  
ATOM   1566  CA  ASP A 231       9.484 -24.912  11.213  1.00 34.42           C  
ATOM   1567  C   ASP A 231      10.374 -25.868  12.016  1.00 34.92           C  
ATOM   1568  O   ASP A 231      10.392 -27.084  11.763  1.00 36.27           O  
ATOM   1569  CB  ASP A 231       9.199 -25.509   9.831  1.00 35.76           C  
ATOM   1570  CG  ASP A 231      10.460 -25.609   8.980  1.00 37.28           C  
ATOM   1571  OD1 ASP A 231      11.439 -24.927   9.337  1.00 37.27           O  
ATOM   1572  OD2 ASP A 231      10.482 -26.360   7.970  1.00 39.84           O1-
ATOM   1573  N   ASP A 232      11.113 -25.329  12.974  1.00 32.43           N  
ATOM   1574  CA  ASP A 232      11.972 -26.161  13.805  1.00 32.08           C  
ATOM   1575  C   ASP A 232      11.078 -26.790  14.889  1.00 30.94           C  
ATOM   1576  O   ASP A 232      11.181 -26.433  16.048  1.00 28.62           O  
ATOM   1577  CB  ASP A 232      13.063 -25.274  14.415  1.00 35.73           C  
ATOM   1578  CG  ASP A 232      12.527 -24.276  15.468  1.00 40.71           C  
ATOM   1579  OD1 ASP A 232      11.436 -23.663  15.272  1.00 38.98           O  
ATOM   1580  OD2 ASP A 232      13.232 -24.098  16.503  1.00 42.91           O1-
ATOM   1581  N   MET A 233      10.193 -27.716  14.502  1.00 27.53           N  
ATOM   1582  CA  MET A 233       9.241 -28.331  15.446  1.00 27.59           C  
ATOM   1583  C   MET A 233       8.581 -29.478  14.708  1.00 23.61           C  
ATOM   1584  O   MET A 233       8.738 -29.589  13.510  1.00 25.07           O  
ATOM   1585  CB  MET A 233       8.155 -27.306  15.855  1.00 27.42           C  
ATOM   1586  CG  MET A 233       7.325 -26.801  14.656  1.00 29.73           C  
ATOM   1587  SD  MET A 233       6.136 -25.449  15.023  1.00 34.14           S  
ATOM   1588  CE  MET A 233       7.308 -23.990  14.963  1.00 32.34           C  
ATOM   1589  N   PRO A 234       7.822 -30.339  15.404  1.00 22.54           N  
ATOM   1590  CA  PRO A 234       7.199 -31.445  14.654  1.00 22.14           C  
ATOM   1591  C   PRO A 234       6.290 -30.940  13.513  1.00 23.37           C  
ATOM   1592  O   PRO A 234       5.582 -29.950  13.680  1.00 24.13           O  
ATOM   1593  CB  PRO A 234       6.386 -32.193  15.712  1.00 21.04           C  
ATOM   1594  CG  PRO A 234       6.972 -31.766  17.037  1.00 21.33           C  
ATOM   1595  CD  PRO A 234       7.489 -30.373  16.845  1.00 19.03           C  
ATOM   1596  N   PRO A 235       6.282 -31.634  12.360  1.00 21.75           N  
ATOM   1597  CA  PRO A 235       5.447 -31.228  11.222  1.00 24.57           C  
ATOM   1598  C   PRO A 235       3.953 -31.036  11.592  1.00 25.98           C  
ATOM   1599  O   PRO A 235       3.321 -30.074  11.152  1.00 25.57           O  
ATOM   1600  CB  PRO A 235       5.667 -32.356  10.191  1.00 24.57           C  
ATOM   1601  CG  PRO A 235       7.054 -32.874  10.542  1.00 26.85           C  
ATOM   1602  CD  PRO A 235       7.003 -32.884  12.066  1.00 23.41           C  
ATOM   1603  N   ALA A 236       3.401 -31.932  12.408  1.00 27.65           N  
ATOM   1604  CA  ALA A 236       1.997 -31.803  12.796  1.00 26.95           C  
ATOM   1605  C   ALA A 236       1.762 -30.530  13.576  1.00 24.14           C  
ATOM   1606  O   ALA A 236       0.699 -29.951  13.478  1.00 24.25           O  
ATOM   1607  CB  ALA A 236       1.538 -33.013  13.612  1.00 26.12           C  
ATOM   1608  N   VAL A 237       2.757 -30.098  14.347  1.00 24.12           N  
ATOM   1609  CA  VAL A 237       2.651 -28.872  15.157  1.00 23.01           C  
ATOM   1610  C   VAL A 237       2.757 -27.620  14.267  1.00 23.78           C  
ATOM   1611  O   VAL A 237       2.062 -26.610  14.475  1.00 23.11           O  
ATOM   1612  CB  VAL A 237       3.783 -28.815  16.247  1.00 25.46           C  
ATOM   1613  CG1 VAL A 237       3.717 -27.493  17.030  1.00 20.24           C  
ATOM   1614  CG2 VAL A 237       3.662 -30.028  17.218  1.00 24.06           C  
ATOM   1615  N   TRP A 238       3.652 -27.681  13.287  1.00 21.27           N  
ATOM   1616  CA  TRP A 238       3.847 -26.565  12.366  1.00 20.77           C  
ATOM   1617  C   TRP A 238       2.599 -26.442  11.498  1.00 20.32           C  
ATOM   1618  O   TRP A 238       2.138 -25.329  11.230  1.00 16.56           O  
ATOM   1619  CB  TRP A 238       5.055 -26.829  11.484  1.00 18.33           C  
ATOM   1620  CG  TRP A 238       5.341 -25.800  10.466  1.00 17.37           C  
ATOM   1621  CD1 TRP A 238       5.942 -24.573  10.662  1.00 18.43           C  
ATOM   1622  CD2 TRP A 238       5.124 -25.919   9.056  1.00 17.46           C  
ATOM   1623  NE1 TRP A 238       6.117 -23.946   9.451  1.00 18.82           N  
ATOM   1624  CE2 TRP A 238       5.624 -24.747   8.453  1.00 16.36           C  
ATOM   1625  CE3 TRP A 238       4.562 -26.905   8.245  1.00 19.41           C  
ATOM   1626  CZ2 TRP A 238       5.576 -24.535   7.083  1.00 20.73           C  
ATOM   1627  CZ3 TRP A 238       4.516 -26.689   6.856  1.00 22.51           C  
ATOM   1628  CH2 TRP A 238       5.021 -25.516   6.302  1.00 19.49           C  
ATOM   1629  N   GLU A 239       2.042 -27.578  11.072  1.00 18.89           N  
ATOM   1630  CA  GLU A 239       0.846 -27.508  10.241  1.00 23.78           C  
ATOM   1631  C   GLU A 239      -0.337 -26.981  11.032  1.00 21.95           C  
ATOM   1632  O   GLU A 239      -1.173 -26.261  10.486  1.00 17.88           O  
ATOM   1633  CB  GLU A 239       0.470 -28.877   9.638  1.00 28.03           C  
ATOM   1634  CG  GLU A 239       0.260 -28.823   8.105  1.00 37.69           C  
ATOM   1635  CD  GLU A 239      -0.582 -27.610   7.618  1.00 40.37           C  
ATOM   1636  OE1 GLU A 239      -1.738 -27.400   8.096  1.00 42.94           O  
ATOM   1637  OE2 GLU A 239      -0.078 -26.872   6.741  1.00 41.28           O1-
ATOM   1638  N   GLY A 240      -0.415 -27.368  12.306  1.00 21.78           N  
ATOM   1639  CA  GLY A 240      -1.495 -26.915  13.182  1.00 21.39           C  
ATOM   1640  C   GLY A 240      -1.443 -25.402  13.364  1.00 22.66           C  
ATOM   1641  O   GLY A 240      -2.472 -24.738  13.338  1.00 25.06           O  
ATOM   1642  N   HIS A 241      -0.252 -24.839  13.541  1.00 24.42           N  
ATOM   1643  CA  HIS A 241      -0.122 -23.386  13.690  1.00 26.87           C  
ATOM   1644  C   HIS A 241      -0.589 -22.623  12.437  1.00 25.40           C  
ATOM   1645  O   HIS A 241      -1.427 -21.726  12.537  1.00 20.86           O  
ATOM   1646  CB  HIS A 241       1.318 -22.989  14.006  1.00 30.25           C  
ATOM   1647  CG  HIS A 241       1.735 -23.291  15.413  1.00 37.52           C  
ATOM   1648  ND1 HIS A 241       1.008 -23.571  16.520  1.00 39.96           N  
ATOM   1649  CD2 HIS A 241       3.053 -23.329  15.806  1.00 40.62           C  
ATOM   1650  CE1 HIS A 241       1.895 -23.774  17.550  1.00 40.66           C  
ATOM   1651  NE2 HIS A 241       3.124 -23.624  17.093  1.00 42.76           N  
ATOM   1652  N   ARG A 242      -0.075 -22.980  11.268  1.00 24.70           N  
ATOM   1653  CA  ARG A 242      -0.461 -22.265  10.048  1.00 25.86           C  
ATOM   1654  C   ARG A 242      -1.906 -22.504   9.660  1.00 25.09           C  
ATOM   1655  O   ARG A 242      -2.534 -21.640   9.048  1.00 24.73           O  
ATOM   1656  CB  ARG A 242       0.446 -22.639   8.863  1.00 29.48           C  
ATOM   1657  CG  ARG A 242       1.241 -23.896   9.060  1.00 32.29           C  
ATOM   1658  CD  ARG A 242       1.499 -24.656   7.780  1.00 34.66           C  
ATOM   1659  NE  ARG A 242       2.151 -23.882   6.742  1.00 34.41           N  
ATOM   1660  CZ  ARG A 242       2.048 -24.182   5.458  1.00 34.79           C  
ATOM   1661  NH1 ARG A 242       1.327 -25.229   5.107  1.00 32.27           N  
ATOM   1662  NH2 ARG A 242       2.636 -23.437   4.533  1.00 34.57           N1+
ATOM   1663  N   SER A 243      -2.450 -23.655  10.037  1.00 21.51           N  
ATOM   1664  CA  SER A 243      -3.838 -23.967   9.697  1.00 22.16           C  
ATOM   1665  C   SER A 243      -4.840 -23.012  10.393  1.00 22.22           C  
ATOM   1666  O   SER A 243      -6.031 -22.961  10.019  1.00 21.55           O  
ATOM   1667  CB  SER A 243      -4.181 -25.415  10.082  1.00 22.08           C  
ATOM   1668  OG  SER A 243      -4.568 -25.509  11.466  1.00 26.95           O  
ATOM   1669  N   LYS A 244      -4.374 -22.274  11.401  1.00 19.14           N  
ATOM   1670  CA  LYS A 244      -5.255 -21.338  12.114  1.00 19.78           C  
ATOM   1671  C   LYS A 244      -5.523 -20.067  11.327  1.00 19.38           C  
ATOM   1672  O   LYS A 244      -6.445 -19.352  11.645  1.00 19.01           O  
ATOM   1673  CB  LYS A 244      -4.652 -20.925  13.462  1.00 22.57           C  
ATOM   1674  CG  LYS A 244      -4.494 -22.074  14.456  1.00 27.52           C  
ATOM   1675  CD  LYS A 244      -5.759 -22.953  14.452  1.00 27.47           C  
ATOM   1676  CE  LYS A 244      -5.528 -24.201  15.294  1.00 32.93           C  
ATOM   1677  NZ  LYS A 244      -4.973 -23.807  16.629  1.00 36.94           N1+
ATOM   1678  N   VAL A 245      -4.683 -19.758  10.337  1.00 19.43           N  
ATOM   1679  CA  VAL A 245      -4.885 -18.559   9.526  1.00 18.10           C  
ATOM   1680  C   VAL A 245      -6.134 -18.733   8.647  1.00 17.71           C  
ATOM   1681  O   VAL A 245      -6.178 -19.606   7.801  1.00 17.94           O  
ATOM   1682  CB  VAL A 245      -3.664 -18.281   8.617  1.00 15.90           C  
ATOM   1683  CG1 VAL A 245      -3.887 -16.961   7.822  1.00 12.63           C  
ATOM   1684  CG2 VAL A 245      -2.393 -18.175   9.484  1.00 15.41           C  
ATOM   1685  N   PRO A 246      -7.165 -17.898   8.850  1.00 18.86           N  
ATOM   1686  CA  PRO A 246      -8.397 -18.015   8.038  1.00 17.96           C  
ATOM   1687  C   PRO A 246      -8.173 -18.052   6.514  1.00 18.07           C  
ATOM   1688  O   PRO A 246      -8.681 -18.935   5.832  1.00 18.32           O  
ATOM   1689  CB  PRO A 246      -9.216 -16.792   8.450  1.00 17.25           C  
ATOM   1690  CG  PRO A 246      -8.716 -16.474   9.871  1.00 16.01           C  
ATOM   1691  CD  PRO A 246      -7.224 -16.735   9.764  1.00 16.26           C  
ATOM   1692  N   LEU A 247      -7.420 -17.099   5.973  1.00 17.93           N  
ATOM   1693  CA  LEU A 247      -7.180 -17.091   4.524  1.00 15.52           C  
ATOM   1694  C   LEU A 247      -6.033 -18.033   4.100  1.00 17.87           C  
ATOM   1695  O   LEU A 247      -4.875 -17.789   4.459  1.00 14.53           O  
ATOM   1696  CB  LEU A 247      -6.848 -15.674   4.055  1.00 13.91           C  
ATOM   1697  CG  LEU A 247      -6.765 -15.451   2.538  1.00 15.79           C  
ATOM   1698  CD1 LEU A 247      -8.163 -15.651   1.955  1.00 12.28           C  
ATOM   1699  CD2 LEU A 247      -6.270 -14.023   2.216  1.00 10.85           C  
ATOM   1700  N   TYR A 248      -6.377 -19.089   3.337  1.00 17.22           N  
ATOM   1701  CA  TYR A 248      -5.433 -20.083   2.808  1.00 17.85           C  
ATOM   1702  C   TYR A 248      -4.935 -21.108   3.821  1.00 17.97           C  
ATOM   1703  O   TYR A 248      -4.316 -22.103   3.428  1.00 15.28           O  
ATOM   1704  CB  TYR A 248      -4.178 -19.427   2.175  1.00 15.42           C  
ATOM   1705  CG  TYR A 248      -4.458 -18.268   1.242  1.00 18.07           C  
ATOM   1706  CD1 TYR A 248      -5.435 -18.356   0.236  1.00 17.17           C  
ATOM   1707  CD2 TYR A 248      -3.750 -17.074   1.364  1.00 15.80           C  
ATOM   1708  CE1 TYR A 248      -5.702 -17.263  -0.619  1.00 17.45           C  
ATOM   1709  CE2 TYR A 248      -3.998 -15.997   0.532  1.00 14.84           C  
ATOM   1710  CZ  TYR A 248      -4.981 -16.082  -0.456  1.00 18.67           C  
ATOM   1711  OH  TYR A 248      -5.242 -14.973  -1.246  1.00 15.92           O  
ATOM   1712  N   GLN A 249      -5.194 -20.882   5.103  1.00 15.76           N  
ATOM   1713  CA  GLN A 249      -4.702 -21.802   6.128  1.00 18.51           C  
ATOM   1714  C   GLN A 249      -3.176 -22.019   6.064  1.00 16.37           C  
ATOM   1715  O   GLN A 249      -2.689 -23.138   6.184  1.00 19.07           O  
ATOM   1716  CB  GLN A 249      -5.418 -23.184   6.076  1.00 17.41           C  
ATOM   1717  CG  GLN A 249      -6.973 -23.109   6.214  1.00 21.52           C  
ATOM   1718  CD  GLN A 249      -7.645 -22.697   4.917  1.00 24.31           C  
ATOM   1719  OE1 GLN A 249      -7.583 -23.421   3.924  1.00 25.42           O  
ATOM   1720  NE2 GLN A 249      -8.286 -21.528   4.910  1.00 27.81           N  
ATOM   1721  N   ARG A 250      -2.418 -20.954   5.876  1.00 16.11           N  
ATOM   1722  CA  ARG A 250      -0.957 -21.075   5.884  1.00 17.81           C  
ATOM   1723  C   ARG A 250      -0.358 -19.705   6.214  1.00 17.92           C  
ATOM   1724  O   ARG A 250      -1.042 -18.668   6.129  1.00 17.50           O  
ATOM   1725  CB  ARG A 250      -0.424 -21.526   4.506  1.00 16.55           C  
ATOM   1726  CG  ARG A 250      -0.730 -20.482   3.384  1.00 15.19           C  
ATOM   1727  CD  ARG A 250       0.032 -20.806   2.070  1.00 17.00           C  
ATOM   1728  NE  ARG A 250      -0.384 -19.958   0.954  1.00 19.97           N  
ATOM   1729  CZ  ARG A 250      -0.087 -18.658   0.806  1.00 21.29           C  
ATOM   1730  NH1 ARG A 250       0.646 -18.029   1.709  1.00 18.27           N  
ATOM   1731  NH2 ARG A 250      -0.527 -17.980  -0.247  1.00 15.79           N1+
ATOM   1732  N   ASP A 251       0.914 -19.722   6.594  1.00 17.33           N  
ATOM   1733  CA  ASP A 251       1.669 -18.523   6.854  1.00 16.55           C  
ATOM   1734  C   ASP A 251       1.894 -17.939   5.464  1.00 17.28           C  
ATOM   1735  O   ASP A 251       1.719 -18.644   4.451  1.00 17.26           O  
ATOM   1736  CB  ASP A 251       3.011 -18.862   7.507  1.00 17.11           C  
ATOM   1737  CG  ASP A 251       3.766 -19.976   6.776  1.00 18.78           C  
ATOM   1738  OD1 ASP A 251       3.133 -20.983   6.364  1.00 16.02           O  
ATOM   1739  OD2 ASP A 251       5.007 -19.849   6.631  1.00 19.00           O1-
ATOM   1740  N   SER A 252       2.263 -16.660   5.402  1.00 15.05           N  
ATOM   1741  CA  SER A 252       2.499 -16.021   4.119  1.00 16.86           C  
ATOM   1742  C   SER A 252       3.928 -16.271   3.597  1.00 17.84           C  
ATOM   1743  O   SER A 252       4.833 -16.711   4.339  1.00 17.36           O  
ATOM   1744  CB  SER A 252       2.320 -14.514   4.255  1.00 18.52           C  
ATOM   1745  OG  SER A 252       3.432 -13.946   4.949  1.00 17.02           O  
ATOM   1746  N   SER A 253       4.113 -16.021   2.306  1.00 16.83           N  
ATOM   1747  CA  SER A 253       5.451 -16.081   1.714  1.00 17.42           C  
ATOM   1748  C   SER A 253       6.071 -14.717   2.070  1.00 17.21           C  
ATOM   1749  O   SER A 253       5.367 -13.807   2.527  1.00 16.75           O  
ATOM   1750  CB  SER A 253       5.367 -16.195   0.190  1.00 16.91           C  
ATOM   1751  OG  SER A 253       4.812 -14.996  -0.349  1.00 19.64           O  
ATOM   1752  N   ALA A 254       7.377 -14.567   1.855  1.00 16.50           N  
ATOM   1753  CA  ALA A 254       8.062 -13.313   2.136  1.00 17.77           C  
ATOM   1754  C   ALA A 254       7.571 -12.195   1.191  1.00 17.12           C  
ATOM   1755  O   ALA A 254       7.403 -11.031   1.592  1.00 15.13           O  
ATOM   1756  CB  ALA A 254       9.591 -13.516   2.011  1.00 19.66           C  
ATOM   1757  N   ALA A 255       7.327 -12.550  -0.055  1.00 15.68           N  
ATOM   1758  CA  ALA A 255       6.829 -11.577  -1.037  1.00 16.21           C  
ATOM   1759  C   ALA A 255       5.412 -11.061  -0.701  1.00 15.62           C  
ATOM   1760  O   ALA A 255       5.067  -9.913  -0.986  1.00 15.02           O  
ATOM   1761  CB  ALA A 255       6.824 -12.228  -2.466  1.00 13.78           C  
ATOM   1762  N   GLU A 256       4.584 -11.917  -0.126  1.00 14.81           N  
ATOM   1763  CA  GLU A 256       3.229 -11.493   0.230  1.00 17.59           C  
ATOM   1764  C   GLU A 256       3.284 -10.342   1.236  1.00 17.07           C  
ATOM   1765  O   GLU A 256       2.345  -9.551   1.320  1.00 17.00           O  
ATOM   1766  CB  GLU A 256       2.407 -12.683   0.771  1.00 16.08           C  
ATOM   1767  CG  GLU A 256       1.966 -13.584  -0.374  1.00 20.11           C  
ATOM   1768  CD  GLU A 256       1.330 -14.883   0.087  1.00 24.22           C  
ATOM   1769  OE1 GLU A 256       1.717 -15.379   1.169  1.00 24.43           O  
ATOM   1770  OE2 GLU A 256       0.455 -15.411  -0.643  1.00 24.01           O1-
ATOM   1771  N   VAL A 257       4.390 -10.239   1.972  1.00 14.82           N  
ATOM   1772  CA  VAL A 257       4.569  -9.134   2.907  1.00 15.42           C  
ATOM   1773  C   VAL A 257       5.354  -8.006   2.236  1.00 16.39           C  
ATOM   1774  O   VAL A 257       4.931  -6.852   2.272  1.00 15.54           O  
ATOM   1775  CB  VAL A 257       5.349  -9.555   4.190  1.00 15.28           C  
ATOM   1776  CG1 VAL A 257       5.767  -8.296   4.991  1.00 13.85           C  
ATOM   1777  CG2 VAL A 257       4.477 -10.482   5.047  1.00 16.50           C  
ATOM   1778  N   SER A 258       6.503  -8.332   1.630  1.00 14.38           N  
ATOM   1779  CA  SER A 258       7.320  -7.308   1.012  1.00 12.41           C  
ATOM   1780  C   SER A 258       6.622  -6.525  -0.108  1.00 13.28           C  
ATOM   1781  O   SER A 258       6.874  -5.343  -0.247  1.00 12.11           O  
ATOM   1782  CB  SER A 258       8.666  -7.890   0.520  1.00 12.47           C  
ATOM   1783  OG  SER A 258       8.509  -8.794  -0.579  1.00 14.44           O  
ATOM   1784  N   ASP A 259       5.760  -7.154  -0.913  1.00 14.73           N  
ATOM   1785  CA  ASP A 259       5.069  -6.359  -1.936  1.00 15.65           C  
ATOM   1786  C   ASP A 259       4.249  -5.216  -1.297  1.00 15.15           C  
ATOM   1787  O   ASP A 259       4.044  -4.175  -1.929  1.00 14.53           O  
ATOM   1788  CB  ASP A 259       4.132  -7.218  -2.799  1.00 16.68           C  
ATOM   1789  CG  ASP A 259       4.908  -8.164  -3.752  1.00 20.25           C  
ATOM   1790  OD1 ASP A 259       6.053  -7.822  -4.097  1.00 16.29           O  
ATOM   1791  OD2 ASP A 259       4.365  -9.230  -4.154  1.00 17.06           O1-
ATOM   1792  N   VAL A 260       3.765  -5.412  -0.065  1.00 12.69           N  
ATOM   1793  CA  VAL A 260       3.000  -4.360   0.600  1.00 13.89           C  
ATOM   1794  C   VAL A 260       3.932  -3.236   1.020  1.00 15.51           C  
ATOM   1795  O   VAL A 260       3.569  -2.062   0.939  1.00 14.88           O  
ATOM   1796  CB  VAL A 260       2.248  -4.903   1.846  1.00 14.56           C  
ATOM   1797  CG1 VAL A 260       1.415  -3.763   2.499  1.00 13.04           C  
ATOM   1798  CG2 VAL A 260       1.311  -6.055   1.406  1.00 14.38           C  
ATOM   1799  N   VAL A 261       5.131  -3.597   1.480  1.00 15.30           N  
ATOM   1800  CA  VAL A 261       6.126  -2.591   1.872  1.00 15.02           C  
ATOM   1801  C   VAL A 261       6.489  -1.743   0.625  1.00 15.02           C  
ATOM   1802  O   VAL A 261       6.564  -0.515   0.671  1.00 17.53           O  
ATOM   1803  CB  VAL A 261       7.396  -3.289   2.417  1.00 15.52           C  
ATOM   1804  CG1 VAL A 261       8.492  -2.263   2.697  1.00 14.84           C  
ATOM   1805  CG2 VAL A 261       7.047  -4.084   3.684  1.00 14.51           C  
ATOM   1806  N   ILE A 262       6.719  -2.413  -0.492  1.00 14.90           N  
ATOM   1807  CA  ILE A 262       7.078  -1.726  -1.728  1.00 14.85           C  
ATOM   1808  C   ILE A 262       5.945  -0.788  -2.161  1.00 15.33           C  
ATOM   1809  O   ILE A 262       6.196   0.351  -2.535  1.00 15.16           O  
ATOM   1810  CB  ILE A 262       7.384  -2.749  -2.861  1.00 16.67           C  
ATOM   1811  CG1 ILE A 262       8.844  -3.251  -2.755  1.00 18.91           C  
ATOM   1812  CG2 ILE A 262       7.184  -2.071  -4.239  1.00 13.45           C  
ATOM   1813  CD1 ILE A 262       9.297  -3.693  -1.364  1.00 15.43           C  
ATOM   1814  N   PHE A 263       4.694  -1.255  -2.104  1.00 15.58           N  
ATOM   1815  CA  PHE A 263       3.602  -0.367  -2.458  1.00 16.01           C  
ATOM   1816  C   PHE A 263       3.569   0.888  -1.561  1.00 15.73           C  
ATOM   1817  O   PHE A 263       3.415   2.010  -2.061  1.00 16.55           O  
ATOM   1818  CB  PHE A 263       2.239  -1.052  -2.343  1.00 17.43           C  
ATOM   1819  CG  PHE A 263       1.108  -0.092  -2.562  1.00 18.97           C  
ATOM   1820  CD1 PHE A 263       0.841   0.413  -3.844  1.00 18.65           C  
ATOM   1821  CD2 PHE A 263       0.345   0.364  -1.485  1.00 19.86           C  
ATOM   1822  CE1 PHE A 263      -0.157   1.355  -4.036  1.00 22.44           C  
ATOM   1823  CE2 PHE A 263      -0.665   1.322  -1.677  1.00 18.19           C  
ATOM   1824  CZ  PHE A 263      -0.914   1.815  -2.935  1.00 15.40           C  
ATOM   1825  N   LEU A 264       3.710   0.722  -0.245  1.00 13.17           N  
ATOM   1826  CA  LEU A 264       3.678   1.885   0.633  1.00 15.49           C  
ATOM   1827  C   LEU A 264       4.828   2.893   0.355  1.00 16.78           C  
ATOM   1828  O   LEU A 264       4.687   4.094   0.643  1.00 16.08           O  
ATOM   1829  CB  LEU A 264       3.691   1.450   2.103  1.00 14.35           C  
ATOM   1830  CG  LEU A 264       2.406   0.781   2.599  1.00 16.11           C  
ATOM   1831  CD1 LEU A 264       2.595   0.263   4.047  1.00 15.71           C  
ATOM   1832  CD2 LEU A 264       1.250   1.800   2.539  1.00 14.95           C  
ATOM   1833  N   CYS A 265       5.957   2.408  -0.180  1.00 16.69           N  
ATOM   1834  CA  CYS A 265       7.048   3.324  -0.519  1.00 15.92           C  
ATOM   1835  C   CYS A 265       6.831   3.970  -1.882  1.00 17.31           C  
ATOM   1836  O   CYS A 265       7.527   4.927  -2.217  1.00 15.40           O  
ATOM   1837  CB  CYS A 265       8.381   2.599  -0.557  1.00 17.60           C  
ATOM   1838  SG  CYS A 265       8.913   2.007   1.053  1.00 19.79           S  
ATOM   1839  N   SER A 266       5.864   3.465  -2.663  1.00 13.17           N  
ATOM   1840  CA  SER A 266       5.646   4.037  -3.982  1.00 16.48           C  
ATOM   1841  C   SER A 266       4.905   5.377  -3.928  1.00 17.79           C  
ATOM   1842  O   SER A 266       4.180   5.675  -2.972  1.00 16.92           O  
ATOM   1843  CB  SER A 266       4.884   3.042  -4.885  1.00 14.40           C  
ATOM   1844  OG  SER A 266       3.502   3.080  -4.592  1.00 13.00           O  
ATOM   1845  N   SER A 267       5.088   6.186  -4.966  1.00 19.42           N  
ATOM   1846  CA  SER A 267       4.438   7.487  -5.056  1.00 21.47           C  
ATOM   1847  C   SER A 267       2.911   7.365  -5.076  1.00 19.44           C  
ATOM   1848  O   SER A 267       2.205   8.279  -4.699  1.00 21.48           O  
ATOM   1849  CB  SER A 267       4.934   8.251  -6.300  1.00 23.74           C  
ATOM   1850  OG  SER A 267       4.500   7.589  -7.466  1.00 28.69           O  
ATOM   1851  N   LYS A 268       2.384   6.244  -5.508  1.00 18.97           N  
ATOM   1852  CA  LYS A 268       0.940   6.093  -5.466  1.00 19.79           C  
ATOM   1853  C   LYS A 268       0.427   6.024  -4.018  1.00 19.96           C  
ATOM   1854  O   LYS A 268      -0.761   6.228  -3.758  1.00 20.49           O  
ATOM   1855  CB  LYS A 268       0.505   4.836  -6.220  1.00 21.65           C  
ATOM   1856  CG  LYS A 268       0.437   5.068  -7.713  1.00 23.76           C  
ATOM   1857  CD  LYS A 268      -0.027   3.833  -8.429  1.00 26.94           C  
ATOM   1858  CE  LYS A 268      -0.111   4.115  -9.933  1.00 30.87           C  
ATOM   1859  NZ  LYS A 268      -0.536   2.926 -10.723  1.00 31.00           N1+
ATOM   1860  N   ALA A 269       1.300   5.758  -3.058  1.00 16.86           N  
ATOM   1861  CA  ALA A 269       0.815   5.718  -1.657  1.00 18.47           C  
ATOM   1862  C   ALA A 269       1.141   7.031  -0.924  1.00 18.41           C  
ATOM   1863  O   ALA A 269       1.095   7.076   0.306  1.00 16.84           O  
ATOM   1864  CB  ALA A 269       1.465   4.547  -0.914  1.00 15.06           C  
ATOM   1865  N   LYS A 270       1.439   8.093  -1.675  1.00 14.47           N  
ATOM   1866  CA  LYS A 270       1.853   9.345  -1.057  1.00 18.45           C  
ATOM   1867  C   LYS A 270       0.909  10.113  -0.122  1.00 16.55           C  
ATOM   1868  O   LYS A 270       1.356  11.041   0.532  1.00 16.73           O  
ATOM   1869  CB  LYS A 270       2.368  10.309  -2.112  1.00 21.14           C  
ATOM   1870  CG  LYS A 270       1.316  10.908  -2.972  1.00 28.59           C  
ATOM   1871  CD  LYS A 270       1.952  12.041  -3.816  1.00 36.08           C  
ATOM   1872  CE  LYS A 270       0.917  12.769  -4.661  1.00 38.19           C  
ATOM   1873  NZ  LYS A 270       1.507  14.054  -5.145  1.00 43.64           N1+
ATOM   1874  N   TYR A 271      -0.363   9.746  -0.055  1.00 13.41           N  
ATOM   1875  CA  TYR A 271      -1.257  10.434   0.874  1.00 15.56           C  
ATOM   1876  C   TYR A 271      -1.406   9.584   2.141  1.00 17.07           C  
ATOM   1877  O   TYR A 271      -2.134   9.968   3.081  1.00 17.03           O  
ATOM   1878  CB  TYR A 271      -2.649  10.658   0.263  1.00 14.98           C  
ATOM   1879  CG  TYR A 271      -3.430  11.762   0.967  1.00 15.83           C  
ATOM   1880  CD1 TYR A 271      -3.100  13.111   0.774  1.00 12.25           C  
ATOM   1881  CD2 TYR A 271      -4.504  11.451   1.827  1.00 11.18           C  
ATOM   1882  CE1 TYR A 271      -3.834  14.154   1.411  1.00 12.33           C  
ATOM   1883  CE2 TYR A 271      -5.221  12.456   2.469  1.00 11.68           C  
ATOM   1884  CZ  TYR A 271      -4.896  13.803   2.254  1.00 14.74           C  
ATOM   1885  OH  TYR A 271      -5.650  14.783   2.861  1.00 15.69           O  
ATOM   1886  N   ILE A 272      -0.733   8.423   2.164  1.00 17.19           N  
ATOM   1887  CA  ILE A 272      -0.793   7.533   3.332  1.00 16.82           C  
ATOM   1888  C   ILE A 272       0.348   7.781   4.318  1.00 16.56           C  
ATOM   1889  O   ILE A 272       1.518   7.717   3.930  1.00 14.58           O  
ATOM   1890  CB  ILE A 272      -0.677   6.013   2.963  1.00 17.83           C  
ATOM   1891  CG1 ILE A 272      -1.771   5.592   1.966  1.00 16.35           C  
ATOM   1892  CG2 ILE A 272      -0.816   5.166   4.261  1.00 17.60           C  
ATOM   1893  CD1 ILE A 272      -1.674   4.122   1.553  1.00 15.44           C  
ATOM   1894  N   THR A 273       0.011   8.111   5.568  1.00 14.91           N  
ATOM   1895  CA  THR A 273       1.023   8.255   6.593  1.00 11.16           C  
ATOM   1896  C   THR A 273       0.446   7.993   7.979  1.00 13.29           C  
ATOM   1897  O   THR A 273      -0.739   8.148   8.211  1.00 12.51           O  
ATOM   1898  CB  THR A 273       1.706   9.623   6.563  1.00 12.37           C  
ATOM   1899  OG1 THR A 273       2.919   9.518   7.308  1.00 10.96           O  
ATOM   1900  CG2 THR A 273       0.790  10.739   7.196  1.00 10.05           C  
ATOM   1901  N   GLY A 274       1.297   7.569   8.895  1.00 12.12           N  
ATOM   1902  CA  GLY A 274       0.846   7.293  10.243  1.00 13.60           C  
ATOM   1903  C   GLY A 274      -0.017   6.062  10.371  1.00 16.05           C  
ATOM   1904  O   GLY A 274      -0.647   5.880  11.406  1.00 15.48           O  
ATOM   1905  N   THR A 275      -0.047   5.185   9.365  1.00 17.21           N  
ATOM   1906  CA  THR A 275      -0.938   4.045   9.484  1.00 20.31           C  
ATOM   1907  C   THR A 275      -0.212   2.709   9.436  1.00 21.01           C  
ATOM   1908  O   THR A 275       0.867   2.584   8.831  1.00 21.58           O  
ATOM   1909  CB  THR A 275      -2.033   4.084   8.379  1.00 24.50           C  
ATOM   1910  OG1 THR A 275      -1.563   3.395   7.231  1.00 32.09           O  
ATOM   1911  CG2 THR A 275      -2.346   5.511   7.949  1.00 26.07           C  
ATOM   1912  N   CYS A 276      -0.802   1.714  10.080  1.00 19.67           N  
ATOM   1913  CA  CYS A 276      -0.233   0.377  10.138  1.00 22.15           C  
ATOM   1914  C   CYS A 276      -1.138  -0.556   9.339  1.00 22.44           C  
ATOM   1915  O   CYS A 276      -2.341  -0.626   9.564  1.00 25.48           O  
ATOM   1916  CB  CYS A 276      -0.087  -0.086  11.606  1.00 21.94           C  
ATOM   1917  SG  CYS A 276       1.251   0.788  12.584  1.00 27.93           S  
ATOM   1918  N   VAL A 277      -0.555  -1.264   8.386  1.00 21.20           N  
ATOM   1919  CA  VAL A 277      -1.320  -2.157   7.543  1.00 19.88           C  
ATOM   1920  C   VAL A 277      -1.042  -3.612   7.881  1.00 19.97           C  
ATOM   1921  O   VAL A 277       0.088  -4.069   7.752  1.00 18.32           O  
ATOM   1922  CB  VAL A 277      -0.961  -1.928   6.072  1.00 21.84           C  
ATOM   1923  CG1 VAL A 277      -1.755  -2.870   5.191  1.00 19.28           C  
ATOM   1924  CG2 VAL A 277      -1.219  -0.465   5.695  1.00 21.27           C  
ATOM   1925  N   LYS A 278      -2.076  -4.327   8.300  1.00 17.74           N  
ATOM   1926  CA  LYS A 278      -1.969  -5.749   8.632  1.00 18.34           C  
ATOM   1927  C   LYS A 278      -1.890  -6.589   7.378  1.00 18.00           C  
ATOM   1928  O   LYS A 278      -2.672  -6.375   6.448  1.00 17.83           O  
ATOM   1929  CB  LYS A 278      -3.202  -6.230   9.399  1.00 17.57           C  
ATOM   1930  CG  LYS A 278      -3.248  -5.874  10.881  1.00 23.59           C  
ATOM   1931  CD  LYS A 278      -4.551  -6.461  11.481  1.00 32.80           C  
ATOM   1932  CE  LYS A 278      -4.517  -6.580  13.017  1.00 37.96           C  
ATOM   1933  NZ  LYS A 278      -4.368  -5.265  13.748  1.00 40.85           N1+
ATOM   1934  N   VAL A 279      -0.947  -7.527   7.347  1.00 14.49           N  
ATOM   1935  CA  VAL A 279      -0.816  -8.470   6.237  1.00 15.68           C  
ATOM   1936  C   VAL A 279      -0.812  -9.817   6.982  1.00 16.09           C  
ATOM   1937  O   VAL A 279       0.243 -10.437   7.180  1.00 14.50           O  
ATOM   1938  CB  VAL A 279       0.511  -8.276   5.486  1.00 14.54           C  
ATOM   1939  CG1 VAL A 279       0.566  -9.211   4.272  1.00 15.34           C  
ATOM   1940  CG2 VAL A 279       0.625  -6.820   5.048  1.00  9.81           C  
ATOM   1941  N   ASP A 280      -1.999 -10.259   7.393  1.00 12.22           N  
ATOM   1942  CA  ASP A 280      -2.095 -11.437   8.216  1.00 12.84           C  
ATOM   1943  C   ASP A 280      -3.084 -12.497   7.812  1.00 15.86           C  
ATOM   1944  O   ASP A 280      -3.359 -13.408   8.598  1.00 15.20           O  
ATOM   1945  CB  ASP A 280      -2.407 -10.998   9.652  1.00 12.21           C  
ATOM   1946  CG  ASP A 280      -3.858 -10.453   9.821  1.00 16.72           C  
ATOM   1947  OD1 ASP A 280      -4.583 -10.244   8.804  1.00 16.38           O  
ATOM   1948  OD2 ASP A 280      -4.280 -10.219  10.976  1.00 13.89           O1-
ATOM   1949  N   GLY A 281      -3.647 -12.392   6.613  1.00 17.18           N  
ATOM   1950  CA  GLY A 281      -4.610 -13.408   6.202  1.00 16.47           C  
ATOM   1951  C   GLY A 281      -5.820 -13.566   7.121  1.00 15.93           C  
ATOM   1952  O   GLY A 281      -6.469 -14.627   7.120  1.00 15.79           O  
ATOM   1953  N   GLY A 282      -6.120 -12.529   7.903  1.00 13.20           N  
ATOM   1954  CA  GLY A 282      -7.270 -12.588   8.793  1.00 12.20           C  
ATOM   1955  C   GLY A 282      -6.981 -13.196  10.154  1.00 15.92           C  
ATOM   1956  O   GLY A 282      -7.895 -13.397  10.967  1.00 15.56           O  
ATOM   1957  N   TYR A 283      -5.709 -13.469  10.434  1.00 15.04           N  
ATOM   1958  CA  TYR A 283      -5.382 -14.103  11.703  1.00 15.56           C  
ATOM   1959  C   TYR A 283      -5.797 -13.304  12.943  1.00 12.53           C  
ATOM   1960  O   TYR A 283      -6.209 -13.892  13.935  1.00 15.37           O  
ATOM   1961  CB  TYR A 283      -3.874 -14.472  11.735  1.00 15.45           C  
ATOM   1962  CG  TYR A 283      -3.489 -15.483  12.826  1.00 16.89           C  
ATOM   1963  CD1 TYR A 283      -4.425 -16.409  13.309  1.00 18.13           C  
ATOM   1964  CD2 TYR A 283      -2.193 -15.515  13.368  1.00 18.72           C  
ATOM   1965  CE1 TYR A 283      -4.088 -17.331  14.307  1.00 19.75           C  
ATOM   1966  CE2 TYR A 283      -1.853 -16.440  14.373  1.00 19.85           C  
ATOM   1967  CZ  TYR A 283      -2.805 -17.335  14.838  1.00 19.10           C  
ATOM   1968  OH  TYR A 283      -2.516 -18.234  15.856  1.00 22.50           O  
ATOM   1969  N   SER A 284      -5.718 -11.984  12.892  1.00  9.95           N  
ATOM   1970  CA  SER A 284      -6.064 -11.164  14.042  1.00 14.60           C  
ATOM   1971  C   SER A 284      -7.577 -11.166  14.277  1.00 16.69           C  
ATOM   1972  O   SER A 284      -8.044 -10.650  15.271  1.00 18.01           O  
ATOM   1973  CB  SER A 284      -5.591  -9.724  13.832  1.00 15.50           C  
ATOM   1974  OG  SER A 284      -6.136  -9.208  12.635  1.00 15.52           O  
ATOM   1975  N   LEU A 285      -8.333 -11.741  13.346  1.00 17.49           N  
ATOM   1976  CA  LEU A 285      -9.788 -11.816  13.474  1.00 17.51           C  
ATOM   1977  C   LEU A 285     -10.225 -13.046  14.254  1.00 15.49           C  
ATOM   1978  O   LEU A 285     -11.391 -13.180  14.555  1.00 15.49           O  
ATOM   1979  CB  LEU A 285     -10.448 -11.882  12.095  1.00 17.00           C  
ATOM   1980  CG  LEU A 285     -10.098 -10.753  11.110  1.00 20.81           C  
ATOM   1981  CD1 LEU A 285     -10.709 -11.081   9.743  1.00 18.25           C  
ATOM   1982  CD2 LEU A 285     -10.601  -9.409  11.642  1.00 16.23           C  
ATOM   1983  N   THR A 286      -9.292 -13.942  14.558  1.00 14.10           N  
ATOM   1984  CA  THR A 286      -9.627 -15.147  15.282  1.00 15.29           C  
ATOM   1985  C   THR A 286      -9.610 -14.956  16.789  1.00 16.33           C  
ATOM   1986  O   THR A 286      -9.063 -13.974  17.297  1.00 16.35           O  
ATOM   1987  CB  THR A 286      -8.664 -16.314  14.930  1.00 14.05           C  
ATOM   1988  OG1 THR A 286      -7.373 -16.041  15.463  1.00 13.66           O  
ATOM   1989  CG2 THR A 286      -8.565 -16.481  13.377  1.00  9.73           C  
ATOM   1990  N   ARG A 287     -10.228 -15.905  17.480  1.00 15.87           N  
ATOM   1991  CA  ARG A 287     -10.312 -15.919  18.931  1.00 17.80           C  
ATOM   1992  C   ARG A 287     -10.083 -17.367  19.319  1.00 18.83           C  
ATOM   1993  O   ARG A 287     -10.242 -18.231  18.474  1.00 18.39           O  
ATOM   1994  CB  ARG A 287     -11.717 -15.473  19.399  1.00 15.29           C  
ATOM   1995  CG  ARG A 287     -12.867 -16.308  18.846  1.00 19.55           C  
ATOM   1996  CD  ARG A 287     -14.230 -15.964  19.467  1.00 19.73           C  
ATOM   1997  NE  ARG A 287     -14.885 -14.797  18.874  1.00 17.94           N  
ATOM   1998  CZ  ARG A 287     -16.074 -14.339  19.281  1.00 19.57           C  
ATOM   1999  NH1 ARG A 287     -16.723 -14.966  20.279  1.00 18.19           N  
ATOM   2000  NH2 ARG A 287     -16.615 -13.265  18.709  1.00 13.91           N1+
ATOM   2001  N   ALA A 288      -9.697 -17.636  20.571  1.00 21.15           N  
ATOM   2002  CA  ALA A 288      -9.490 -19.021  21.012  1.00 23.73           C  
ATOM   2003  C   ALA A 288     -10.832 -19.793  21.078  1.00 26.51           C  
ATOM   2004  O   ALA A 288     -10.797 -21.038  21.076  1.00 30.28           O  
ATOM   2005  CB  ALA A 288      -8.813 -19.051  22.365  1.00 22.60           C  
ATOM   2006  OXT ALA A 288     -11.908 -19.166  21.150  1.00 26.80           O1-
TER    2007      ALA A 288
ATOM   2008  N   THR B   5      -6.278  -8.774  57.799  1.00 53.31           N1+
ATOM   2009  CA  THR B   5      -7.122  -8.816  56.561  1.00 51.62           C  
ATOM   2010  C   THR B   5      -7.028  -7.477  55.851  1.00 48.18           C  
ATOM   2011  O   THR B   5      -7.932  -7.087  55.117  1.00 47.13           O  
ATOM   2012  CB  THR B   5      -8.610  -9.061  56.894  1.00 53.52           C  
ATOM   2013  OG1 THR B   5      -9.380  -9.032  55.684  1.00 55.34           O  
ATOM   2014  CG2 THR B   5      -9.139  -7.979  57.851  1.00 52.86           C  
ATOM   2015  N   VAL B   6      -5.929  -6.778  56.104  1.00 44.70           N  
ATOM   2016  CA  VAL B   6      -5.683  -5.468  55.516  1.00 39.84           C  
ATOM   2017  C   VAL B   6      -4.839  -5.574  54.225  1.00 34.08           C  
ATOM   2018  O   VAL B   6      -3.635  -5.832  54.255  1.00 29.91           O  
ATOM   2019  CB  VAL B   6      -4.982  -4.555  56.546  1.00 41.49           C  
ATOM   2020  CG1 VAL B   6      -4.575  -3.227  55.893  1.00 40.51           C  
ATOM   2021  CG2 VAL B   6      -5.926  -4.320  57.745  1.00 41.27           C  
ATOM   2022  N   PRO B   7      -5.470  -5.357  53.069  1.00 30.05           N  
ATOM   2023  CA  PRO B   7      -4.693  -5.455  51.827  1.00 26.89           C  
ATOM   2024  C   PRO B   7      -3.631  -4.365  51.710  1.00 24.59           C  
ATOM   2025  O   PRO B   7      -3.697  -3.325  52.369  1.00 26.70           O  
ATOM   2026  CB  PRO B   7      -5.759  -5.387  50.750  1.00 26.20           C  
ATOM   2027  CG  PRO B   7      -6.802  -4.472  51.370  1.00 30.61           C  
ATOM   2028  CD  PRO B   7      -6.854  -4.921  52.828  1.00 28.11           C  
ATOM   2029  N   VAL B   8      -2.619  -4.622  50.903  1.00 22.56           N  
ATOM   2030  CA  VAL B   8      -1.541  -3.675  50.694  1.00 18.97           C  
ATOM   2031  C   VAL B   8      -1.447  -3.248  49.228  1.00 20.93           C  
ATOM   2032  O   VAL B   8      -1.584  -4.081  48.315  1.00 21.03           O  
ATOM   2033  CB  VAL B   8      -0.197  -4.293  51.100  1.00 19.36           C  
ATOM   2034  CG1 VAL B   8       0.937  -3.421  50.630  1.00 16.75           C  
ATOM   2035  CG2 VAL B   8      -0.132  -4.466  52.632  1.00 18.09           C  
ATOM   2036  N   ALA B   9      -1.199  -1.961  49.002  1.00 19.59           N  
ATOM   2037  CA  ALA B   9      -1.040  -1.426  47.638  1.00 19.56           C  
ATOM   2038  C   ALA B   9       0.312  -0.722  47.521  1.00 19.95           C  
ATOM   2039  O   ALA B   9       0.736  -0.007  48.439  1.00 22.77           O  
ATOM   2040  CB  ALA B   9      -2.165  -0.431  47.312  1.00 17.24           C  
ATOM   2041  N   LEU B  10       1.009  -0.951  46.416  1.00 19.31           N  
ATOM   2042  CA  LEU B  10       2.272  -0.281  46.149  1.00 20.04           C  
ATOM   2043  C   LEU B  10       1.929   0.720  45.043  1.00 21.12           C  
ATOM   2044  O   LEU B  10       1.426   0.322  43.990  1.00 20.04           O  
ATOM   2045  CB  LEU B  10       3.332  -1.275  45.659  1.00 18.38           C  
ATOM   2046  CG  LEU B  10       4.574  -0.663  44.986  1.00 19.94           C  
ATOM   2047  CD1 LEU B  10       5.250   0.320  45.901  1.00 21.75           C  
ATOM   2048  CD2 LEU B  10       5.569  -1.735  44.612  1.00 20.06           C  
ATOM   2049  N   VAL B  11       2.136   2.010  45.298  1.00 21.40           N  
ATOM   2050  CA  VAL B  11       1.848   3.046  44.288  1.00 21.00           C  
ATOM   2051  C   VAL B  11       3.119   3.819  43.940  1.00 21.77           C  
ATOM   2052  O   VAL B  11       3.684   4.468  44.818  1.00 23.14           O  
ATOM   2053  CB  VAL B  11       0.804   4.068  44.784  1.00 19.82           C  
ATOM   2054  CG1 VAL B  11       0.520   5.112  43.672  1.00 17.92           C  
ATOM   2055  CG2 VAL B  11      -0.484   3.352  45.172  1.00 19.00           C  
ATOM   2056  N   THR B  12       3.576   3.751  42.682  1.00 20.43           N  
ATOM   2057  CA  THR B  12       4.777   4.482  42.289  1.00 19.41           C  
ATOM   2058  C   THR B  12       4.468   5.961  41.988  1.00 18.01           C  
ATOM   2059  O   THR B  12       3.361   6.316  41.560  1.00 16.08           O  
ATOM   2060  CB  THR B  12       5.489   3.815  41.068  1.00 20.50           C  
ATOM   2061  OG1 THR B  12       4.660   3.935  39.900  1.00 21.67           O  
ATOM   2062  CG2 THR B  12       5.767   2.343  41.360  1.00 19.13           C  
ATOM   2063  N   GLY B  13       5.449   6.819  42.239  1.00 18.48           N  
ATOM   2064  CA  GLY B  13       5.274   8.262  42.042  1.00 17.87           C  
ATOM   2065  C   GLY B  13       4.051   8.746  42.796  1.00 19.46           C  
ATOM   2066  O   GLY B  13       3.210   9.514  42.244  1.00 17.12           O  
ATOM   2067  N   ALA B  14       3.948   8.300  44.057  1.00 17.14           N  
ATOM   2068  CA  ALA B  14       2.808   8.602  44.918  1.00 17.87           C  
ATOM   2069  C   ALA B  14       2.759   9.916  45.682  1.00 17.56           C  
ATOM   2070  O   ALA B  14       1.751  10.215  46.325  1.00 17.67           O  
ATOM   2071  CB  ALA B  14       2.618   7.453  45.929  1.00 16.08           C  
ATOM   2072  N   ALA B  15       3.823  10.695  45.619  1.00 21.35           N  
ATOM   2073  CA  ALA B  15       3.887  11.929  46.395  1.00 22.34           C  
ATOM   2074  C   ALA B  15       2.865  12.991  46.025  1.00 23.55           C  
ATOM   2075  O   ALA B  15       2.383  13.699  46.899  1.00 22.78           O  
ATOM   2076  CB  ALA B  15       5.293  12.510  46.330  1.00 22.18           C  
ATOM   2077  N   LYS B  16       2.523  13.128  44.747  1.00 22.82           N  
ATOM   2078  CA  LYS B  16       1.559  14.157  44.422  1.00 23.61           C  
ATOM   2079  C   LYS B  16       0.654  13.897  43.255  1.00 24.96           C  
ATOM   2080  O   LYS B  16       0.611  12.794  42.721  1.00 25.43           O  
ATOM   2081  CB  LYS B  16       2.255  15.506  44.239  1.00 26.54           C  
ATOM   2082  CG  LYS B  16       3.616  15.438  43.644  1.00 30.50           C  
ATOM   2083  CD  LYS B  16       4.473  16.639  44.035  1.00 33.32           C  
ATOM   2084  CE  LYS B  16       5.754  16.692  43.161  1.00 36.24           C  
ATOM   2085  NZ  LYS B  16       6.766  17.690  43.636  1.00 36.55           N1+
ATOM   2086  N   ARG B  17      -0.143  14.905  42.934  1.00 20.72           N  
ATOM   2087  CA  ARG B  17      -1.026  14.834  41.799  1.00 21.62           C  
ATOM   2088  C   ARG B  17      -1.785  13.494  41.709  1.00 21.99           C  
ATOM   2089  O   ARG B  17      -2.321  13.036  42.720  1.00 23.24           O  
ATOM   2090  CB  ARG B  17      -0.197  15.153  40.537  1.00 21.53           C  
ATOM   2091  CG  ARG B  17       0.304  16.630  40.550  1.00 16.67           C  
ATOM   2092  CD  ARG B  17       1.460  16.919  39.574  1.00 19.56           C  
ATOM   2093  NE  ARG B  17       1.099  16.588  38.197  1.00 24.19           N  
ATOM   2094  CZ  ARG B  17       0.326  17.336  37.407  1.00 24.87           C  
ATOM   2095  NH1 ARG B  17      -0.181  18.488  37.838  1.00 26.39           N  
ATOM   2096  NH2 ARG B  17       0.043  16.929  36.180  1.00 23.32           N1+
ATOM   2097  N   LEU B  18      -1.842  12.840  40.540  1.00 20.43           N  
ATOM   2098  CA  LEU B  18      -2.631  11.595  40.459  1.00 18.85           C  
ATOM   2099  C   LEU B  18      -2.193  10.465  41.388  1.00 15.99           C  
ATOM   2100  O   LEU B  18      -3.037   9.807  42.002  1.00 17.23           O  
ATOM   2101  CB  LEU B  18      -2.697  11.069  39.014  1.00 19.67           C  
ATOM   2102  CG  LEU B  18      -3.262  12.032  37.947  1.00 23.63           C  
ATOM   2103  CD1 LEU B  18      -3.534  11.293  36.609  1.00 18.50           C  
ATOM   2104  CD2 LEU B  18      -4.534  12.657  38.451  1.00 23.56           C  
ATOM   2105  N   GLY B  19      -0.886  10.232  41.487  1.00 14.72           N  
ATOM   2106  CA  GLY B  19      -0.409   9.157  42.346  1.00 19.84           C  
ATOM   2107  C   GLY B  19      -0.856   9.343  43.793  1.00 20.76           C  
ATOM   2108  O   GLY B  19      -1.285   8.393  44.448  1.00 21.94           O  
ATOM   2109  N   ARG B  20      -0.800  10.577  44.278  1.00 23.49           N  
ATOM   2110  CA  ARG B  20      -1.212  10.866  45.644  1.00 25.67           C  
ATOM   2111  C   ARG B  20      -2.720  10.623  45.792  1.00 25.47           C  
ATOM   2112  O   ARG B  20      -3.222  10.064  46.793  1.00 25.50           O  
ATOM   2113  CB  ARG B  20      -0.836  12.318  45.963  1.00 25.01           C  
ATOM   2114  CG  ARG B  20      -1.489  12.844  47.207  1.00 28.57           C  
ATOM   2115  CD  ARG B  20      -0.764  14.054  47.722  1.00 26.48           C  
ATOM   2116  NE  ARG B  20      -1.565  14.622  48.770  1.00 36.42           N  
ATOM   2117  CZ  ARG B  20      -1.090  15.382  49.738  1.00 37.01           C  
ATOM   2118  NH1 ARG B  20       0.209  15.657  49.773  1.00 38.96           N  
ATOM   2119  NH2 ARG B  20      -1.925  15.848  50.660  1.00 38.12           N1+
ATOM   2120  N   SER B  21      -3.461  11.027  44.778  1.00 22.42           N  
ATOM   2121  CA  SER B  21      -4.890  10.825  44.833  1.00 20.26           C  
ATOM   2122  C   SER B  21      -5.211   9.311  44.797  1.00 20.61           C  
ATOM   2123  O   SER B  21      -6.180   8.859  45.389  1.00 21.64           O  
ATOM   2124  CB  SER B  21      -5.546  11.549  43.655  1.00 19.24           C  
ATOM   2125  OG  SER B  21      -6.949  11.445  43.712  1.00 23.68           O  
ATOM   2126  N   ILE B  22      -4.423   8.537  44.065  1.00 20.05           N  
ATOM   2127  CA  ILE B  22      -4.654   7.104  43.987  1.00 18.71           C  
ATOM   2128  C   ILE B  22      -4.311   6.508  45.358  1.00 19.37           C  
ATOM   2129  O   ILE B  22      -5.059   5.709  45.901  1.00 21.26           O  
ATOM   2130  CB  ILE B  22      -3.759   6.472  42.860  1.00 20.70           C  
ATOM   2131  CG1 ILE B  22      -4.269   6.928  41.475  1.00 19.55           C  
ATOM   2132  CG2 ILE B  22      -3.705   4.928  42.997  1.00 20.20           C  
ATOM   2133  CD1 ILE B  22      -3.290   6.670  40.332  1.00 20.75           C  
ATOM   2134  N   ALA B  23      -3.173   6.891  45.919  1.00 19.63           N  
ATOM   2135  CA  ALA B  23      -2.789   6.384  47.233  1.00 22.16           C  
ATOM   2136  C   ALA B  23      -3.861   6.743  48.271  1.00 22.01           C  
ATOM   2137  O   ALA B  23      -4.254   5.901  49.077  1.00 22.93           O  
ATOM   2138  CB  ALA B  23      -1.425   6.947  47.640  1.00 22.48           C  
ATOM   2139  N   GLU B  24      -4.383   7.966  48.219  1.00 23.93           N  
ATOM   2140  CA  GLU B  24      -5.440   8.369  49.169  1.00 23.27           C  
ATOM   2141  C   GLU B  24      -6.715   7.573  48.951  1.00 24.44           C  
ATOM   2142  O   GLU B  24      -7.366   7.149  49.918  1.00 22.78           O  
ATOM   2143  CB  GLU B  24      -5.763   9.874  49.036  1.00 24.39           C  
ATOM   2144  CG  GLU B  24      -4.634  10.787  49.415  1.00 28.35           C  
ATOM   2145  CD  GLU B  24      -4.918  12.265  49.056  1.00 32.17           C  
ATOM   2146  OE1 GLU B  24      -5.686  12.524  48.093  1.00 34.24           O  
ATOM   2147  OE2 GLU B  24      -4.350  13.164  49.719  1.00 32.72           O1-
ATOM   2148  N   GLY B  25      -7.099   7.381  47.685  1.00 23.73           N  
ATOM   2149  CA  GLY B  25      -8.308   6.621  47.413  1.00 19.84           C  
ATOM   2150  C   GLY B  25      -8.176   5.159  47.860  1.00 22.89           C  
ATOM   2151  O   GLY B  25      -9.129   4.553  48.395  1.00 24.42           O  
ATOM   2152  N   LEU B  26      -7.015   4.555  47.646  1.00 21.71           N  
ATOM   2153  CA  LEU B  26      -6.868   3.163  48.064  1.00 20.98           C  
ATOM   2154  C   LEU B  26      -6.870   3.130  49.609  1.00 22.81           C  
ATOM   2155  O   LEU B  26      -7.484   2.250  50.220  1.00 22.54           O  
ATOM   2156  CB  LEU B  26      -5.584   2.558  47.502  1.00 19.30           C  
ATOM   2157  CG  LEU B  26      -5.637   2.305  45.966  1.00 19.93           C  
ATOM   2158  CD1 LEU B  26      -4.247   2.069  45.407  1.00 15.25           C  
ATOM   2159  CD2 LEU B  26      -6.542   1.078  45.698  1.00 18.45           C  
ATOM   2160  N   HIS B  27      -6.212   4.099  50.230  1.00 22.42           N  
ATOM   2161  CA  HIS B  27      -6.170   4.162  51.690  1.00 26.59           C  
ATOM   2162  C   HIS B  27      -7.570   4.282  52.260  1.00 25.98           C  
ATOM   2163  O   HIS B  27      -7.912   3.589  53.226  1.00 24.92           O  
ATOM   2164  CB  HIS B  27      -5.299   5.333  52.145  1.00 25.82           C  
ATOM   2165  CG  HIS B  27      -5.016   5.349  53.613  1.00 29.38           C  
ATOM   2166  ND1 HIS B  27      -5.887   5.896  54.532  1.00 30.74           N  
ATOM   2167  CD2 HIS B  27      -3.950   4.904  54.325  1.00 29.07           C  
ATOM   2168  CE1 HIS B  27      -5.370   5.791  55.743  1.00 28.97           C  
ATOM   2169  NE2 HIS B  27      -4.196   5.194  55.647  1.00 27.93           N  
ATOM   2170  N   ALA B  28      -8.402   5.114  51.632  1.00 26.45           N  
ATOM   2171  CA  ALA B  28      -9.769   5.309  52.090  1.00 26.46           C  
ATOM   2172  C   ALA B  28     -10.587   4.023  52.005  1.00 27.35           C  
ATOM   2173  O   ALA B  28     -11.591   3.857  52.721  1.00 25.26           O  
ATOM   2174  CB  ALA B  28     -10.456   6.428  51.271  1.00 28.79           C  
ATOM   2175  N   GLU B  29     -10.185   3.120  51.115  1.00 26.49           N  
ATOM   2176  CA  GLU B  29     -10.917   1.863  50.980  1.00 26.34           C  
ATOM   2177  C   GLU B  29     -10.431   0.843  52.002  1.00 26.31           C  
ATOM   2178  O   GLU B  29     -11.005  -0.231  52.127  1.00 27.98           O  
ATOM   2179  CB  GLU B  29     -10.754   1.297  49.575  1.00 30.28           C  
ATOM   2180  CG  GLU B  29     -11.378   2.157  48.509  1.00 32.94           C  
ATOM   2181  CD  GLU B  29     -12.857   2.378  48.741  1.00 34.60           C  
ATOM   2182  OE1 GLU B  29     -13.581   1.375  48.882  1.00 38.35           O  
ATOM   2183  OE2 GLU B  29     -13.294   3.547  48.776  1.00 36.54           O1-
ATOM   2184  N   GLY B  30      -9.365   1.170  52.721  1.00 25.11           N  
ATOM   2185  CA  GLY B  30      -8.869   0.262  53.742  1.00 26.41           C  
ATOM   2186  C   GLY B  30      -7.489  -0.292  53.469  1.00 27.86           C  
ATOM   2187  O   GLY B  30      -6.976  -1.064  54.262  1.00 30.43           O  
ATOM   2188  N   TYR B  31      -6.863   0.105  52.368  1.00 26.43           N  
ATOM   2189  CA  TYR B  31      -5.544  -0.425  52.060  1.00 24.50           C  
ATOM   2190  C   TYR B  31      -4.448   0.257  52.846  1.00 25.27           C  
ATOM   2191  O   TYR B  31      -4.542   1.441  53.193  1.00 22.91           O  
ATOM   2192  CB  TYR B  31      -5.168  -0.231  50.581  1.00 21.74           C  
ATOM   2193  CG  TYR B  31      -5.862  -1.097  49.566  1.00 19.85           C  
ATOM   2194  CD1 TYR B  31      -7.175  -0.832  49.162  1.00 18.93           C  
ATOM   2195  CD2 TYR B  31      -5.206  -2.199  49.007  1.00 19.10           C  
ATOM   2196  CE1 TYR B  31      -7.817  -1.650  48.230  1.00 22.64           C  
ATOM   2197  CE2 TYR B  31      -5.844  -3.018  48.075  1.00 18.36           C  
ATOM   2198  CZ  TYR B  31      -7.140  -2.739  47.696  1.00 21.81           C  
ATOM   2199  OH  TYR B  31      -7.761  -3.544  46.794  1.00 23.81           O  
ATOM   2200  N   ALA B  32      -3.394  -0.506  53.101  1.00 24.09           N  
ATOM   2201  CA  ALA B  32      -2.187   0.010  53.730  1.00 23.03           C  
ATOM   2202  C   ALA B  32      -1.440   0.343  52.449  1.00 25.07           C  
ATOM   2203  O   ALA B  32      -1.488  -0.438  51.499  1.00 25.40           O  
ATOM   2204  CB  ALA B  32      -1.467  -1.072  54.465  1.00 21.59           C  
ATOM   2205  N   VAL B  33      -0.741   1.471  52.407  1.00 26.31           N  
ATOM   2206  CA  VAL B  33      -0.082   1.879  51.170  1.00 26.19           C  
ATOM   2207  C   VAL B  33       1.417   2.132  51.238  1.00 26.48           C  
ATOM   2208  O   VAL B  33       1.889   2.815  52.139  1.00 28.29           O  
ATOM   2209  CB  VAL B  33      -0.734   3.201  50.603  1.00 26.53           C  
ATOM   2210  CG1 VAL B  33      -0.024   3.615  49.338  1.00 26.74           C  
ATOM   2211  CG2 VAL B  33      -2.213   2.989  50.303  1.00 22.85           C  
ATOM   2212  N   CYS B  34       2.160   1.593  50.273  1.00 24.07           N  
ATOM   2213  CA  CYS B  34       3.582   1.844  50.189  1.00 21.05           C  
ATOM   2214  C   CYS B  34       3.717   2.962  49.133  1.00 22.80           C  
ATOM   2215  O   CYS B  34       3.407   2.764  47.935  1.00 23.07           O  
ATOM   2216  CB  CYS B  34       4.313   0.593  49.732  1.00 21.26           C  
ATOM   2217  SG  CYS B  34       6.041   0.856  49.508  1.00 27.44           S  
ATOM   2218  N   LEU B  35       4.181   4.133  49.568  1.00 22.96           N  
ATOM   2219  CA  LEU B  35       4.305   5.303  48.701  1.00 22.04           C  
ATOM   2220  C   LEU B  35       5.708   5.433  48.164  1.00 23.24           C  
ATOM   2221  O   LEU B  35       6.630   5.797  48.898  1.00 25.85           O  
ATOM   2222  CB  LEU B  35       3.944   6.570  49.489  1.00 22.19           C  
ATOM   2223  CG  LEU B  35       2.710   6.450  50.377  1.00 23.22           C  
ATOM   2224  CD1 LEU B  35       2.683   7.584  51.444  1.00 24.74           C  
ATOM   2225  CD2 LEU B  35       1.477   6.509  49.513  1.00 20.22           C  
ATOM   2226  N   HIS B  36       5.888   5.157  46.878  1.00 22.30           N  
ATOM   2227  CA  HIS B  36       7.207   5.265  46.300  1.00 19.39           C  
ATOM   2228  C   HIS B  36       7.386   6.692  45.803  1.00 19.55           C  
ATOM   2229  O   HIS B  36       6.415   7.342  45.420  1.00 19.88           O  
ATOM   2230  CB  HIS B  36       7.417   4.265  45.134  1.00 18.82           C  
ATOM   2231  CG  HIS B  36       8.311   4.814  44.069  1.00 17.60           C  
ATOM   2232  ND1 HIS B  36       7.867   5.729  43.136  1.00 16.76           N  
ATOM   2233  CD2 HIS B  36       9.634   4.662  43.849  1.00 16.06           C  
ATOM   2234  CE1 HIS B  36       8.886   6.126  42.397  1.00 18.46           C  
ATOM   2235  NE2 HIS B  36       9.970   5.495  42.811  1.00 18.83           N  
ATOM   2236  N   TYR B  37       8.624   7.181  45.824  1.00 18.26           N  
ATOM   2237  CA  TYR B  37       8.893   8.530  45.355  1.00 22.12           C  
ATOM   2238  C   TYR B  37      10.308   8.523  44.851  1.00 21.90           C  
ATOM   2239  O   TYR B  37      11.093   7.599  45.166  1.00 23.10           O  
ATOM   2240  CB  TYR B  37       8.732   9.561  46.497  1.00 23.54           C  
ATOM   2241  CG  TYR B  37       9.795   9.431  47.593  1.00 26.02           C  
ATOM   2242  CD1 TYR B  37      11.012  10.093  47.487  1.00 24.62           C  
ATOM   2243  CD2 TYR B  37       9.569   8.625  48.726  1.00 25.41           C  
ATOM   2244  CE1 TYR B  37      11.992   9.971  48.474  1.00 26.52           C  
ATOM   2245  CE2 TYR B  37      10.537   8.493  49.724  1.00 25.33           C  
ATOM   2246  CZ  TYR B  37      11.741   9.171  49.583  1.00 30.08           C  
ATOM   2247  OH  TYR B  37      12.702   9.047  50.550  1.00 34.55           O  
ATOM   2248  N   HIS B  38      10.648   9.532  44.057  1.00 20.04           N  
ATOM   2249  CA  HIS B  38      12.011   9.610  43.524  1.00 24.20           C  
ATOM   2250  C   HIS B  38      12.672  10.856  44.102  1.00 26.48           C  
ATOM   2251  O   HIS B  38      13.620  10.731  44.864  1.00 29.56           O  
ATOM   2252  CB  HIS B  38      12.021   9.677  41.978  1.00 21.72           C  
ATOM   2253  CG  HIS B  38      13.397   9.814  41.371  1.00 22.07           C  
ATOM   2254  ND1 HIS B  38      13.616  10.435  40.160  1.00 22.20           N  
ATOM   2255  CD2 HIS B  38      14.620   9.418  41.807  1.00 22.04           C  
ATOM   2256  CE1 HIS B  38      14.906  10.417  39.877  1.00 21.42           C  
ATOM   2257  NE2 HIS B  38      15.539   9.807  40.860  1.00 20.32           N  
ATOM   2258  N   ARG B  39      12.172  12.041  43.743  1.00 27.18           N  
ATOM   2259  CA  ARG B  39      12.724  13.302  44.247  1.00 27.65           C  
ATOM   2260  C   ARG B  39      11.827  14.045  45.222  1.00 27.58           C  
ATOM   2261  O   ARG B  39      12.273  15.005  45.866  1.00 30.42           O  
ATOM   2262  CB  ARG B  39      13.046  14.255  43.089  1.00 30.22           C  
ATOM   2263  CG  ARG B  39      14.192  13.765  42.219  1.00 34.53           C  
ATOM   2264  CD  ARG B  39      14.562  14.756  41.141  1.00 40.11           C  
ATOM   2265  NE  ARG B  39      15.404  14.113  40.134  1.00 46.02           N  
ATOM   2266  CZ  ARG B  39      16.535  13.475  40.410  1.00 46.83           C  
ATOM   2267  NH1 ARG B  39      16.978  13.392  41.661  1.00 49.32           N  
ATOM   2268  NH2 ARG B  39      17.207  12.892  39.437  1.00 50.51           N1+
ATOM   2269  N   SER B  40      10.568  13.632  45.336  1.00 24.88           N  
ATOM   2270  CA  SER B  40       9.640  14.323  46.227  1.00 24.02           C  
ATOM   2271  C   SER B  40       9.559  13.759  47.658  1.00 23.31           C  
ATOM   2272  O   SER B  40       8.486  13.447  48.160  1.00 23.63           O  
ATOM   2273  CB  SER B  40       8.274  14.350  45.569  1.00 23.99           C  
ATOM   2274  OG  SER B  40       8.336  15.146  44.399  1.00 26.13           O  
ATOM   2275  N   ALA B  41      10.713  13.663  48.304  1.00 23.89           N  
ATOM   2276  CA  ALA B  41      10.781  13.110  49.661  1.00 28.24           C  
ATOM   2277  C   ALA B  41       9.869  13.822  50.663  1.00 27.02           C  
ATOM   2278  O   ALA B  41       9.064  13.205  51.376  1.00 28.31           O  
ATOM   2279  CB  ALA B  41      12.255  13.136  50.139  1.00 28.85           C  
ATOM   2280  N   ALA B  42       9.961  15.140  50.689  1.00 29.72           N  
ATOM   2281  CA  ALA B  42       9.150  15.911  51.626  1.00 30.46           C  
ATOM   2282  C   ALA B  42       7.685  15.711  51.403  1.00 30.36           C  
ATOM   2283  O   ALA B  42       6.930  15.530  52.368  1.00 31.60           O  
ATOM   2284  CB  ALA B  42       9.502  17.403  51.531  1.00 31.64           C  
ATOM   2285  N   GLU B  43       7.250  15.747  50.141  1.00 30.00           N  
ATOM   2286  CA  GLU B  43       5.818  15.549  49.904  1.00 28.16           C  
ATOM   2287  C   GLU B  43       5.379  14.141  50.249  1.00 25.18           C  
ATOM   2288  O   GLU B  43       4.297  13.937  50.769  1.00 29.08           O  
ATOM   2289  CB  GLU B  43       5.435  15.854  48.449  1.00 29.83           C  
ATOM   2290  CG  GLU B  43       5.462  17.332  48.076  1.00 31.95           C  
ATOM   2291  CD  GLU B  43       6.830  17.829  47.590  1.00 34.42           C  
ATOM   2292  OE1 GLU B  43       7.841  17.088  47.670  1.00 34.45           O  
ATOM   2293  OE2 GLU B  43       6.895  18.993  47.125  1.00 38.74           O1-
ATOM   2294  N   ALA B  44       6.208  13.159  49.948  1.00 26.76           N  
ATOM   2295  CA  ALA B  44       5.858  11.749  50.218  1.00 27.65           C  
ATOM   2296  C   ALA B  44       5.734  11.500  51.728  1.00 27.06           C  
ATOM   2297  O   ALA B  44       4.777  10.879  52.203  1.00 29.66           O  
ATOM   2298  CB  ALA B  44       6.941  10.816  49.595  1.00 24.68           C  
ATOM   2299  N   ASN B  45       6.695  12.005  52.487  1.00 30.42           N  
ATOM   2300  CA  ASN B  45       6.668  11.825  53.947  1.00 31.77           C  
ATOM   2301  C   ASN B  45       5.513  12.571  54.590  1.00 31.16           C  
ATOM   2302  O   ASN B  45       4.972  12.134  55.607  1.00 33.83           O  
ATOM   2303  CB  ASN B  45       7.986  12.262  54.561  1.00 32.43           C  
ATOM   2304  CG  ASN B  45       9.128  11.346  54.174  1.00 34.96           C  
ATOM   2305  OD1 ASN B  45       8.984  10.112  54.133  1.00 36.67           O  
ATOM   2306  ND2 ASN B  45      10.286  11.940  53.907  1.00 38.44           N  
ATOM   2307  N   ALA B  46       5.084  13.670  53.981  1.00 31.25           N  
ATOM   2308  CA  ALA B  46       3.953  14.408  54.542  1.00 29.52           C  
ATOM   2309  C   ALA B  46       2.700  13.597  54.286  1.00 30.82           C  
ATOM   2310  O   ALA B  46       1.792  13.512  55.141  1.00 32.41           O  
ATOM   2311  CB  ALA B  46       3.823  15.791  53.895  1.00 30.59           C  
ATOM   2312  N   LEU B  47       2.620  13.005  53.101  1.00 28.20           N  
ATOM   2313  CA  LEU B  47       1.434  12.196  52.797  1.00 26.77           C  
ATOM   2314  C   LEU B  47       1.360  11.000  53.764  1.00 24.94           C  
ATOM   2315  O   LEU B  47       0.303  10.689  54.297  1.00 27.08           O  
ATOM   2316  CB  LEU B  47       1.494  11.712  51.336  1.00 24.32           C  
ATOM   2317  CG  LEU B  47       0.406  10.724  50.907  1.00 22.93           C  
ATOM   2318  CD1 LEU B  47      -0.993  11.254  51.298  1.00 21.31           C  
ATOM   2319  CD2 LEU B  47       0.535  10.508  49.359  1.00 21.63           C  
ATOM   2320  N   SER B  48       2.493  10.337  53.969  1.00 25.56           N  
ATOM   2321  CA  SER B  48       2.571   9.178  54.878  1.00 28.19           C  
ATOM   2322  C   SER B  48       2.144   9.566  56.313  1.00 28.58           C  
ATOM   2323  O   SER B  48       1.372   8.853  56.974  1.00 29.32           O  
ATOM   2324  CB  SER B  48       4.004   8.619  54.894  1.00 28.69           C  
ATOM   2325  OG  SER B  48       4.097   7.478  55.762  1.00 31.67           O  
ATOM   2326  N   ALA B  49       2.625  10.714  56.790  1.00 31.70           N  
ATOM   2327  CA  ALA B  49       2.253  11.179  58.135  1.00 30.45           C  
ATOM   2328  C   ALA B  49       0.751  11.331  58.206  1.00 30.57           C  
ATOM   2329  O   ALA B  49       0.096  10.863  59.142  1.00 33.48           O  
ATOM   2330  CB  ALA B  49       2.941  12.516  58.446  1.00 31.07           C  
ATOM   2331  N   THR B  50       0.173  11.955  57.199  1.00 30.01           N  
ATOM   2332  CA  THR B  50      -1.262  12.120  57.203  1.00 30.29           C  
ATOM   2333  C   THR B  50      -2.016  10.797  57.273  1.00 31.78           C  
ATOM   2334  O   THR B  50      -2.935  10.642  58.084  1.00 32.55           O  
ATOM   2335  CB  THR B  50      -1.737  12.863  55.953  1.00 31.55           C  
ATOM   2336  OG1 THR B  50      -1.202  14.188  55.965  1.00 37.34           O  
ATOM   2337  CG2 THR B  50      -3.259  12.925  55.911  1.00 29.13           C  
ATOM   2338  N   LEU B  51      -1.654   9.842  56.415  1.00 32.03           N  
ATOM   2339  CA  LEU B  51      -2.362   8.555  56.395  1.00 28.36           C  
ATOM   2340  C   LEU B  51      -2.091   7.774  57.693  1.00 28.34           C  
ATOM   2341  O   LEU B  51      -3.001   7.178  58.246  1.00 28.24           O  
ATOM   2342  CB  LEU B  51      -1.942   7.717  55.170  1.00 29.34           C  
ATOM   2343  CG  LEU B  51      -2.109   8.399  53.801  1.00 25.30           C  
ATOM   2344  CD1 LEU B  51      -1.610   7.464  52.691  1.00 24.74           C  
ATOM   2345  CD2 LEU B  51      -3.578   8.759  53.596  1.00 25.20           C  
ATOM   2346  N   ASN B  52      -0.850   7.792  58.180  1.00 28.80           N  
ATOM   2347  CA  ASN B  52      -0.562   7.094  59.423  1.00 30.10           C  
ATOM   2348  C   ASN B  52      -1.307   7.744  60.595  1.00 32.74           C  
ATOM   2349  O   ASN B  52      -1.682   7.057  61.544  1.00 34.91           O  
ATOM   2350  CB  ASN B  52       0.940   7.046  59.701  1.00 27.49           C  
ATOM   2351  CG  ASN B  52       1.625   5.904  58.961  1.00 26.30           C  
ATOM   2352  OD1 ASN B  52       1.140   4.769  58.974  1.00 25.11           O  
ATOM   2353  ND2 ASN B  52       2.764   6.192  58.326  1.00 24.60           N  
ATOM   2354  N   ALA B  53      -1.562   9.053  60.529  1.00 33.27           N  
ATOM   2355  CA  ALA B  53      -2.292   9.702  61.622  1.00 34.19           C  
ATOM   2356  C   ALA B  53      -3.733   9.256  61.571  1.00 34.60           C  
ATOM   2357  O   ALA B  53      -4.407   9.205  62.606  1.00 38.90           O  
ATOM   2358  CB  ALA B  53      -2.208  11.237  61.518  1.00 34.77           C  
ATOM   2359  N   ARG B  54      -4.233   8.914  60.387  1.00 33.35           N  
ATOM   2360  CA  ARG B  54      -5.631   8.460  60.315  1.00 32.11           C  
ATOM   2361  C   ARG B  54      -5.782   6.986  60.700  1.00 29.84           C  
ATOM   2362  O   ARG B  54      -6.838   6.535  61.187  1.00 28.86           O  
ATOM   2363  CB  ARG B  54      -6.197   8.633  58.905  1.00 33.37           C  
ATOM   2364  CG  ARG B  54      -6.145  10.044  58.365  1.00 39.18           C  
ATOM   2365  CD  ARG B  54      -6.906  10.168  57.021  1.00 44.04           C  
ATOM   2366  NE  ARG B  54      -6.675  11.479  56.414  1.00 49.07           N  
ATOM   2367  CZ  ARG B  54      -6.981  11.819  55.162  1.00 51.64           C  
ATOM   2368  NH1 ARG B  54      -7.545  10.938  54.335  1.00 49.49           N  
ATOM   2369  NH2 ARG B  54      -6.729  13.060  54.738  1.00 51.61           N1+
ATOM   2370  N   ARG B  55      -4.730   6.225  60.458  1.00 28.15           N  
ATOM   2371  CA  ARG B  55      -4.763   4.797  60.736  1.00 29.68           C  
ATOM   2372  C   ARG B  55      -3.302   4.397  60.896  1.00 29.54           C  
ATOM   2373  O   ARG B  55      -2.524   4.411  59.947  1.00 31.30           O  
ATOM   2374  CB  ARG B  55      -5.440   4.078  59.573  1.00 29.48           C  
ATOM   2375  CG  ARG B  55      -5.919   2.690  59.835  1.00 34.44           C  
ATOM   2376  CD  ARG B  55      -6.983   2.290  58.779  1.00 36.80           C  
ATOM   2377  NE  ARG B  55      -6.397   2.080  57.461  1.00 37.02           N  
ATOM   2378  CZ  ARG B  55      -6.846   2.632  56.333  1.00 37.32           C  
ATOM   2379  NH1 ARG B  55      -7.906   3.444  56.350  1.00 34.02           N  
ATOM   2380  NH2 ARG B  55      -6.221   2.377  55.186  1.00 33.33           N1+
ATOM   2381  N   PRO B  56      -2.900   4.092  62.130  1.00 29.01           N  
ATOM   2382  CA  PRO B  56      -1.526   3.699  62.460  1.00 29.62           C  
ATOM   2383  C   PRO B  56      -0.981   2.585  61.570  1.00 29.02           C  
ATOM   2384  O   PRO B  56      -1.684   1.630  61.241  1.00 29.87           O  
ATOM   2385  CB  PRO B  56      -1.623   3.265  63.940  1.00 29.59           C  
ATOM   2386  CG  PRO B  56      -2.773   4.108  64.466  1.00 30.72           C  
ATOM   2387  CD  PRO B  56      -3.778   4.051  63.317  1.00 29.64           C  
ATOM   2388  N   ASN B  57       0.285   2.714  61.202  1.00 29.38           N  
ATOM   2389  CA  ASN B  57       0.960   1.721  60.362  1.00 30.42           C  
ATOM   2390  C   ASN B  57       0.163   1.367  59.084  1.00 29.62           C  
ATOM   2391  O   ASN B  57      -0.002   0.189  58.750  1.00 31.27           O  
ATOM   2392  CB  ASN B  57       1.225   0.457  61.194  1.00 29.27           C  
ATOM   2393  CG  ASN B  57       2.183  -0.488  60.525  1.00 31.01           C  
ATOM   2394  OD1 ASN B  57       3.109  -0.045  59.841  1.00 35.50           O  
ATOM   2395  ND2 ASN B  57       1.990  -1.802  60.722  1.00 28.25           N  
ATOM   2396  N   SER B  58      -0.327   2.391  58.384  1.00 27.25           N  
ATOM   2397  CA  SER B  58      -1.094   2.189  57.163  1.00 25.67           C  
ATOM   2398  C   SER B  58      -0.367   2.797  55.974  1.00 25.86           C  
ATOM   2399  O   SER B  58      -0.918   2.841  54.877  1.00 26.73           O  
ATOM   2400  CB  SER B  58      -2.487   2.814  57.285  1.00 23.88           C  
ATOM   2401  OG  SER B  58      -2.406   4.237  57.380  1.00 21.63           O  
ATOM   2402  N   ALA B  59       0.876   3.238  56.181  1.00 24.90           N  
ATOM   2403  CA  ALA B  59       1.654   3.825  55.094  1.00 23.22           C  
ATOM   2404  C   ALA B  59       3.149   3.878  55.372  1.00 25.01           C  
ATOM   2405  O   ALA B  59       3.555   4.120  56.505  1.00 26.48           O  
ATOM   2406  CB  ALA B  59       1.148   5.233  54.799  1.00 23.34           C  
ATOM   2407  N   ILE B  60       3.962   3.650  54.339  1.00 20.97           N  
ATOM   2408  CA  ILE B  60       5.413   3.754  54.445  1.00 21.69           C  
ATOM   2409  C   ILE B  60       5.856   4.440  53.152  1.00 23.73           C  
ATOM   2410  O   ILE B  60       5.047   4.582  52.245  1.00 22.06           O  
ATOM   2411  CB  ILE B  60       6.116   2.375  54.530  1.00 21.54           C  
ATOM   2412  CG1 ILE B  60       5.797   1.530  53.280  1.00 16.94           C  
ATOM   2413  CG2 ILE B  60       5.643   1.628  55.801  1.00 19.29           C  
ATOM   2414  CD1 ILE B  60       6.489   0.161  53.284  1.00 20.74           C  
ATOM   2415  N   THR B  61       7.128   4.845  53.061  1.00 25.06           N  
ATOM   2416  CA  THR B  61       7.629   5.489  51.849  1.00 26.58           C  
ATOM   2417  C   THR B  61       8.921   4.804  51.479  1.00 26.61           C  
ATOM   2418  O   THR B  61       9.674   4.372  52.356  1.00 27.85           O  
ATOM   2419  CB  THR B  61       7.931   7.041  52.026  1.00 27.98           C  
ATOM   2420  OG1 THR B  61       9.101   7.229  52.822  1.00 29.47           O  
ATOM   2421  CG2 THR B  61       6.806   7.750  52.691  1.00 24.31           C  
ATOM   2422  N   VAL B  62       9.187   4.698  50.180  1.00 26.72           N  
ATOM   2423  CA  VAL B  62      10.418   4.060  49.698  1.00 24.34           C  
ATOM   2424  C   VAL B  62      10.871   4.858  48.501  1.00 25.34           C  
ATOM   2425  O   VAL B  62      10.040   5.247  47.681  1.00 25.52           O  
ATOM   2426  CB  VAL B  62      10.180   2.612  49.276  1.00 26.37           C  
ATOM   2427  CG1 VAL B  62      11.490   1.994  48.894  1.00 27.77           C  
ATOM   2428  CG2 VAL B  62       9.542   1.810  50.435  1.00 28.34           C  
ATOM   2429  N   GLN B  63      12.180   5.093  48.392  1.00 23.02           N  
ATOM   2430  CA  GLN B  63      12.733   5.904  47.338  1.00 25.10           C  
ATOM   2431  C   GLN B  63      13.393   5.051  46.283  1.00 27.41           C  
ATOM   2432  O   GLN B  63      14.046   4.054  46.603  1.00 27.11           O  
ATOM   2433  CB  GLN B  63      13.772   6.858  47.927  1.00 26.76           C  
ATOM   2434  CG  GLN B  63      14.323   7.939  47.006  1.00 31.80           C  
ATOM   2435  CD  GLN B  63      15.284   7.420  45.949  1.00 38.73           C  
ATOM   2436  OE1 GLN B  63      16.035   6.458  46.183  1.00 42.54           O  
ATOM   2437  NE2 GLN B  63      15.287   8.066  44.777  1.00 40.55           N  
ATOM   2438  N   ALA B  64      13.217   5.446  45.026  1.00 23.83           N  
ATOM   2439  CA  ALA B  64      13.833   4.726  43.922  1.00 25.82           C  
ATOM   2440  C   ALA B  64      13.721   5.473  42.614  1.00 24.99           C  
ATOM   2441  O   ALA B  64      12.648   6.020  42.268  1.00 25.18           O  
ATOM   2442  CB  ALA B  64      13.202   3.333  43.749  1.00 24.79           C  
ATOM   2443  N   ASP B  65      14.843   5.494  41.906  1.00 23.72           N  
ATOM   2444  CA  ASP B  65      14.921   6.086  40.586  1.00 23.40           C  
ATOM   2445  C   ASP B  65      14.491   4.904  39.708  1.00 22.07           C  
ATOM   2446  O   ASP B  65      15.109   3.825  39.743  1.00 22.49           O  
ATOM   2447  CB  ASP B  65      16.356   6.491  40.275  1.00 23.15           C  
ATOM   2448  CG  ASP B  65      16.502   7.083  38.863  1.00 27.55           C  
ATOM   2449  OD1 ASP B  65      15.475   7.211  38.166  1.00 29.28           O  
ATOM   2450  OD2 ASP B  65      17.629   7.428  38.445  1.00 26.40           O1-
ATOM   2451  N   LEU B  66      13.420   5.080  38.950  1.00 22.32           N  
ATOM   2452  CA  LEU B  66      12.925   4.000  38.081  1.00 19.64           C  
ATOM   2453  C   LEU B  66      13.450   4.158  36.650  1.00 21.57           C  
ATOM   2454  O   LEU B  66      12.967   3.519  35.699  1.00 21.65           O  
ATOM   2455  CB  LEU B  66      11.394   3.968  38.108  1.00 16.15           C  
ATOM   2456  CG  LEU B  66      10.815   3.693  39.498  1.00 19.45           C  
ATOM   2457  CD1 LEU B  66       9.269   3.677  39.465  1.00 18.88           C  
ATOM   2458  CD2 LEU B  66      11.345   2.351  40.000  1.00 16.80           C  
ATOM   2459  N   SER B  67      14.440   5.012  36.490  1.00 18.78           N  
ATOM   2460  CA  SER B  67      15.028   5.182  35.184  1.00 21.51           C  
ATOM   2461  C   SER B  67      15.785   3.873  34.870  1.00 22.32           C  
ATOM   2462  O   SER B  67      16.261   3.183  35.781  1.00 22.79           O  
ATOM   2463  CB  SER B  67      15.979   6.380  35.191  1.00 18.57           C  
ATOM   2464  OG  SER B  67      16.750   6.363  34.007  1.00 25.81           O  
ATOM   2465  N   ASN B  68      15.895   3.509  33.597  1.00 20.51           N  
ATOM   2466  CA  ASN B  68      16.588   2.263  33.252  1.00 24.01           C  
ATOM   2467  C   ASN B  68      18.119   2.418  33.249  1.00 25.95           C  
ATOM   2468  O   ASN B  68      18.744   2.347  32.189  1.00 25.09           O  
ATOM   2469  CB  ASN B  68      16.095   1.745  31.874  1.00 22.92           C  
ATOM   2470  CG  ASN B  68      16.620   0.324  31.544  1.00 23.30           C  
ATOM   2471  OD1 ASN B  68      16.821  -0.496  32.430  1.00 24.35           O  
ATOM   2472  ND2 ASN B  68      16.816   0.043  30.264  1.00 24.19           N  
ATOM   2473  N   VAL B  69      18.694   2.654  34.434  1.00 26.82           N  
ATOM   2474  CA  VAL B  69      20.138   2.819  34.618  1.00 29.15           C  
ATOM   2475  C   VAL B  69      20.573   2.150  35.939  1.00 31.15           C  
ATOM   2476  O   VAL B  69      19.759   1.898  36.824  1.00 28.82           O  
ATOM   2477  CB  VAL B  69      20.557   4.317  34.712  1.00 32.09           C  
ATOM   2478  CG1 VAL B  69      20.152   5.077  33.444  1.00 33.09           C  
ATOM   2479  CG2 VAL B  69      19.912   4.962  35.940  1.00 30.48           C  
ATOM   2480  N   ALA B  70      21.867   1.877  36.068  1.00 34.66           N  
ATOM   2481  CA  ALA B  70      22.410   1.245  37.273  1.00 37.74           C  
ATOM   2482  C   ALA B  70      22.750   2.327  38.281  1.00 38.38           C  
ATOM   2483  O   ALA B  70      23.292   3.366  37.920  1.00 38.54           O  
ATOM   2484  CB  ALA B  70      23.679   0.432  36.928  1.00 36.70           C  
ATOM   2485  N   THR B  71      22.426   2.103  39.541  1.00 39.64           N  
ATOM   2486  CA  THR B  71      22.763   3.103  40.543  1.00 42.14           C  
ATOM   2487  C   THR B  71      23.918   2.633  41.418  1.00 45.17           C  
ATOM   2488  O   THR B  71      24.355   1.480  41.330  1.00 45.35           O  
ATOM   2489  CB  THR B  71      21.569   3.436  41.429  1.00 40.82           C  
ATOM   2490  OG1 THR B  71      21.069   2.235  42.023  1.00 39.88           O  
ATOM   2491  CG2 THR B  71      20.474   4.133  40.601  1.00 40.20           C  
ATOM   2492  N   ALA B  72      24.433   3.534  42.244  1.00 48.88           N  
ATOM   2493  CA  ALA B  72      25.531   3.195  43.143  1.00 52.08           C  
ATOM   2494  C   ALA B  72      24.975   2.497  44.387  1.00 54.59           C  
ATOM   2495  O   ALA B  72      23.948   2.921  44.940  1.00 55.64           O  
ATOM   2496  CB  ALA B  72      26.284   4.449  43.536  1.00 52.54           C  
ATOM   2497  N   PRO B  73      25.644   1.416  44.841  1.00 55.81           N  
ATOM   2498  CA  PRO B  73      25.257   0.622  46.019  1.00 56.42           C  
ATOM   2499  C   PRO B  73      24.971   1.381  47.321  1.00 55.99           C  
ATOM   2500  O   PRO B  73      24.984   2.611  47.367  1.00 55.86           O  
ATOM   2501  CB  PRO B  73      26.416  -0.374  46.169  1.00 55.87           C  
ATOM   2502  CG  PRO B  73      27.572   0.314  45.472  1.00 56.56           C  
ATOM   2503  CD  PRO B  73      26.895   0.895  44.259  1.00 56.92           C  
ATOM   2504  N   SER B  80      29.186  -2.453  47.281  1.00 65.01           N  
ATOM   2505  CA  SER B  80      29.496  -3.586  46.412  1.00 64.85           C  
ATOM   2506  C   SER B  80      29.540  -3.202  44.912  1.00 63.61           C  
ATOM   2507  O   SER B  80      30.390  -2.409  44.489  1.00 64.13           O  
ATOM   2508  CB  SER B  80      28.486  -4.728  46.658  1.00 65.78           C  
ATOM   2509  OG  SER B  80      27.141  -4.315  46.456  1.00 68.99           O  
ATOM   2510  N   ALA B  81      28.632  -3.774  44.119  1.00 60.29           N  
ATOM   2511  CA  ALA B  81      28.540  -3.523  42.677  1.00 56.11           C  
ATOM   2512  C   ALA B  81      27.381  -2.563  42.355  1.00 52.85           C  
ATOM   2513  O   ALA B  81      26.616  -2.171  43.241  1.00 53.11           O  
ATOM   2514  CB  ALA B  81      28.340  -4.850  41.943  1.00 56.49           C  
ATOM   2515  N   PRO B  82      27.236  -2.164  41.081  1.00 49.46           N  
ATOM   2516  CA  PRO B  82      26.144  -1.248  40.712  1.00 46.67           C  
ATOM   2517  C   PRO B  82      24.794  -1.936  40.887  1.00 43.36           C  
ATOM   2518  O   PRO B  82      24.684  -3.142  40.676  1.00 43.48           O  
ATOM   2519  CB  PRO B  82      26.431  -0.929  39.249  1.00 48.25           C  
ATOM   2520  CG  PRO B  82      27.900  -1.151  39.115  1.00 47.65           C  
ATOM   2521  CD  PRO B  82      28.118  -2.407  39.931  1.00 48.51           C  
ATOM   2522  N   VAL B  83      23.777  -1.186  41.294  1.00 39.43           N  
ATOM   2523  CA  VAL B  83      22.454  -1.765  41.475  1.00 35.79           C  
ATOM   2524  C   VAL B  83      21.651  -1.561  40.188  1.00 34.01           C  
ATOM   2525  O   VAL B  83      21.572  -0.455  39.650  1.00 35.06           O  
ATOM   2526  CB  VAL B  83      21.731  -1.107  42.659  1.00 35.51           C  
ATOM   2527  CG1 VAL B  83      20.431  -1.842  42.955  1.00 33.28           C  
ATOM   2528  CG2 VAL B  83      22.632  -1.172  43.907  1.00 38.97           C  
ATOM   2529  N   THR B  84      21.076  -2.637  39.673  1.00 31.45           N  
ATOM   2530  CA  THR B  84      20.299  -2.551  38.444  1.00 29.57           C  
ATOM   2531  C   THR B  84      18.853  -2.093  38.724  1.00 28.50           C  
ATOM   2532  O   THR B  84      18.384  -2.105  39.877  1.00 26.93           O  
ATOM   2533  CB  THR B  84      20.249  -3.900  37.742  1.00 28.76           C  
ATOM   2534  OG1 THR B  84      19.540  -4.827  38.574  1.00 28.86           O  
ATOM   2535  CG2 THR B  84      21.664  -4.422  37.477  1.00 32.91           C  
ATOM   2536  N   LEU B  85      18.159  -1.680  37.667  1.00 25.94           N  
ATOM   2537  CA  LEU B  85      16.771  -1.247  37.808  1.00 25.13           C  
ATOM   2538  C   LEU B  85      15.930  -2.422  38.299  1.00 23.71           C  
ATOM   2539  O   LEU B  85      15.085  -2.256  39.186  1.00 26.39           O  
ATOM   2540  CB  LEU B  85      16.207  -0.712  36.473  1.00 17.85           C  
ATOM   2541  CG  LEU B  85      14.684  -0.412  36.473  1.00 17.68           C  
ATOM   2542  CD1 LEU B  85      14.328   0.662  37.539  1.00 11.55           C  
ATOM   2543  CD2 LEU B  85      14.246   0.045  35.074  1.00 13.00           C  
ATOM   2544  N   PHE B  86      16.174  -3.611  37.755  1.00 25.10           N  
ATOM   2545  CA  PHE B  86      15.398  -4.766  38.174  1.00 26.83           C  
ATOM   2546  C   PHE B  86      15.504  -4.979  39.684  1.00 26.53           C  
ATOM   2547  O   PHE B  86      14.505  -5.204  40.360  1.00 23.83           O  
ATOM   2548  CB  PHE B  86      15.845  -6.047  37.468  1.00 32.13           C  
ATOM   2549  CG  PHE B  86      15.136  -7.277  37.982  1.00 39.99           C  
ATOM   2550  CD1 PHE B  86      13.743  -7.357  37.939  1.00 42.36           C  
ATOM   2551  CD2 PHE B  86      15.846  -8.341  38.530  1.00 43.92           C  
ATOM   2552  CE1 PHE B  86      13.060  -8.472  38.433  1.00 44.55           C  
ATOM   2553  CE2 PHE B  86      15.176  -9.475  39.034  1.00 46.64           C  
ATOM   2554  CZ  PHE B  86      13.775  -9.537  38.983  1.00 46.09           C  
ATOM   2555  N   THR B  87      16.721  -4.895  40.215  1.00 26.57           N  
ATOM   2556  CA  THR B  87      16.920  -5.068  41.652  1.00 25.47           C  
ATOM   2557  C   THR B  87      16.183  -3.986  42.430  1.00 25.86           C  
ATOM   2558  O   THR B  87      15.511  -4.286  43.421  1.00 27.01           O  
ATOM   2559  CB  THR B  87      18.421  -5.054  41.987  1.00 27.15           C  
ATOM   2560  OG1 THR B  87      19.017  -6.191  41.371  1.00 28.88           O  
ATOM   2561  CG2 THR B  87      18.669  -5.105  43.487  1.00 25.39           C  
ATOM   2562  N   ARG B  88      16.266  -2.734  41.980  1.00 24.65           N  
ATOM   2563  CA  ARG B  88      15.553  -1.664  42.702  1.00 23.84           C  
ATOM   2564  C   ARG B  88      14.051  -1.888  42.695  1.00 23.23           C  
ATOM   2565  O   ARG B  88      13.365  -1.536  43.648  1.00 25.89           O  
ATOM   2566  CB  ARG B  88      15.864  -0.279  42.090  1.00 25.21           C  
ATOM   2567  CG  ARG B  88      17.328   0.131  42.185  1.00 25.34           C  
ATOM   2568  CD  ARG B  88      17.484   1.646  42.049  1.00 25.98           C  
ATOM   2569  NE  ARG B  88      17.114   2.178  40.735  1.00 22.22           N  
ATOM   2570  CZ  ARG B  88      17.806   1.991  39.615  1.00 23.67           C  
ATOM   2571  NH1 ARG B  88      18.919   1.268  39.642  1.00 23.98           N  
ATOM   2572  NH2 ARG B  88      17.400   2.561  38.463  1.00 21.48           N1+
ATOM   2573  N   CYS B  89      13.531  -2.464  41.607  1.00 24.11           N  
ATOM   2574  CA  CYS B  89      12.106  -2.753  41.495  1.00 21.46           C  
ATOM   2575  C   CYS B  89      11.764  -3.913  42.394  1.00 21.11           C  
ATOM   2576  O   CYS B  89      10.773  -3.879  43.110  1.00 19.61           O  
ATOM   2577  CB  CYS B  89      11.743  -3.079  40.041  1.00 21.46           C  
ATOM   2578  SG  CYS B  89      11.827  -1.614  38.972  1.00 22.33           S  
ATOM   2579  N   ALA B  90      12.574  -4.969  42.361  1.00 23.24           N  
ATOM   2580  CA  ALA B  90      12.303  -6.105  43.250  1.00 24.39           C  
ATOM   2581  C   ALA B  90      12.288  -5.656  44.717  1.00 24.65           C  
ATOM   2582  O   ALA B  90      11.505  -6.177  45.525  1.00 25.16           O  
ATOM   2583  CB  ALA B  90      13.344  -7.204  43.050  1.00 26.43           C  
ATOM   2584  N   GLU B  91      13.140  -4.691  45.056  1.00 25.47           N  
ATOM   2585  CA  GLU B  91      13.214  -4.182  46.445  1.00 28.07           C  
ATOM   2586  C   GLU B  91      11.978  -3.380  46.844  1.00 29.69           C  
ATOM   2587  O   GLU B  91      11.587  -3.379  48.011  1.00 31.86           O  
ATOM   2588  CB  GLU B  91      14.484  -3.328  46.659  1.00 30.75           C  
ATOM   2589  CG  GLU B  91      15.786  -4.119  46.480  1.00 36.40           C  
ATOM   2590  CD  GLU B  91      17.097  -3.311  46.713  1.00 41.93           C  
ATOM   2591  OE1 GLU B  91      17.128  -2.079  46.488  1.00 43.52           O  
ATOM   2592  OE2 GLU B  91      18.117  -3.934  47.099  1.00 42.34           O1-
ATOM   2593  N   LEU B  92      11.331  -2.718  45.888  1.00 29.59           N  
ATOM   2594  CA  LEU B  92      10.112  -1.956  46.202  1.00 27.21           C  
ATOM   2595  C   LEU B  92       9.030  -2.948  46.603  1.00 26.64           C  
ATOM   2596  O   LEU B  92       8.322  -2.757  47.600  1.00 24.96           O  
ATOM   2597  CB  LEU B  92       9.599  -1.176  44.982  1.00 27.99           C  
ATOM   2598  CG  LEU B  92      10.426  -0.010  44.466  1.00 33.58           C  
ATOM   2599  CD1 LEU B  92       9.551   0.820  43.512  1.00 32.92           C  
ATOM   2600  CD2 LEU B  92      10.895   0.872  45.638  1.00 32.76           C  
ATOM   2601  N   VAL B  93       8.880  -4.008  45.814  1.00 24.60           N  
ATOM   2602  CA  VAL B  93       7.865  -4.985  46.130  1.00 24.28           C  
ATOM   2603  C   VAL B  93       8.250  -5.678  47.441  1.00 24.50           C  
ATOM   2604  O   VAL B  93       7.390  -5.900  48.302  1.00 25.73           O  
ATOM   2605  CB  VAL B  93       7.707  -6.019  44.992  1.00 25.20           C  
ATOM   2606  CG1 VAL B  93       6.693  -7.088  45.405  1.00 20.91           C  
ATOM   2607  CG2 VAL B  93       7.213  -5.311  43.711  1.00 24.09           C  
ATOM   2608  N   ALA B  94       9.532  -6.002  47.602  1.00 23.92           N  
ATOM   2609  CA  ALA B  94       9.988  -6.673  48.837  1.00 26.73           C  
ATOM   2610  C   ALA B  94       9.667  -5.819  50.069  1.00 26.68           C  
ATOM   2611  O   ALA B  94       9.331  -6.353  51.130  1.00 26.15           O  
ATOM   2612  CB  ALA B  94      11.502  -6.959  48.786  1.00 23.66           C  
ATOM   2613  N   ALA B  95       9.749  -4.499  49.914  1.00 27.02           N  
ATOM   2614  CA  ALA B  95       9.469  -3.587  51.025  1.00 27.01           C  
ATOM   2615  C   ALA B  95       8.076  -3.814  51.558  1.00 26.53           C  
ATOM   2616  O   ALA B  95       7.846  -3.744  52.766  1.00 28.70           O  
ATOM   2617  CB  ALA B  95       9.650  -2.118  50.595  1.00 24.35           C  
ATOM   2618  N   CYS B  96       7.146  -4.124  50.669  1.00 26.16           N  
ATOM   2619  CA  CYS B  96       5.782  -4.381  51.078  1.00 24.21           C  
ATOM   2620  C   CYS B  96       5.677  -5.722  51.819  1.00 26.79           C  
ATOM   2621  O   CYS B  96       4.911  -5.853  52.794  1.00 26.03           O  
ATOM   2622  CB  CYS B  96       4.870  -4.429  49.859  1.00 26.82           C  
ATOM   2623  SG  CYS B  96       4.708  -2.864  49.049  1.00 28.55           S  
ATOM   2624  N   TYR B  97       6.424  -6.725  51.363  1.00 23.41           N  
ATOM   2625  CA  TYR B  97       6.337  -8.016  52.034  1.00 27.36           C  
ATOM   2626  C   TYR B  97       7.053  -7.989  53.385  1.00 26.02           C  
ATOM   2627  O   TYR B  97       6.562  -8.556  54.353  1.00 24.79           O  
ATOM   2628  CB  TYR B  97       6.889  -9.154  51.157  1.00 26.30           C  
ATOM   2629  CG  TYR B  97       5.892  -9.596  50.116  1.00 26.25           C  
ATOM   2630  CD1 TYR B  97       5.809  -8.951  48.868  1.00 26.01           C  
ATOM   2631  CD2 TYR B  97       5.012 -10.629  50.383  1.00 24.81           C  
ATOM   2632  CE1 TYR B  97       4.856  -9.337  47.924  1.00 22.43           C  
ATOM   2633  CE2 TYR B  97       4.068 -11.019  49.456  1.00 23.56           C  
ATOM   2634  CZ  TYR B  97       3.993 -10.366  48.232  1.00 23.18           C  
ATOM   2635  OH  TYR B  97       3.040 -10.758  47.346  1.00 24.28           O  
ATOM   2636  N   THR B  98       8.186  -7.304  53.433  1.00 26.32           N  
ATOM   2637  CA  THR B  98       8.953  -7.178  54.654  1.00 29.14           C  
ATOM   2638  C   THR B  98       8.160  -6.449  55.744  1.00 30.31           C  
ATOM   2639  O   THR B  98       8.125  -6.895  56.898  1.00 31.34           O  
ATOM   2640  CB  THR B  98      10.242  -6.400  54.420  1.00 30.44           C  
ATOM   2641  OG1 THR B  98      11.044  -7.104  53.470  1.00 30.13           O  
ATOM   2642  CG2 THR B  98      11.030  -6.240  55.750  1.00 32.63           C  
ATOM   2643  N   HIS B  99       7.492  -5.361  55.381  1.00 29.52           N  
ATOM   2644  CA  HIS B  99       6.766  -4.581  56.365  1.00 27.46           C  
ATOM   2645  C   HIS B  99       5.402  -5.096  56.714  1.00 29.37           C  
ATOM   2646  O   HIS B  99       5.013  -5.088  57.884  1.00 29.64           O  
ATOM   2647  CB  HIS B  99       6.620  -3.137  55.899  1.00 30.14           C  
ATOM   2648  CG  HIS B  99       6.123  -2.214  56.968  1.00 29.84           C  
ATOM   2649  ND1 HIS B  99       6.968  -1.590  57.863  1.00 31.38           N  
ATOM   2650  CD2 HIS B  99       4.870  -1.836  57.303  1.00 29.96           C  
ATOM   2651  CE1 HIS B  99       6.253  -0.874  58.707  1.00 30.62           C  
ATOM   2652  NE2 HIS B  99       4.977  -1.005  58.388  1.00 31.74           N  
ATOM   2653  N   TRP B 100       4.655  -5.525  55.705  1.00 28.19           N  
ATOM   2654  CA  TRP B 100       3.301  -5.996  55.939  1.00 27.13           C  
ATOM   2655  C   TRP B 100       3.045  -7.448  55.555  1.00 24.96           C  
ATOM   2656  O   TRP B 100       1.956  -7.948  55.794  1.00 25.97           O  
ATOM   2657  CB  TRP B 100       2.291  -5.114  55.197  1.00 25.07           C  
ATOM   2658  CG  TRP B 100       2.110  -3.735  55.748  1.00 30.39           C  
ATOM   2659  CD1 TRP B 100       1.705  -3.394  57.024  1.00 31.68           C  
ATOM   2660  CD2 TRP B 100       2.288  -2.488  55.043  1.00 30.16           C  
ATOM   2661  NE1 TRP B 100       1.619  -2.027  57.141  1.00 30.61           N  
ATOM   2662  CE2 TRP B 100       1.970  -1.446  55.948  1.00 29.65           C  
ATOM   2663  CE3 TRP B 100       2.680  -2.156  53.740  1.00 28.31           C  
ATOM   2664  CZ2 TRP B 100       2.035  -0.096  55.591  1.00 28.24           C  
ATOM   2665  CZ3 TRP B 100       2.743  -0.813  53.384  1.00 28.67           C  
ATOM   2666  CH2 TRP B 100       2.422   0.200  54.305  1.00 29.11           C  
ATOM   2667  N   GLY B 101       4.014  -8.115  54.935  1.00 25.44           N  
ATOM   2668  CA  GLY B 101       3.794  -9.516  54.580  1.00 27.76           C  
ATOM   2669  C   GLY B 101       2.878  -9.770  53.391  1.00 26.36           C  
ATOM   2670  O   GLY B 101       2.343 -10.862  53.234  1.00 25.50           O  
ATOM   2671  N   ARG B 102       2.669  -8.758  52.565  1.00 24.62           N  
ATOM   2672  CA  ARG B 102       1.844  -8.932  51.381  1.00 26.74           C  
ATOM   2673  C   ARG B 102       1.900  -7.732  50.458  1.00 26.05           C  
ATOM   2674  O   ARG B 102       2.407  -6.661  50.838  1.00 26.89           O  
ATOM   2675  CB  ARG B 102       0.397  -9.199  51.772  1.00 25.96           C  
ATOM   2676  CG  ARG B 102      -0.238  -8.097  52.556  1.00 30.19           C  
ATOM   2677  CD  ARG B 102      -1.539  -8.591  53.184  1.00 29.94           C  
ATOM   2678  NE  ARG B 102      -2.544  -8.870  52.165  1.00 31.53           N  
ATOM   2679  CZ  ARG B 102      -3.464  -9.824  52.264  1.00 34.26           C  
ATOM   2680  NH1 ARG B 102      -3.507 -10.603  53.342  1.00 34.55           N  
ATOM   2681  NH2 ARG B 102      -4.340 -10.015  51.281  1.00 35.38           N1+
ATOM   2682  N   CYS B 103       1.398  -7.924  49.236  1.00 24.89           N  
ATOM   2683  CA  CYS B 103       1.330  -6.859  48.217  1.00 24.23           C  
ATOM   2684  C   CYS B 103       0.224  -7.312  47.274  1.00 22.61           C  
ATOM   2685  O   CYS B 103       0.437  -8.172  46.436  1.00 24.12           O  
ATOM   2686  CB  CYS B 103       2.645  -6.727  47.456  1.00 23.02           C  
ATOM   2687  SG  CYS B 103       2.701  -5.229  46.394  1.00 29.40           S  
ATOM   2688  N   ASP B 104      -0.959  -6.732  47.452  1.00 20.79           N  
ATOM   2689  CA  ASP B 104      -2.150  -7.086  46.684  1.00 21.11           C  
ATOM   2690  C   ASP B 104      -2.377  -6.265  45.418  1.00 20.24           C  
ATOM   2691  O   ASP B 104      -2.927  -6.753  44.427  1.00 18.88           O  
ATOM   2692  CB  ASP B 104      -3.379  -6.935  47.568  1.00 20.12           C  
ATOM   2693  CG  ASP B 104      -3.299  -7.787  48.857  1.00 26.17           C  
ATOM   2694  OD1 ASP B 104      -3.669  -8.962  48.795  1.00 25.33           O  
ATOM   2695  OD2 ASP B 104      -2.856  -7.290  49.925  1.00 24.05           O1-
ATOM   2696  N   VAL B 105      -1.968  -5.010  45.477  1.00 19.97           N  
ATOM   2697  CA  VAL B 105      -2.185  -4.084  44.370  1.00 19.49           C  
ATOM   2698  C   VAL B 105      -0.904  -3.363  44.028  1.00 20.19           C  
ATOM   2699  O   VAL B 105      -0.135  -2.970  44.921  1.00 19.98           O  
ATOM   2700  CB  VAL B 105      -3.282  -3.020  44.772  1.00 20.67           C  
ATOM   2701  CG1 VAL B 105      -3.250  -1.809  43.829  1.00 17.44           C  
ATOM   2702  CG2 VAL B 105      -4.692  -3.676  44.767  1.00 21.20           C  
ATOM   2703  N   LEU B 106      -0.663  -3.200  42.732  1.00 19.62           N  
ATOM   2704  CA  LEU B 106       0.490  -2.453  42.256  1.00 17.00           C  
ATOM   2705  C   LEU B 106      -0.074  -1.436  41.278  1.00 19.05           C  
ATOM   2706  O   LEU B 106      -0.807  -1.816  40.353  1.00 17.57           O  
ATOM   2707  CB  LEU B 106       1.471  -3.354  41.498  1.00 17.22           C  
ATOM   2708  CG  LEU B 106       2.481  -2.671  40.551  1.00 17.56           C  
ATOM   2709  CD1 LEU B 106       3.447  -1.768  41.371  1.00 13.10           C  
ATOM   2710  CD2 LEU B 106       3.275  -3.732  39.763  1.00 12.78           C  
ATOM   2711  N   VAL B 107       0.241  -0.155  41.485  1.00 18.72           N  
ATOM   2712  CA  VAL B 107      -0.188   0.872  40.532  1.00 17.33           C  
ATOM   2713  C   VAL B 107       1.057   1.520  39.933  1.00 19.05           C  
ATOM   2714  O   VAL B 107       1.815   2.215  40.633  1.00 18.23           O  
ATOM   2715  CB  VAL B 107      -1.051   1.969  41.169  1.00 15.63           C  
ATOM   2716  CG1 VAL B 107      -1.383   3.008  40.094  1.00 13.68           C  
ATOM   2717  CG2 VAL B 107      -2.351   1.367  41.736  1.00 13.46           C  
ATOM   2718  N   ASN B 108       1.293   1.255  38.642  1.00 17.41           N  
ATOM   2719  CA  ASN B 108       2.420   1.843  37.951  1.00 15.90           C  
ATOM   2720  C   ASN B 108       1.977   3.204  37.470  1.00 16.52           C  
ATOM   2721  O   ASN B 108       1.413   3.347  36.389  1.00 19.09           O  
ATOM   2722  CB  ASN B 108       2.848   0.973  36.785  1.00 14.94           C  
ATOM   2723  CG  ASN B 108       3.555  -0.268  37.234  1.00 16.82           C  
ATOM   2724  OD1 ASN B 108       4.565  -0.185  37.931  1.00 18.27           O  
ATOM   2725  ND2 ASN B 108       3.029  -1.439  36.852  1.00 14.00           N  
ATOM   2726  N   ASN B 109       2.233   4.206  38.299  1.00 18.97           N  
ATOM   2727  CA  ASN B 109       1.862   5.594  38.037  1.00 16.82           C  
ATOM   2728  C   ASN B 109       3.060   6.498  37.752  1.00 19.14           C  
ATOM   2729  O   ASN B 109       2.952   7.426  36.932  1.00 17.14           O  
ATOM   2730  CB  ASN B 109       1.078   6.118  39.243  1.00 20.05           C  
ATOM   2731  CG  ASN B 109       0.795   7.596  39.165  1.00 16.62           C  
ATOM   2732  OD1 ASN B 109      -0.165   8.025  38.536  1.00 16.65           O  
ATOM   2733  ND2 ASN B 109       1.641   8.383  39.810  1.00 19.06           N  
ATOM   2734  N   ALA B 110       4.203   6.223  38.390  1.00 16.90           N  
ATOM   2735  CA  ALA B 110       5.400   7.059  38.185  1.00 18.96           C  
ATOM   2736  C   ALA B 110       5.700   7.196  36.692  1.00 18.34           C  
ATOM   2737  O   ALA B 110       5.612   6.209  35.936  1.00 16.08           O  
ATOM   2738  CB  ALA B 110       6.618   6.456  38.902  1.00 14.67           C  
ATOM   2739  N   SER B 111       6.086   8.398  36.273  1.00 16.78           N  
ATOM   2740  CA  SER B 111       6.319   8.625  34.838  1.00 17.41           C  
ATOM   2741  C   SER B 111       6.998   9.936  34.530  1.00 13.88           C  
ATOM   2742  O   SER B 111       6.566  10.962  35.030  1.00 15.60           O  
ATOM   2743  CB  SER B 111       4.950   8.594  34.119  1.00 17.97           C  
ATOM   2744  OG  SER B 111       4.900   9.386  32.934  1.00 12.03           O  
ATOM   2745  N   SER B 112       8.042   9.914  33.709  1.00 14.79           N  
ATOM   2746  CA  SER B 112       8.669  11.168  33.321  1.00 19.37           C  
ATOM   2747  C   SER B 112       7.992  11.546  32.002  1.00 18.76           C  
ATOM   2748  O   SER B 112       7.545  10.680  31.235  1.00 18.86           O  
ATOM   2749  CB  SER B 112      10.202  11.048  33.191  1.00 20.92           C  
ATOM   2750  OG  SER B 112      10.596   9.965  32.396  1.00 30.26           O  
ATOM   2751  N   PHE B 113       7.926  12.840  31.740  1.00 18.50           N  
ATOM   2752  CA  PHE B 113       7.228  13.349  30.567  1.00 17.69           C  
ATOM   2753  C   PHE B 113       7.866  14.658  30.111  1.00 18.30           C  
ATOM   2754  O   PHE B 113       7.752  15.676  30.792  1.00 18.69           O  
ATOM   2755  CB  PHE B 113       5.750  13.570  30.980  1.00 17.34           C  
ATOM   2756  CG  PHE B 113       4.911  14.331  29.978  1.00 20.15           C  
ATOM   2757  CD1 PHE B 113       4.489  13.730  28.782  1.00 17.13           C  
ATOM   2758  CD2 PHE B 113       4.520  15.659  30.240  1.00 18.14           C  
ATOM   2759  CE1 PHE B 113       3.683  14.437  27.858  1.00 15.46           C  
ATOM   2760  CE2 PHE B 113       3.720  16.365  29.327  1.00 20.73           C  
ATOM   2761  CZ  PHE B 113       3.295  15.740  28.116  1.00 18.25           C  
ATOM   2762  N   TYR B 114       8.560  14.638  28.977  1.00 17.67           N  
ATOM   2763  CA  TYR B 114       9.138  15.859  28.435  1.00 16.26           C  
ATOM   2764  C   TYR B 114       9.509  15.564  26.991  1.00 17.49           C  
ATOM   2765  O   TYR B 114       9.630  14.407  26.612  1.00 18.23           O  
ATOM   2766  CB  TYR B 114      10.346  16.330  29.273  1.00 18.29           C  
ATOM   2767  CG  TYR B 114      11.357  15.249  29.623  1.00 16.89           C  
ATOM   2768  CD1 TYR B 114      12.278  14.797  28.686  1.00 17.80           C  
ATOM   2769  CD2 TYR B 114      11.371  14.669  30.909  1.00 15.34           C  
ATOM   2770  CE1 TYR B 114      13.194  13.782  29.008  1.00 16.04           C  
ATOM   2771  CE2 TYR B 114      12.270  13.660  31.243  1.00 15.41           C  
ATOM   2772  CZ  TYR B 114      13.177  13.218  30.279  1.00 18.12           C  
ATOM   2773  OH  TYR B 114      14.056  12.200  30.578  1.00 17.77           O  
ATOM   2774  N   PRO B 115       9.685  16.611  26.171  1.00 18.82           N  
ATOM   2775  CA  PRO B 115      10.033  16.493  24.748  1.00 19.08           C  
ATOM   2776  C   PRO B 115      11.309  15.764  24.386  1.00 20.21           C  
ATOM   2777  O   PRO B 115      12.297  15.814  25.112  1.00 20.75           O  
ATOM   2778  CB  PRO B 115      10.113  17.955  24.253  1.00 20.04           C  
ATOM   2779  CG  PRO B 115       9.339  18.777  25.306  1.00 20.80           C  
ATOM   2780  CD  PRO B 115       9.646  18.033  26.605  1.00 19.75           C  
ATOM   2781  N   THR B 116      11.271  15.102  23.229  1.00 19.38           N  
ATOM   2782  CA  THR B 116      12.424  14.427  22.641  1.00 17.30           C  
ATOM   2783  C   THR B 116      12.158  14.603  21.141  1.00 18.39           C  
ATOM   2784  O   THR B 116      11.885  13.632  20.432  1.00 15.65           O  
ATOM   2785  CB  THR B 116      12.464  12.943  22.972  1.00 19.79           C  
ATOM   2786  OG1 THR B 116      11.178  12.358  22.676  1.00 19.64           O  
ATOM   2787  CG2 THR B 116      12.823  12.740  24.446  1.00 17.44           C  
ATOM   2788  N   PRO B 117      12.255  15.858  20.652  1.00 18.93           N  
ATOM   2789  CA  PRO B 117      12.025  16.234  19.255  1.00 21.04           C  
ATOM   2790  C   PRO B 117      12.859  15.432  18.280  1.00 21.55           C  
ATOM   2791  O   PRO B 117      14.024  15.170  18.520  1.00 20.20           O  
ATOM   2792  CB  PRO B 117      12.404  17.726  19.204  1.00 21.49           C  
ATOM   2793  CG  PRO B 117      12.384  18.170  20.656  1.00 24.30           C  
ATOM   2794  CD  PRO B 117      12.891  16.970  21.385  1.00 20.53           C  
ATOM   2795  N   LEU B 118      12.266  15.037  17.174  1.00 24.30           N  
ATOM   2796  CA  LEU B 118      13.021  14.325  16.147  1.00 28.38           C  
ATOM   2797  C   LEU B 118      13.828  15.381  15.382  1.00 30.59           C  
ATOM   2798  O   LEU B 118      14.927  15.113  14.925  1.00 31.73           O  
ATOM   2799  CB  LEU B 118      12.068  13.645  15.179  1.00 26.26           C  
ATOM   2800  CG  LEU B 118      11.402  12.416  15.736  1.00 23.47           C  
ATOM   2801  CD1 LEU B 118      10.353  11.961  14.753  1.00 24.54           C  
ATOM   2802  CD2 LEU B 118      12.440  11.356  15.976  1.00 23.42           C  
ATOM   2803  N   LEU B 119      13.276  16.585  15.270  1.00 34.52           N  
ATOM   2804  CA  LEU B 119      13.943  17.664  14.543  1.00 40.93           C  
ATOM   2805  C   LEU B 119      14.572  18.768  15.408  1.00 44.58           C  
ATOM   2806  O   LEU B 119      14.278  18.897  16.590  1.00 44.17           O  
ATOM   2807  CB  LEU B 119      12.952  18.309  13.567  1.00 39.48           C  
ATOM   2808  CG  LEU B 119      12.481  17.451  12.388  1.00 41.49           C  
ATOM   2809  CD1 LEU B 119      11.274  18.115  11.676  1.00 37.95           C  
ATOM   2810  CD2 LEU B 119      13.655  17.233  11.434  1.00 37.29           C  
ATOM   2811  N   ARG B 120      15.437  19.570  14.792  1.00 50.30           N  
ATOM   2812  CA  ARG B 120      16.103  20.684  15.484  1.00 55.53           C  
ATOM   2813  C   ARG B 120      15.201  21.923  15.604  1.00 56.11           C  
ATOM   2814  O   ARG B 120      15.618  22.967  16.112  1.00 56.53           O  
ATOM   2815  CB  ARG B 120      17.380  21.068  14.740  1.00 58.44           C  
ATOM   2816  CG  ARG B 120      18.408  19.948  14.662  1.00 63.02           C  
ATOM   2817  CD  ARG B 120      19.015  19.671  16.027  1.00 65.49           C  
ATOM   2818  NE  ARG B 120      19.987  18.583  15.977  1.00 69.29           N  
ATOM   2819  CZ  ARG B 120      20.649  18.118  17.032  1.00 70.10           C  
ATOM   2820  NH1 ARG B 120      20.449  18.651  18.231  1.00 69.70           N  
ATOM   2821  NH2 ARG B 120      21.504  17.110  16.888  1.00 71.66           N1+
ATOM   2822  N   ARG B 133      24.688  14.306  24.207  1.00 64.41           N  
ATOM   2823  CA  ARG B 133      24.995  12.874  24.291  1.00 65.48           C  
ATOM   2824  C   ARG B 133      24.400  12.301  25.549  1.00 63.91           C  
ATOM   2825  O   ARG B 133      23.661  11.325  25.518  1.00 63.16           O  
ATOM   2826  CB  ARG B 133      26.517  12.627  24.310  1.00 67.69           C  
ATOM   2827  CG  ARG B 133      27.017  11.387  25.126  1.00 70.27           C  
ATOM   2828  CD  ARG B 133      27.039  10.066  24.344  1.00 72.13           C  
ATOM   2829  NE  ARG B 133      28.325   9.363  24.430  1.00 72.55           N  
ATOM   2830  CZ  ARG B 133      29.214   9.292  23.437  1.00 73.65           C  
ATOM   2831  NH1 ARG B 133      28.972   9.888  22.269  1.00 72.71           N  
ATOM   2832  NH2 ARG B 133      30.333   8.596  23.599  1.00 73.30           N1+
ATOM   2833  N   GLU B 134      24.738  12.921  26.665  1.00 62.63           N  
ATOM   2834  CA  GLU B 134      24.251  12.454  27.936  1.00 61.27           C  
ATOM   2835  C   GLU B 134      22.768  12.797  28.019  1.00 58.48           C  
ATOM   2836  O   GLU B 134      22.000  12.124  28.701  1.00 58.37           O  
ATOM   2837  CB  GLU B 134      25.066  13.094  29.071  1.00 64.39           C  
ATOM   2838  CG  GLU B 134      26.508  12.528  29.251  1.00 68.95           C  
ATOM   2839  CD  GLU B 134      27.571  13.157  28.327  1.00 71.37           C  
ATOM   2840  OE1 GLU B 134      27.647  14.409  28.247  1.00 72.96           O  
ATOM   2841  OE2 GLU B 134      28.351  12.396  27.699  1.00 73.07           O1-
ATOM   2842  N   ALA B 135      22.362  13.828  27.292  1.00 54.55           N  
ATOM   2843  CA  ALA B 135      20.967  14.226  27.286  1.00 51.96           C  
ATOM   2844  C   ALA B 135      20.097  13.189  26.550  1.00 50.73           C  
ATOM   2845  O   ALA B 135      18.999  12.849  27.001  1.00 49.02           O  
ATOM   2846  CB  ALA B 135      20.815  15.602  26.629  1.00 50.78           C  
ATOM   2847  N   MET B 136      20.575  12.673  25.425  1.00 47.36           N  
ATOM   2848  CA  MET B 136      19.769  11.704  24.717  1.00 46.99           C  
ATOM   2849  C   MET B 136      19.850  10.384  25.441  1.00 43.67           C  
ATOM   2850  O   MET B 136      18.852   9.683  25.579  1.00 42.59           O  
ATOM   2851  CB  MET B 136      20.220  11.546  23.254  1.00 50.47           C  
ATOM   2852  CG  MET B 136      19.113  10.975  22.321  1.00 55.29           C  
ATOM   2853  SD  MET B 136      17.449  11.877  22.196  1.00 58.33           S  
ATOM   2854  CE  MET B 136      16.344  10.719  23.002  1.00 57.97           C  
ATOM   2855  N   GLU B 137      21.030  10.051  25.932  1.00 41.28           N  
ATOM   2856  CA  GLU B 137      21.215   8.801  26.647  1.00 40.35           C  
ATOM   2857  C   GLU B 137      20.341   8.717  27.880  1.00 37.45           C  
ATOM   2858  O   GLU B 137      19.701   7.681  28.133  1.00 31.16           O  
ATOM   2859  CB  GLU B 137      22.678   8.630  27.059  1.00 46.15           C  
ATOM   2860  CG  GLU B 137      23.256   7.306  26.606  1.00 53.62           C  
ATOM   2861  CD  GLU B 137      22.963   7.045  25.133  1.00 57.23           C  
ATOM   2862  OE1 GLU B 137      23.706   7.570  24.273  1.00 59.93           O  
ATOM   2863  OE2 GLU B 137      21.969   6.337  24.837  1.00 59.74           O1-
ATOM   2864  N   THR B 138      20.296   9.810  28.642  1.00 33.05           N  
ATOM   2865  CA  THR B 138      19.517   9.791  29.865  1.00 30.33           C  
ATOM   2866  C   THR B 138      18.025   9.922  29.607  1.00 25.83           C  
ATOM   2867  O   THR B 138      17.229   9.295  30.299  1.00 24.51           O  
ATOM   2868  CB  THR B 138      20.025  10.862  30.898  1.00 30.01           C  
ATOM   2869  OG1 THR B 138      19.912  12.181  30.347  1.00 25.45           O  
ATOM   2870  CG2 THR B 138      21.491  10.581  31.272  1.00 28.55           C  
ATOM   2871  N   ALA B 139      17.639  10.700  28.605  1.00 21.87           N  
ATOM   2872  CA  ALA B 139      16.221  10.840  28.314  1.00 20.73           C  
ATOM   2873  C   ALA B 139      15.633   9.469  27.988  1.00 22.04           C  
ATOM   2874  O   ALA B 139      14.601   9.074  28.516  1.00 22.27           O  
ATOM   2875  CB  ALA B 139      16.005  11.801  27.137  1.00 21.47           C  
ATOM   2876  N   THR B 140      16.314   8.730  27.118  1.00 22.34           N  
ATOM   2877  CA  THR B 140      15.842   7.420  26.714  1.00 22.77           C  
ATOM   2878  C   THR B 140      15.687   6.521  27.924  1.00 22.96           C  
ATOM   2879  O   THR B 140      14.642   5.921  28.137  1.00 19.87           O  
ATOM   2880  CB  THR B 140      16.820   6.764  25.727  1.00 24.20           C  
ATOM   2881  OG1 THR B 140      16.885   7.563  24.529  1.00 28.05           O  
ATOM   2882  CG2 THR B 140      16.363   5.371  25.359  1.00 26.43           C  
ATOM   2883  N   ALA B 141      16.734   6.446  28.738  1.00 20.76           N  
ATOM   2884  CA  ALA B 141      16.671   5.578  29.901  1.00 20.19           C  
ATOM   2885  C   ALA B 141      15.603   6.010  30.915  1.00 18.52           C  
ATOM   2886  O   ALA B 141      14.946   5.179  31.526  1.00 19.14           O  
ATOM   2887  CB  ALA B 141      18.062   5.525  30.558  1.00 22.12           C  
ATOM   2888  N   ASP B 142      15.417   7.318  31.067  1.00 17.46           N  
ATOM   2889  CA  ASP B 142      14.459   7.871  32.020  1.00 17.75           C  
ATOM   2890  C   ASP B 142      12.993   7.738  31.539  1.00 18.37           C  
ATOM   2891  O   ASP B 142      12.118   7.255  32.273  1.00 17.84           O  
ATOM   2892  CB  ASP B 142      14.798   9.359  32.246  1.00 21.58           C  
ATOM   2893  CG  ASP B 142      13.859  10.034  33.250  1.00 18.31           C  
ATOM   2894  OD1 ASP B 142      13.602   9.449  34.299  1.00 25.19           O  
ATOM   2895  OD2 ASP B 142      13.397  11.152  33.003  1.00 23.71           O1-
ATOM   2896  N   LEU B 143      12.730   8.162  30.309  1.00 16.68           N  
ATOM   2897  CA  LEU B 143      11.374   8.078  29.774  1.00 17.22           C  
ATOM   2898  C   LEU B 143      10.918   6.642  29.647  1.00 16.64           C  
ATOM   2899  O   LEU B 143       9.842   6.302  30.099  1.00 18.16           O  
ATOM   2900  CB  LEU B 143      11.293   8.807  28.426  1.00 16.11           C  
ATOM   2901  CG  LEU B 143      11.416  10.315  28.602  1.00 15.66           C  
ATOM   2902  CD1 LEU B 143      11.617  10.981  27.233  1.00 16.90           C  
ATOM   2903  CD2 LEU B 143      10.174  10.839  29.338  1.00 15.64           C  
ATOM   2904  N   PHE B 144      11.730   5.793  29.035  1.00 18.87           N  
ATOM   2905  CA  PHE B 144      11.364   4.387  28.894  1.00 19.39           C  
ATOM   2906  C   PHE B 144      11.401   3.626  30.219  1.00 18.84           C  
ATOM   2907  O   PHE B 144      10.641   2.692  30.445  1.00 18.94           O  
ATOM   2908  CB  PHE B 144      12.305   3.683  27.893  1.00 22.30           C  
ATOM   2909  CG  PHE B 144      11.812   3.695  26.489  1.00 24.84           C  
ATOM   2910  CD1 PHE B 144      10.634   3.032  26.163  1.00 28.63           C  
ATOM   2911  CD2 PHE B 144      12.504   4.378  25.491  1.00 28.44           C  
ATOM   2912  CE1 PHE B 144      10.131   3.045  24.866  1.00 28.36           C  
ATOM   2913  CE2 PHE B 144      12.010   4.403  24.178  1.00 28.52           C  
ATOM   2914  CZ  PHE B 144      10.815   3.731  23.876  1.00 30.22           C  
ATOM   2915  N   GLY B 145      12.323   3.987  31.091  1.00 18.93           N  
ATOM   2916  CA  GLY B 145      12.402   3.300  32.361  1.00 16.80           C  
ATOM   2917  C   GLY B 145      11.168   3.457  33.234  1.00 17.18           C  
ATOM   2918  O   GLY B 145      10.541   2.483  33.634  1.00 14.73           O  
ATOM   2919  N   SER B 146      10.822   4.702  33.532  1.00 19.29           N  
ATOM   2920  CA  SER B 146       9.680   5.003  34.381  1.00 18.94           C  
ATOM   2921  C   SER B 146       8.349   4.584  33.760  1.00 21.62           C  
ATOM   2922  O   SER B 146       7.486   4.030  34.434  1.00 20.91           O  
ATOM   2923  CB  SER B 146       9.636   6.511  34.655  1.00 18.72           C  
ATOM   2924  OG  SER B 146       9.480   7.256  33.448  1.00 18.06           O  
ATOM   2925  N   ASN B 147       8.191   4.837  32.466  1.00 20.35           N  
ATOM   2926  CA  ASN B 147       6.934   4.532  31.802  1.00 19.00           C  
ATOM   2927  C   ASN B 147       6.715   3.101  31.346  1.00 19.50           C  
ATOM   2928  O   ASN B 147       5.569   2.694  31.194  1.00 19.50           O  
ATOM   2929  CB  ASN B 147       6.755   5.437  30.586  1.00 16.92           C  
ATOM   2930  CG  ASN B 147       6.470   6.884  30.974  1.00 17.58           C  
ATOM   2931  OD1 ASN B 147       5.403   7.193  31.511  1.00 16.97           O  
ATOM   2932  ND2 ASN B 147       7.433   7.779  30.708  1.00  9.85           N  
ATOM   2933  N   ALA B 148       7.788   2.335  31.149  1.00 18.60           N  
ATOM   2934  CA  ALA B 148       7.637   0.989  30.629  1.00 19.01           C  
ATOM   2935  C   ALA B 148       8.501  -0.121  31.268  1.00 19.43           C  
ATOM   2936  O   ALA B 148       7.963  -1.156  31.720  1.00 18.02           O  
ATOM   2937  CB  ALA B 148       7.893   1.033  29.081  1.00 17.33           C  
ATOM   2938  N   ILE B 149       9.819   0.082  31.297  1.00 18.57           N  
ATOM   2939  CA  ILE B 149      10.719  -0.937  31.826  1.00 18.32           C  
ATOM   2940  C   ILE B 149      10.566  -1.213  33.314  1.00 19.65           C  
ATOM   2941  O   ILE B 149      10.528  -2.388  33.717  1.00 21.22           O  
ATOM   2942  CB  ILE B 149      12.188  -0.597  31.514  1.00 21.57           C  
ATOM   2943  CG1 ILE B 149      12.322  -0.232  30.027  1.00 20.58           C  
ATOM   2944  CG2 ILE B 149      13.093  -1.829  31.784  1.00 16.88           C  
ATOM   2945  CD1 ILE B 149      11.928  -1.312  29.134  1.00 17.67           C  
ATOM   2946  N   ALA B 150      10.476  -0.166  34.140  1.00 18.15           N  
ATOM   2947  CA  ALA B 150      10.307  -0.397  35.584  1.00 18.98           C  
ATOM   2948  C   ALA B 150       8.962  -1.121  35.805  1.00 17.70           C  
ATOM   2949  O   ALA B 150       8.900  -2.072  36.581  1.00 18.04           O  
ATOM   2950  CB  ALA B 150      10.378   0.941  36.381  1.00 18.16           C  
ATOM   2951  N   PRO B 151       7.860  -0.658  35.145  1.00 17.07           N  
ATOM   2952  CA  PRO B 151       6.562  -1.338  35.310  1.00 16.08           C  
ATOM   2953  C   PRO B 151       6.725  -2.859  35.007  1.00 15.36           C  
ATOM   2954  O   PRO B 151       6.179  -3.724  35.705  1.00 14.37           O  
ATOM   2955  CB  PRO B 151       5.672  -0.634  34.269  1.00 16.53           C  
ATOM   2956  CG  PRO B 151       6.176   0.759  34.290  1.00 13.59           C  
ATOM   2957  CD  PRO B 151       7.687   0.646  34.465  1.00 15.49           C  
ATOM   2958  N   TYR B 152       7.478  -3.168  33.951  1.00 15.61           N  
ATOM   2959  CA  TYR B 152       7.723  -4.555  33.600  1.00 15.00           C  
ATOM   2960  C   TYR B 152       8.404  -5.295  34.757  1.00 17.19           C  
ATOM   2961  O   TYR B 152       7.940  -6.352  35.137  1.00 18.05           O  
ATOM   2962  CB  TYR B 152       8.615  -4.664  32.367  1.00 14.41           C  
ATOM   2963  CG  TYR B 152       9.078  -6.079  32.086  1.00 17.08           C  
ATOM   2964  CD1 TYR B 152       8.213  -7.023  31.545  1.00 18.34           C  
ATOM   2965  CD2 TYR B 152      10.381  -6.475  32.382  1.00 17.03           C  
ATOM   2966  CE1 TYR B 152       8.620  -8.312  31.310  1.00 17.95           C  
ATOM   2967  CE2 TYR B 152      10.809  -7.788  32.153  1.00 19.85           C  
ATOM   2968  CZ  TYR B 152       9.921  -8.697  31.617  1.00 21.41           C  
ATOM   2969  OH  TYR B 152      10.338  -9.989  31.391  1.00 26.01           O  
ATOM   2970  N   PHE B 153       9.491  -4.746  35.307  1.00 16.53           N  
ATOM   2971  CA  PHE B 153      10.222  -5.431  36.397  1.00 18.75           C  
ATOM   2972  C   PHE B 153       9.395  -5.494  37.672  1.00 19.46           C  
ATOM   2973  O   PHE B 153       9.432  -6.491  38.392  1.00 19.71           O  
ATOM   2974  CB  PHE B 153      11.585  -4.761  36.665  1.00 19.96           C  
ATOM   2975  CG  PHE B 153      12.591  -4.985  35.569  1.00 23.35           C  
ATOM   2976  CD1 PHE B 153      12.766  -6.261  35.035  1.00 23.54           C  
ATOM   2977  CD2 PHE B 153      13.372  -3.954  35.093  1.00 23.80           C  
ATOM   2978  CE1 PHE B 153      13.705  -6.498  34.052  1.00 26.93           C  
ATOM   2979  CE2 PHE B 153      14.319  -4.183  34.106  1.00 25.57           C  
ATOM   2980  CZ  PHE B 153      14.485  -5.463  33.582  1.00 26.48           C  
ATOM   2981  N   LEU B 154       8.616  -4.445  37.931  1.00 20.21           N  
ATOM   2982  CA  LEU B 154       7.749  -4.394  39.099  1.00 17.57           C  
ATOM   2983  C   LEU B 154       6.670  -5.475  38.995  1.00 17.50           C  
ATOM   2984  O   LEU B 154       6.371  -6.161  39.961  1.00 18.35           O  
ATOM   2985  CB  LEU B 154       7.117  -2.993  39.199  1.00 18.99           C  
ATOM   2986  CG  LEU B 154       8.086  -1.896  39.657  1.00 18.46           C  
ATOM   2987  CD1 LEU B 154       7.474  -0.495  39.426  1.00 17.68           C  
ATOM   2988  CD2 LEU B 154       8.396  -2.127  41.161  1.00 21.17           C  
ATOM   2989  N   ILE B 155       6.090  -5.636  37.808  1.00 17.58           N  
ATOM   2990  CA  ILE B 155       5.066  -6.652  37.599  1.00 15.96           C  
ATOM   2991  C   ILE B 155       5.693  -8.053  37.749  1.00 18.43           C  
ATOM   2992  O   ILE B 155       5.108  -8.995  38.337  1.00 16.47           O  
ATOM   2993  CB  ILE B 155       4.426  -6.511  36.190  1.00 13.56           C  
ATOM   2994  CG1 ILE B 155       3.543  -5.254  36.167  1.00 13.93           C  
ATOM   2995  CG2 ILE B 155       3.620  -7.763  35.827  1.00 11.81           C  
ATOM   2996  CD1 ILE B 155       2.754  -5.083  34.901  1.00 15.42           C  
ATOM   2997  N   LYS B 156       6.899  -8.180  37.238  1.00 14.88           N  
ATOM   2998  CA  LYS B 156       7.567  -9.453  37.300  1.00 20.67           C  
ATOM   2999  C   LYS B 156       7.833  -9.812  38.762  1.00 21.95           C  
ATOM   3000  O   LYS B 156       7.554 -10.927  39.181  1.00 23.78           O  
ATOM   3001  CB  LYS B 156       8.865  -9.400  36.475  1.00 21.27           C  
ATOM   3002  CG  LYS B 156       9.544 -10.742  36.378  1.00 26.36           C  
ATOM   3003  CD  LYS B 156      10.719 -10.760  35.383  1.00 28.89           C  
ATOM   3004  CE  LYS B 156      11.370 -12.134  35.501  1.00 33.31           C  
ATOM   3005  NZ  LYS B 156      12.567 -12.320  34.669  1.00 33.35           N1+
ATOM   3006  N   ALA B 157       8.342  -8.869  39.546  1.00 22.01           N  
ATOM   3007  CA  ALA B 157       8.600  -9.136  40.951  1.00 22.77           C  
ATOM   3008  C   ALA B 157       7.301  -9.382  41.711  1.00 24.09           C  
ATOM   3009  O   ALA B 157       7.217 -10.282  42.572  1.00 24.54           O  
ATOM   3010  CB  ALA B 157       9.356  -7.982  41.576  1.00 22.37           C  
ATOM   3011  N   PHE B 158       6.282  -8.597  41.402  1.00 23.50           N  
ATOM   3012  CA  PHE B 158       4.981  -8.742  42.059  1.00 22.34           C  
ATOM   3013  C   PHE B 158       4.463 -10.164  41.806  1.00 22.40           C  
ATOM   3014  O   PHE B 158       4.007 -10.872  42.726  1.00 24.18           O  
ATOM   3015  CB  PHE B 158       4.026  -7.691  41.477  1.00 21.58           C  
ATOM   3016  CG  PHE B 158       2.608  -7.738  42.020  1.00 21.40           C  
ATOM   3017  CD1 PHE B 158       1.687  -8.690  41.565  1.00 21.28           C  
ATOM   3018  CD2 PHE B 158       2.185  -6.799  42.942  1.00 21.23           C  
ATOM   3019  CE1 PHE B 158       0.383  -8.682  42.009  1.00 22.22           C  
ATOM   3020  CE2 PHE B 158       0.874  -6.779  43.398  1.00 18.08           C  
ATOM   3021  CZ  PHE B 158      -0.030  -7.714  42.929  1.00 21.95           C  
ATOM   3022  N   ALA B 159       4.536 -10.589  40.552  1.00 21.78           N  
ATOM   3023  CA  ALA B 159       4.063 -11.921  40.178  1.00 20.27           C  
ATOM   3024  C   ALA B 159       4.883 -13.029  40.844  1.00 20.60           C  
ATOM   3025  O   ALA B 159       4.328 -14.042  41.294  1.00 19.68           O  
ATOM   3026  CB  ALA B 159       4.113 -12.094  38.655  1.00 17.39           C  
ATOM   3027  N   HIS B 160       6.202 -12.861  40.874  1.00 19.18           N  
ATOM   3028  CA  HIS B 160       7.039 -13.864  41.484  1.00 24.83           C  
ATOM   3029  C   HIS B 160       6.624 -14.017  42.948  1.00 24.26           C  
ATOM   3030  O   HIS B 160       6.589 -15.120  43.449  1.00 23.47           O  
ATOM   3031  CB  HIS B 160       8.546 -13.500  41.404  1.00 30.72           C  
ATOM   3032  CG  HIS B 160       9.153 -13.637  40.034  1.00 38.42           C  
ATOM   3033  ND1 HIS B 160      10.442 -13.224  39.748  1.00 42.50           N  
ATOM   3034  CD2 HIS B 160       8.658 -14.144  38.873  1.00 40.77           C  
ATOM   3035  CE1 HIS B 160      10.713 -13.473  38.477  1.00 42.38           C  
ATOM   3036  NE2 HIS B 160       9.650 -14.031  37.924  1.00 41.15           N  
ATOM   3037  N   ARG B 161       6.287 -12.922  43.625  1.00 23.47           N  
ATOM   3038  CA  ARG B 161       5.920 -13.040  45.022  1.00 24.15           C  
ATOM   3039  C   ARG B 161       4.633 -13.811  45.193  1.00 24.73           C  
ATOM   3040  O   ARG B 161       4.499 -14.615  46.111  1.00 25.44           O  
ATOM   3041  CB  ARG B 161       5.796 -11.660  45.680  1.00 25.81           C  
ATOM   3042  CG  ARG B 161       7.113 -10.879  45.749  1.00 26.21           C  
ATOM   3043  CD  ARG B 161       8.252 -11.727  46.326  1.00 32.78           C  
ATOM   3044  NE  ARG B 161       8.113 -12.011  47.760  1.00 31.76           N  
ATOM   3045  CZ  ARG B 161       8.839 -11.420  48.718  1.00 33.67           C  
ATOM   3046  NH1 ARG B 161       9.763 -10.495  48.417  1.00 30.60           N  
ATOM   3047  NH2 ARG B 161       8.664 -11.781  49.984  1.00 29.33           N1+
ATOM   3048  N   VAL B 162       3.677 -13.577  44.310  1.00 21.36           N  
ATOM   3049  CA  VAL B 162       2.432 -14.289  44.406  1.00 21.32           C  
ATOM   3050  C   VAL B 162       2.639 -15.783  44.091  1.00 21.85           C  
ATOM   3051  O   VAL B 162       2.131 -16.647  44.790  1.00 24.34           O  
ATOM   3052  CB  VAL B 162       1.369 -13.697  43.425  1.00 21.64           C  
ATOM   3053  CG1 VAL B 162       0.121 -14.576  43.436  1.00 18.92           C  
ATOM   3054  CG2 VAL B 162       1.000 -12.274  43.835  1.00 18.30           C  
ATOM   3055  N   ALA B 163       3.379 -16.091  43.036  1.00 22.30           N  
ATOM   3056  CA  ALA B 163       3.603 -17.482  42.680  1.00 23.41           C  
ATOM   3057  C   ALA B 163       4.310 -18.207  43.828  1.00 27.01           C  
ATOM   3058  O   ALA B 163       4.033 -19.367  44.105  1.00 27.64           O  
ATOM   3059  CB  ALA B 163       4.455 -17.591  41.406  1.00 21.76           C  
ATOM   3060  N   GLY B 164       5.233 -17.522  44.490  1.00 28.53           N  
ATOM   3061  CA  GLY B 164       5.967 -18.136  45.574  1.00 30.15           C  
ATOM   3062  C   GLY B 164       5.194 -18.224  46.878  1.00 32.92           C  
ATOM   3063  O   GLY B 164       5.739 -18.688  47.891  1.00 33.10           O  
ATOM   3064  N   THR B 165       3.940 -17.775  46.865  1.00 33.57           N  
ATOM   3065  CA  THR B 165       3.099 -17.840  48.057  1.00 33.29           C  
ATOM   3066  C   THR B 165       2.214 -19.082  47.933  1.00 34.06           C  
ATOM   3067  O   THR B 165       1.586 -19.293  46.898  1.00 33.78           O  
ATOM   3068  CB  THR B 165       2.186 -16.581  48.191  1.00 33.29           C  
ATOM   3069  OG1 THR B 165       3.000 -15.403  48.272  1.00 31.80           O  
ATOM   3070  CG2 THR B 165       1.316 -16.664  49.447  1.00 32.70           C  
ATOM   3071  N   PRO B 166       2.186 -19.934  48.974  1.00 33.95           N  
ATOM   3072  CA  PRO B 166       1.355 -21.144  48.950  1.00 33.95           C  
ATOM   3073  C   PRO B 166      -0.063 -20.691  48.666  1.00 33.34           C  
ATOM   3074  O   PRO B 166      -0.522 -19.702  49.236  1.00 33.65           O  
ATOM   3075  CB  PRO B 166       1.507 -21.704  50.368  1.00 33.84           C  
ATOM   3076  CG  PRO B 166       2.912 -21.271  50.741  1.00 35.85           C  
ATOM   3077  CD  PRO B 166       2.945 -19.837  50.234  1.00 34.56           C  
ATOM   3078  N   ALA B 167      -0.744 -21.410  47.782  1.00 34.78           N  
ATOM   3079  CA  ALA B 167      -2.105 -21.065  47.368  1.00 37.28           C  
ATOM   3080  C   ALA B 167      -3.065 -20.702  48.506  1.00 38.59           C  
ATOM   3081  O   ALA B 167      -3.872 -19.767  48.374  1.00 39.19           O  
ATOM   3082  CB  ALA B 167      -2.685 -22.208  46.534  1.00 36.93           C  
ATOM   3083  N   LYS B 168      -2.970 -21.432  49.619  1.00 39.72           N  
ATOM   3084  CA  LYS B 168      -3.837 -21.218  50.780  1.00 38.33           C  
ATOM   3085  C   LYS B 168      -3.651 -19.852  51.412  1.00 37.68           C  
ATOM   3086  O   LYS B 168      -4.585 -19.307  51.996  1.00 36.88           O  
ATOM   3087  CB  LYS B 168      -3.579 -22.298  51.852  1.00 39.46           C  
ATOM   3088  CG  LYS B 168      -2.196 -22.278  52.487  0.00 40.78           C  
ATOM   3089  CD  LYS B 168      -1.133 -22.751  51.520  0.00 42.45           C  
ATOM   3090  CE  LYS B 168      -1.406 -24.161  51.028  0.00 43.46           C  
ATOM   3091  NZ  LYS B 168      -1.475 -24.211  49.543  0.00 44.48           N1+
ATOM   3092  N   HIS B 169      -2.436 -19.316  51.299  1.00 36.19           N  
ATOM   3093  CA  HIS B 169      -2.091 -18.015  51.862  1.00 35.85           C  
ATOM   3094  C   HIS B 169      -2.169 -16.817  50.901  1.00 33.84           C  
ATOM   3095  O   HIS B 169      -1.840 -15.697  51.281  1.00 33.67           O  
ATOM   3096  CB  HIS B 169      -0.682 -18.091  52.457  1.00 38.34           C  
ATOM   3097  CG  HIS B 169      -0.642 -18.713  53.818  1.00 45.16           C  
ATOM   3098  ND1 HIS B 169      -1.783 -19.111  54.486  1.00 45.84           N  
ATOM   3099  CD2 HIS B 169       0.394 -18.988  54.645  1.00 46.27           C  
ATOM   3100  CE1 HIS B 169      -1.450 -19.601  55.666  1.00 46.52           C  
ATOM   3101  NE2 HIS B 169      -0.135 -19.538  55.788  1.00 48.73           N  
ATOM   3102  N   ARG B 170      -2.589 -17.050  49.663  1.00 31.80           N  
ATOM   3103  CA  ARG B 170      -2.667 -15.970  48.674  1.00 29.53           C  
ATOM   3104  C   ARG B 170      -3.855 -15.051  48.896  1.00 28.59           C  
ATOM   3105  O   ARG B 170      -4.889 -15.496  49.369  1.00 29.65           O  
ATOM   3106  CB  ARG B 170      -2.756 -16.560  47.262  1.00 27.64           C  
ATOM   3107  CG  ARG B 170      -1.420 -17.139  46.768  1.00 28.13           C  
ATOM   3108  CD  ARG B 170      -1.582 -17.796  45.404  1.00 28.65           C  
ATOM   3109  NE  ARG B 170      -0.326 -18.390  44.975  1.00 28.26           N  
ATOM   3110  CZ  ARG B 170      -0.223 -19.364  44.069  1.00 30.31           C  
ATOM   3111  NH1 ARG B 170      -1.308 -19.858  43.477  1.00 29.67           N  
ATOM   3112  NH2 ARG B 170       0.962 -19.883  43.787  1.00 29.81           N1+
ATOM   3113  N   GLY B 171      -3.706 -13.768  48.551  1.00 28.55           N  
ATOM   3114  CA  GLY B 171      -4.815 -12.844  48.681  1.00 22.55           C  
ATOM   3115  C   GLY B 171      -5.855 -13.260  47.654  1.00 23.99           C  
ATOM   3116  O   GLY B 171      -5.582 -14.059  46.749  1.00 22.35           O  
ATOM   3117  N   THR B 172      -7.053 -12.707  47.778  1.00 23.94           N  
ATOM   3118  CA  THR B 172      -8.149 -13.034  46.890  1.00 22.85           C  
ATOM   3119  C   THR B 172      -8.495 -11.934  45.889  1.00 21.60           C  
ATOM   3120  O   THR B 172      -9.529 -12.021  45.223  1.00 18.19           O  
ATOM   3121  CB  THR B 172      -9.443 -13.285  47.718  1.00 27.31           C  
ATOM   3122  OG1 THR B 172      -9.788 -12.079  48.422  1.00 27.18           O  
ATOM   3123  CG2 THR B 172      -9.218 -14.414  48.744  1.00 30.18           C  
ATOM   3124  N   ASN B 173      -7.678 -10.890  45.798  1.00 21.02           N  
ATOM   3125  CA  ASN B 173      -7.997  -9.797  44.877  1.00 22.31           C  
ATOM   3126  C   ASN B 173      -6.739  -9.054  44.405  1.00 21.58           C  
ATOM   3127  O   ASN B 173      -6.481  -7.900  44.783  1.00 18.76           O  
ATOM   3128  CB  ASN B 173      -8.985  -8.831  45.575  1.00 24.09           C  
ATOM   3129  CG  ASN B 173      -9.516  -7.726  44.636  1.00 25.83           C  
ATOM   3130  OD1 ASN B 173      -9.610  -7.917  43.424  1.00 28.85           O  
ATOM   3131  ND2 ASN B 173      -9.875  -6.576  45.205  1.00 26.13           N  
ATOM   3132  N   TYR B 174      -5.941  -9.740  43.601  1.00 20.09           N  
ATOM   3133  CA  TYR B 174      -4.721  -9.151  43.092  1.00 20.26           C  
ATOM   3134  C   TYR B 174      -5.067  -8.304  41.898  1.00 21.60           C  
ATOM   3135  O   TYR B 174      -5.822  -8.740  41.017  1.00 19.95           O  
ATOM   3136  CB  TYR B 174      -3.728 -10.233  42.676  1.00 20.49           C  
ATOM   3137  CG  TYR B 174      -3.102 -10.992  43.820  1.00 20.85           C  
ATOM   3138  CD1 TYR B 174      -2.188 -10.372  44.682  1.00 23.14           C  
ATOM   3139  CD2 TYR B 174      -3.404 -12.336  44.035  1.00 21.47           C  
ATOM   3140  CE1 TYR B 174      -1.581 -11.078  45.723  1.00 19.89           C  
ATOM   3141  CE2 TYR B 174      -2.814 -13.040  45.080  1.00 24.16           C  
ATOM   3142  CZ  TYR B 174      -1.905 -12.400  45.920  1.00 22.60           C  
ATOM   3143  OH  TYR B 174      -1.333 -13.095  46.966  1.00 25.83           O  
ATOM   3144  N   SER B 175      -4.486  -7.109  41.844  1.00 20.59           N  
ATOM   3145  CA  SER B 175      -4.779  -6.209  40.752  1.00 21.17           C  
ATOM   3146  C   SER B 175      -3.631  -5.245  40.442  1.00 21.07           C  
ATOM   3147  O   SER B 175      -3.063  -4.609  41.338  1.00 21.50           O  
ATOM   3148  CB  SER B 175      -6.067  -5.443  41.102  1.00 22.43           C  
ATOM   3149  OG  SER B 175      -6.298  -4.348  40.249  1.00 23.30           O  
ATOM   3150  N   ILE B 176      -3.276  -5.164  39.163  1.00 20.65           N  
ATOM   3151  CA  ILE B 176      -2.219  -4.252  38.704  1.00 19.14           C  
ATOM   3152  C   ILE B 176      -2.819  -3.220  37.758  1.00 18.72           C  
ATOM   3153  O   ILE B 176      -3.541  -3.552  36.832  1.00 19.74           O  
ATOM   3154  CB  ILE B 176      -1.091  -5.015  37.992  1.00 17.82           C  
ATOM   3155  CG1 ILE B 176      -0.453  -6.016  38.973  1.00 17.60           C  
ATOM   3156  CG2 ILE B 176      -0.004  -4.032  37.507  1.00 14.16           C  
ATOM   3157  CD1 ILE B 176       0.645  -6.975  38.346  1.00 14.00           C  
ATOM   3158  N   ILE B 177      -2.562  -1.952  38.025  1.00 19.63           N  
ATOM   3159  CA  ILE B 177      -3.073  -0.876  37.194  1.00 17.61           C  
ATOM   3160  C   ILE B 177      -1.906  -0.119  36.594  1.00 18.34           C  
ATOM   3161  O   ILE B 177      -1.029   0.348  37.320  1.00 20.37           O  
ATOM   3162  CB  ILE B 177      -3.910   0.168  38.010  1.00 19.00           C  
ATOM   3163  CG1 ILE B 177      -5.080  -0.515  38.719  1.00 18.25           C  
ATOM   3164  CG2 ILE B 177      -4.413   1.259  37.086  1.00 16.19           C  
ATOM   3165  CD1 ILE B 177      -6.062  -1.171  37.765  1.00 22.26           C  
ATOM   3166  N   ASN B 178      -1.890  -0.007  35.274  1.00 17.33           N  
ATOM   3167  CA  ASN B 178      -0.850   0.730  34.588  1.00 15.72           C  
ATOM   3168  C   ASN B 178      -1.488   2.056  34.155  1.00 18.42           C  
ATOM   3169  O   ASN B 178      -2.565   2.066  33.532  1.00 14.62           O  
ATOM   3170  CB  ASN B 178      -0.354  -0.072  33.364  1.00 17.28           C  
ATOM   3171  CG  ASN B 178       0.386  -1.349  33.776  1.00 16.13           C  
ATOM   3172  OD1 ASN B 178       1.049  -1.366  34.806  1.00 19.16           O  
ATOM   3173  ND2 ASN B 178       0.301  -2.391  32.968  1.00 14.15           N  
ATOM   3174  N   MET B 179      -0.850   3.169  34.515  1.00 16.33           N  
ATOM   3175  CA  MET B 179      -1.362   4.475  34.134  1.00 18.07           C  
ATOM   3176  C   MET B 179      -0.864   4.745  32.712  1.00 16.44           C  
ATOM   3177  O   MET B 179       0.316   5.024  32.499  1.00 13.87           O  
ATOM   3178  CB  MET B 179      -0.878   5.579  35.093  1.00 13.78           C  
ATOM   3179  CG  MET B 179      -1.371   5.389  36.523  1.00 16.00           C  
ATOM   3180  SD  MET B 179      -3.191   5.187  36.649  1.00 20.77           S  
ATOM   3181  CE  MET B 179      -3.753   6.791  36.164  1.00 17.85           C  
ATOM   3182  N   VAL B 180      -1.774   4.629  31.747  1.00 15.14           N  
ATOM   3183  CA  VAL B 180      -1.411   4.889  30.372  1.00 15.34           C  
ATOM   3184  C   VAL B 180      -1.831   6.315  29.978  1.00 18.49           C  
ATOM   3185  O   VAL B 180      -1.864   7.204  30.841  1.00 17.51           O  
ATOM   3186  CB  VAL B 180      -1.987   3.783  29.437  1.00 16.95           C  
ATOM   3187  CG1 VAL B 180      -1.244   2.443  29.745  1.00 17.65           C  
ATOM   3188  CG2 VAL B 180      -3.478   3.573  29.666  1.00 14.52           C  
ATOM   3189  N   ASP B 181      -2.169   6.547  28.711  1.00 18.39           N  
ATOM   3190  CA  ASP B 181      -2.507   7.899  28.249  1.00 17.56           C  
ATOM   3191  C   ASP B 181      -3.575   7.831  27.149  1.00 18.16           C  
ATOM   3192  O   ASP B 181      -3.334   7.313  26.068  1.00 18.82           O  
ATOM   3193  CB  ASP B 181      -1.220   8.557  27.707  1.00 17.87           C  
ATOM   3194  CG  ASP B 181      -1.408  10.017  27.273  1.00 18.44           C  
ATOM   3195  OD1 ASP B 181      -2.539  10.411  26.937  1.00 19.04           O  
ATOM   3196  OD2 ASP B 181      -0.416  10.762  27.246  1.00 17.44           O1-
ATOM   3197  N   ALA B 182      -4.755   8.368  27.415  1.00 17.30           N  
ATOM   3198  CA  ALA B 182      -5.827   8.330  26.411  1.00 15.39           C  
ATOM   3199  C   ALA B 182      -5.511   8.990  25.074  1.00 16.24           C  
ATOM   3200  O   ALA B 182      -6.125   8.647  24.057  1.00 15.34           O  
ATOM   3201  CB  ALA B 182      -7.099   8.987  26.969  1.00 14.00           C  
ATOM   3202  N   MET B 183      -4.565   9.920  25.063  1.00 12.64           N  
ATOM   3203  CA  MET B 183      -4.272  10.687  23.862  1.00 13.38           C  
ATOM   3204  C   MET B 183      -3.056  10.311  23.029  1.00 15.72           C  
ATOM   3205  O   MET B 183      -2.777  10.973  22.014  1.00 14.09           O  
ATOM   3206  CB  MET B 183      -4.136  12.166  24.276  1.00 12.48           C  
ATOM   3207  CG  MET B 183      -5.309  12.701  25.061  1.00 12.89           C  
ATOM   3208  SD  MET B 183      -6.906  12.516  24.141  1.00 15.59           S  
ATOM   3209  CE  MET B 183      -6.560  13.499  22.644  1.00 10.32           C  
ATOM   3210  N   THR B 184      -2.312   9.283  23.438  1.00 17.13           N  
ATOM   3211  CA  THR B 184      -1.112   8.927  22.673  1.00 18.04           C  
ATOM   3212  C   THR B 184      -1.326   8.469  21.236  1.00 19.30           C  
ATOM   3213  O   THR B 184      -0.406   8.541  20.413  1.00 20.26           O  
ATOM   3214  CB  THR B 184      -0.245   7.906  23.433  1.00 16.47           C  
ATOM   3215  OG1 THR B 184      -1.077   6.872  23.982  1.00 15.99           O  
ATOM   3216  CG2 THR B 184       0.501   8.611  24.524  1.00 12.61           C  
ATOM   3217  N   ASN B 185      -2.524   8.021  20.899  1.00 19.40           N  
ATOM   3218  CA  ASN B 185      -2.752   7.642  19.514  1.00 19.25           C  
ATOM   3219  C   ASN B 185      -2.946   8.875  18.641  1.00 19.26           C  
ATOM   3220  O   ASN B 185      -3.094   8.754  17.443  1.00 15.83           O  
ATOM   3221  CB  ASN B 185      -3.952   6.719  19.385  1.00 20.50           C  
ATOM   3222  CG  ASN B 185      -3.664   5.327  19.929  1.00 25.94           C  
ATOM   3223  OD1 ASN B 185      -2.496   4.948  20.152  1.00 21.16           O  
ATOM   3224  ND2 ASN B 185      -4.724   4.552  20.133  1.00 26.98           N  
ATOM   3225  N   GLN B 186      -2.968  10.055  19.265  1.00 17.02           N  
ATOM   3226  CA  GLN B 186      -3.099  11.348  18.562  1.00 17.65           C  
ATOM   3227  C   GLN B 186      -1.913  12.031  19.199  1.00 16.29           C  
ATOM   3228  O   GLN B 186      -2.078  12.941  19.968  1.00 17.37           O  
ATOM   3229  CB  GLN B 186      -4.406  12.036  18.981  1.00 17.10           C  
ATOM   3230  CG  GLN B 186      -5.634  11.410  18.364  1.00 16.38           C  
ATOM   3231  CD  GLN B 186      -6.886  11.665  19.213  1.00 20.54           C  
ATOM   3232  OE1 GLN B 186      -7.109  11.022  20.245  1.00 17.33           O  
ATOM   3233  NE2 GLN B 186      -7.680  12.629  18.796  1.00 14.57           N  
ATOM   3234  N   PRO B 187      -0.686  11.607  18.824  1.00 17.44           N  
ATOM   3235  CA  PRO B 187       0.555  12.129  19.392  1.00 16.56           C  
ATOM   3236  C   PRO B 187       0.733  13.586  19.594  1.00 17.11           C  
ATOM   3237  O   PRO B 187       0.398  14.416  18.748  1.00 17.56           O  
ATOM   3238  CB  PRO B 187       1.653  11.528  18.504  1.00 16.88           C  
ATOM   3239  CG  PRO B 187       0.971  10.311  17.885  1.00 18.52           C  
ATOM   3240  CD  PRO B 187      -0.398  10.869  17.585  1.00 12.51           C  
ATOM   3241  N   LEU B 188       1.297  13.881  20.747  1.00 16.88           N  
ATOM   3242  CA  LEU B 188       1.617  15.225  21.137  1.00 18.07           C  
ATOM   3243  C   LEU B 188       2.907  15.482  20.375  1.00 19.40           C  
ATOM   3244  O   LEU B 188       3.866  14.693  20.470  1.00 21.31           O  
ATOM   3245  CB  LEU B 188       1.849  15.216  22.636  1.00 23.97           C  
ATOM   3246  CG  LEU B 188       1.838  16.535  23.369  1.00 26.40           C  
ATOM   3247  CD1 LEU B 188       0.501  17.300  23.109  1.00 25.50           C  
ATOM   3248  CD2 LEU B 188       2.037  16.209  24.847  1.00 26.86           C  
ATOM   3249  N   LEU B 189       2.934  16.550  19.594  1.00 18.33           N  
ATOM   3250  CA  LEU B 189       4.097  16.879  18.776  1.00 20.47           C  
ATOM   3251  C   LEU B 189       5.401  16.997  19.570  1.00 20.10           C  
ATOM   3252  O   LEU B 189       5.469  17.724  20.542  1.00 17.70           O  
ATOM   3253  CB  LEU B 189       3.824  18.191  18.034  1.00 22.36           C  
ATOM   3254  CG  LEU B 189       4.638  18.437  16.755  1.00 31.47           C  
ATOM   3255  CD1 LEU B 189       4.156  17.481  15.652  1.00 30.98           C  
ATOM   3256  CD2 LEU B 189       4.472  19.898  16.272  1.00 28.43           C  
ATOM   3257  N   GLY B 190       6.434  16.273  19.161  1.00 19.74           N  
ATOM   3258  CA  GLY B 190       7.713  16.364  19.842  1.00 18.09           C  
ATOM   3259  C   GLY B 190       7.939  15.469  21.053  1.00 19.67           C  
ATOM   3260  O   GLY B 190       8.978  15.580  21.699  1.00 20.91           O  
ATOM   3261  N   TYR B 191       6.986  14.602  21.377  1.00 17.36           N  
ATOM   3262  CA  TYR B 191       7.113  13.725  22.544  1.00 16.26           C  
ATOM   3263  C   TYR B 191       7.245  12.256  22.168  1.00 13.57           C  
ATOM   3264  O   TYR B 191       6.692  11.385  22.852  1.00 13.86           O  
ATOM   3265  CB  TYR B 191       5.892  13.884  23.470  1.00 15.05           C  
ATOM   3266  CG  TYR B 191       5.870  15.173  24.259  1.00 19.11           C  
ATOM   3267  CD1 TYR B 191       5.624  16.412  23.640  1.00 20.95           C  
ATOM   3268  CD2 TYR B 191       6.107  15.159  25.631  1.00 20.48           C  
ATOM   3269  CE1 TYR B 191       5.618  17.606  24.392  1.00 22.65           C  
ATOM   3270  CE2 TYR B 191       6.106  16.331  26.379  1.00 21.75           C  
ATOM   3271  CZ  TYR B 191       5.864  17.540  25.772  1.00 22.71           C  
ATOM   3272  OH  TYR B 191       5.858  18.678  26.566  1.00 25.42           O  
ATOM   3273  N   THR B 192       7.996  11.971  21.112  1.00 14.57           N  
ATOM   3274  CA  THR B 192       8.121  10.590  20.630  1.00 14.30           C  
ATOM   3275  C   THR B 192       8.530   9.501  21.617  1.00 13.19           C  
ATOM   3276  O   THR B 192       7.863   8.475  21.704  1.00 12.91           O  
ATOM   3277  CB  THR B 192       9.059  10.525  19.397  1.00 16.72           C  
ATOM   3278  OG1 THR B 192       8.522  11.340  18.355  1.00 17.99           O  
ATOM   3279  CG2 THR B 192       9.172   9.082  18.888  1.00 12.13           C  
ATOM   3280  N   ILE B 193       9.614   9.684  22.368  1.00 15.31           N  
ATOM   3281  CA  ILE B 193      10.000   8.612  23.280  1.00 14.87           C  
ATOM   3282  C   ILE B 193       8.930   8.346  24.316  1.00 14.82           C  
ATOM   3283  O   ILE B 193       8.625   7.201  24.628  1.00 14.18           O  
ATOM   3284  CB  ILE B 193      11.328   8.882  24.020  1.00 16.92           C  
ATOM   3285  CG1 ILE B 193      12.484   8.988  23.025  1.00 18.17           C  
ATOM   3286  CG2 ILE B 193      11.632   7.704  24.922  1.00 14.54           C  
ATOM   3287  CD1 ILE B 193      12.692   7.701  22.227  1.00 23.01           C  
ATOM   3288  N   TYR B 194       8.358   9.405  24.867  1.00 14.11           N  
ATOM   3289  CA  TYR B 194       7.297   9.233  25.850  1.00 13.80           C  
ATOM   3290  C   TYR B 194       6.089   8.485  25.211  1.00 13.75           C  
ATOM   3291  O   TYR B 194       5.486   7.594  25.811  1.00 14.09           O  
ATOM   3292  CB  TYR B 194       6.823  10.621  26.329  1.00 14.07           C  
ATOM   3293  CG  TYR B 194       5.483  10.577  26.993  1.00 15.70           C  
ATOM   3294  CD1 TYR B 194       5.356  10.215  28.339  1.00 12.26           C  
ATOM   3295  CD2 TYR B 194       4.323  10.879  26.272  1.00 12.57           C  
ATOM   3296  CE1 TYR B 194       4.080  10.161  28.955  1.00 12.44           C  
ATOM   3297  CE2 TYR B 194       3.075  10.815  26.863  1.00 10.26           C  
ATOM   3298  CZ  TYR B 194       2.949  10.455  28.200  1.00 12.22           C  
ATOM   3299  OH  TYR B 194       1.693  10.352  28.788  1.00 11.87           O  
ATOM   3300  N   THR B 195       5.730   8.874  23.994  1.00 12.35           N  
ATOM   3301  CA  THR B 195       4.575   8.253  23.335  1.00 11.37           C  
ATOM   3302  C   THR B 195       4.876   6.794  23.071  1.00  9.64           C  
ATOM   3303  O   THR B 195       4.018   5.955  23.196  1.00 11.19           O  
ATOM   3304  CB  THR B 195       4.232   9.025  22.053  1.00 13.15           C  
ATOM   3305  OG1 THR B 195       3.809  10.355  22.423  1.00 10.05           O  
ATOM   3306  CG2 THR B 195       3.098   8.317  21.240  1.00 13.24           C  
ATOM   3307  N   MET B 196       6.122   6.491  22.732  1.00 12.51           N  
ATOM   3308  CA  MET B 196       6.565   5.109  22.495  1.00 10.66           C  
ATOM   3309  C   MET B 196       6.509   4.296  23.792  1.00 11.72           C  
ATOM   3310  O   MET B 196       6.073   3.129  23.816  1.00 13.49           O  
ATOM   3311  CB  MET B 196       8.009   5.097  21.985  1.00  8.08           C  
ATOM   3312  CG  MET B 196       8.162   5.540  20.549  1.00 10.63           C  
ATOM   3313  SD  MET B 196       9.912   5.621  20.040  1.00 15.84           S  
ATOM   3314  CE  MET B 196      10.398   3.906  19.929  1.00  9.46           C  
ATOM   3315  N   ALA B 197       6.974   4.904  24.873  1.00 11.42           N  
ATOM   3316  CA  ALA B 197       6.962   4.223  26.163  1.00 13.76           C  
ATOM   3317  C   ALA B 197       5.549   3.896  26.592  1.00 13.39           C  
ATOM   3318  O   ALA B 197       5.307   2.801  27.107  1.00 13.26           O  
ATOM   3319  CB  ALA B 197       7.661   5.080  27.225  1.00 14.38           C  
ATOM   3320  N   LYS B 198       4.614   4.824  26.385  1.00 14.22           N  
ATOM   3321  CA  LYS B 198       3.228   4.549  26.766  1.00 15.05           C  
ATOM   3322  C   LYS B 198       2.654   3.420  25.896  1.00 17.45           C  
ATOM   3323  O   LYS B 198       1.831   2.603  26.353  1.00 16.72           O  
ATOM   3324  CB  LYS B 198       2.363   5.816  26.672  1.00 15.56           C  
ATOM   3325  CG  LYS B 198       2.594   6.846  27.827  1.00 13.85           C  
ATOM   3326  CD  LYS B 198       2.397   6.184  29.233  1.00 13.40           C  
ATOM   3327  CE  LYS B 198       2.299   7.252  30.333  1.00 12.76           C  
ATOM   3328  NZ  LYS B 198       2.386   6.732  31.715  1.00 10.44           N1+
ATOM   3329  N   GLY B 199       3.107   3.356  24.650  1.00 15.25           N  
ATOM   3330  CA  GLY B 199       2.651   2.279  23.786  1.00 17.36           C  
ATOM   3331  C   GLY B 199       3.150   0.939  24.309  1.00 16.31           C  
ATOM   3332  O   GLY B 199       2.423  -0.077  24.300  1.00 17.43           O  
ATOM   3333  N   ALA B 200       4.397   0.926  24.746  1.00 14.02           N  
ATOM   3334  CA  ALA B 200       4.997  -0.269  25.333  1.00 13.70           C  
ATOM   3335  C   ALA B 200       4.211  -0.640  26.580  1.00 12.46           C  
ATOM   3336  O   ALA B 200       3.942  -1.821  26.816  1.00 13.58           O  
ATOM   3337  CB  ALA B 200       6.480   0.004  25.720  1.00 13.53           C  
ATOM   3338  N   LEU B 201       3.845   0.358  27.380  1.00 10.67           N  
ATOM   3339  CA  LEU B 201       3.075   0.102  28.617  1.00 13.35           C  
ATOM   3340  C   LEU B 201       1.690  -0.548  28.315  1.00 15.00           C  
ATOM   3341  O   LEU B 201       1.197  -1.399  29.072  1.00 15.34           O  
ATOM   3342  CB  LEU B 201       2.893   1.407  29.420  1.00 11.66           C  
ATOM   3343  CG  LEU B 201       2.257   1.259  30.800  1.00 14.11           C  
ATOM   3344  CD1 LEU B 201       3.053   0.235  31.635  1.00 13.45           C  
ATOM   3345  CD2 LEU B 201       2.263   2.634  31.518  1.00 11.78           C  
ATOM   3346  N   GLU B 202       1.064  -0.157  27.215  1.00 14.28           N  
ATOM   3347  CA  GLU B 202      -0.226  -0.784  26.819  1.00 17.60           C  
ATOM   3348  C   GLU B 202       0.049  -2.264  26.443  1.00 16.71           C  
ATOM   3349  O   GLU B 202      -0.742  -3.178  26.764  1.00 17.45           O  
ATOM   3350  CB  GLU B 202      -0.821  -0.056  25.595  1.00 19.48           C  
ATOM   3351  CG  GLU B 202      -1.338   1.318  25.881  1.00 23.96           C  
ATOM   3352  CD  GLU B 202      -1.703   2.106  24.617  1.00 27.46           C  
ATOM   3353  OE1 GLU B 202      -2.126   1.534  23.590  1.00 31.49           O  
ATOM   3354  OE2 GLU B 202      -1.581   3.329  24.649  1.00 32.59           O1-
ATOM   3355  N   GLY B 203       1.181  -2.501  25.772  1.00 15.84           N  
ATOM   3356  CA  GLY B 203       1.530  -3.864  25.396  1.00 14.08           C  
ATOM   3357  C   GLY B 203       1.797  -4.696  26.641  1.00 16.36           C  
ATOM   3358  O   GLY B 203       1.468  -5.880  26.704  1.00 18.84           O  
ATOM   3359  N   LEU B 204       2.387  -4.083  27.657  1.00 14.56           N  
ATOM   3360  CA  LEU B 204       2.674  -4.812  28.891  1.00 14.55           C  
ATOM   3361  C   LEU B 204       1.352  -5.177  29.570  1.00 14.05           C  
ATOM   3362  O   LEU B 204       1.201  -6.275  30.116  1.00 16.65           O  
ATOM   3363  CB  LEU B 204       3.505  -3.955  29.832  1.00 12.60           C  
ATOM   3364  CG  LEU B 204       3.674  -4.432  31.275  1.00 13.61           C  
ATOM   3365  CD1 LEU B 204       4.332  -5.831  31.262  1.00 12.91           C  
ATOM   3366  CD2 LEU B 204       4.555  -3.416  32.045  1.00 10.93           C  
ATOM   3367  N   THR B 205       0.408  -4.243  29.543  1.00 13.59           N  
ATOM   3368  CA  THR B 205      -0.903  -4.457  30.165  1.00 14.27           C  
ATOM   3369  C   THR B 205      -1.549  -5.719  29.560  1.00 14.84           C  
ATOM   3370  O   THR B 205      -1.994  -6.605  30.280  1.00 15.01           O  
ATOM   3371  CB  THR B 205      -1.849  -3.226  29.916  1.00 12.90           C  
ATOM   3372  OG1 THR B 205      -1.250  -2.050  30.423  1.00 15.63           O  
ATOM   3373  CG2 THR B 205      -3.167  -3.386  30.639  1.00 14.79           C  
ATOM   3374  N   ARG B 206      -1.568  -5.828  28.234  1.00 14.39           N  
ATOM   3375  CA  ARG B 206      -2.191  -6.999  27.623  1.00 16.00           C  
ATOM   3376  C   ARG B 206      -1.411  -8.305  27.826  1.00 16.55           C  
ATOM   3377  O   ARG B 206      -1.985  -9.354  28.142  1.00 16.93           O  
ATOM   3378  CB  ARG B 206      -2.413  -6.754  26.121  1.00 15.10           C  
ATOM   3379  CG  ARG B 206      -3.418  -5.602  25.887  1.00 17.09           C  
ATOM   3380  CD  ARG B 206      -3.811  -5.472  24.429  1.00 18.50           C  
ATOM   3381  NE  ARG B 206      -2.803  -4.759  23.668  1.00 21.69           N  
ATOM   3382  CZ  ARG B 206      -2.794  -3.446  23.482  1.00 21.16           C  
ATOM   3383  NH1 ARG B 206      -3.741  -2.675  23.994  1.00 22.86           N  
ATOM   3384  NH2 ARG B 206      -1.823  -2.905  22.791  1.00 23.42           N1+
ATOM   3385  N   SER B 207      -0.105  -8.244  27.657  1.00 17.28           N  
ATOM   3386  CA  SER B 207       0.708  -9.434  27.781  1.00 17.37           C  
ATOM   3387  C   SER B 207       0.689  -9.964  29.222  1.00 17.22           C  
ATOM   3388  O   SER B 207       0.510 -11.162  29.442  1.00 16.08           O  
ATOM   3389  CB  SER B 207       2.144  -9.146  27.324  1.00 15.43           C  
ATOM   3390  OG  SER B 207       2.900 -10.355  27.248  1.00 16.01           O  
ATOM   3391  N   ALA B 208       0.872  -9.082  30.196  1.00 16.11           N  
ATOM   3392  CA  ALA B 208       0.870  -9.541  31.589  1.00 17.18           C  
ATOM   3393  C   ALA B 208      -0.536 -10.026  31.983  1.00 16.77           C  
ATOM   3394  O   ALA B 208      -0.666 -10.995  32.747  1.00 17.66           O  
ATOM   3395  CB  ALA B 208       1.351  -8.413  32.542  1.00 12.41           C  
ATOM   3396  N   ALA B 209      -1.588  -9.376  31.470  1.00 14.91           N  
ATOM   3397  CA  ALA B 209      -2.941  -9.832  31.821  1.00 15.23           C  
ATOM   3398  C   ALA B 209      -3.125 -11.285  31.376  1.00 15.06           C  
ATOM   3399  O   ALA B 209      -3.661 -12.120  32.093  1.00 13.80           O  
ATOM   3400  CB  ALA B 209      -3.982  -8.967  31.174  1.00 11.49           C  
ATOM   3401  N   LEU B 210      -2.658 -11.585  30.174  1.00 16.63           N  
ATOM   3402  CA  LEU B 210      -2.805 -12.940  29.649  1.00 17.62           C  
ATOM   3403  C   LEU B 210      -1.945 -13.940  30.426  1.00 17.99           C  
ATOM   3404  O   LEU B 210      -2.430 -14.989  30.848  1.00 18.64           O  
ATOM   3405  CB  LEU B 210      -2.418 -12.957  28.166  1.00 18.15           C  
ATOM   3406  CG  LEU B 210      -2.648 -14.266  27.421  1.00 24.11           C  
ATOM   3407  CD1 LEU B 210      -4.153 -14.519  27.256  1.00 21.38           C  
ATOM   3408  CD2 LEU B 210      -1.950 -14.179  26.045  1.00 24.19           C  
ATOM   3409  N   GLU B 211      -0.683 -13.594  30.663  1.00 17.16           N  
ATOM   3410  CA  GLU B 211       0.227 -14.510  31.345  1.00 19.63           C  
ATOM   3411  C   GLU B 211      -0.019 -14.684  32.847  1.00 20.38           C  
ATOM   3412  O   GLU B 211       0.284 -15.738  33.403  1.00 19.83           O  
ATOM   3413  CB  GLU B 211       1.684 -14.071  31.123  1.00 20.27           C  
ATOM   3414  CG  GLU B 211       2.698 -15.197  31.327  1.00 24.84           C  
ATOM   3415  CD  GLU B 211       4.156 -14.759  31.079  1.00 28.21           C  
ATOM   3416  OE1 GLU B 211       4.367 -13.793  30.323  1.00 28.58           O  
ATOM   3417  OE2 GLU B 211       5.093 -15.392  31.640  1.00 31.62           O1-
ATOM   3418  N   LEU B 212      -0.574 -13.666  33.498  1.00 20.14           N  
ATOM   3419  CA  LEU B 212      -0.810 -13.749  34.929  1.00 18.78           C  
ATOM   3420  C   LEU B 212      -2.225 -14.177  35.289  1.00 20.11           C  
ATOM   3421  O   LEU B 212      -2.536 -14.369  36.484  1.00 19.05           O  
ATOM   3422  CB  LEU B 212      -0.492 -12.409  35.574  1.00 17.32           C  
ATOM   3423  CG  LEU B 212       0.936 -11.917  35.308  1.00 20.09           C  
ATOM   3424  CD1 LEU B 212       1.129 -10.644  36.091  1.00 19.60           C  
ATOM   3425  CD2 LEU B 212       1.978 -12.956  35.690  1.00 15.56           C  
ATOM   3426  N   ALA B 213      -3.079 -14.305  34.267  1.00 19.05           N  
ATOM   3427  CA  ALA B 213      -4.458 -14.729  34.475  1.00 17.92           C  
ATOM   3428  C   ALA B 213      -4.533 -16.026  35.311  1.00 20.41           C  
ATOM   3429  O   ALA B 213      -5.427 -16.173  36.130  1.00 17.51           O  
ATOM   3430  CB  ALA B 213      -5.143 -14.958  33.140  1.00 16.61           C  
ATOM   3431  N   PRO B 214      -3.611 -16.993  35.080  1.00 19.70           N  
ATOM   3432  CA  PRO B 214      -3.680 -18.231  35.875  1.00 22.93           C  
ATOM   3433  C   PRO B 214      -3.525 -17.980  37.371  1.00 23.76           C  
ATOM   3434  O   PRO B 214      -4.063 -18.742  38.164  1.00 22.63           O  
ATOM   3435  CB  PRO B 214      -2.544 -19.101  35.316  1.00 23.67           C  
ATOM   3436  CG  PRO B 214      -2.480 -18.637  33.798  1.00 20.11           C  
ATOM   3437  CD  PRO B 214      -2.633 -17.103  33.976  1.00 20.64           C  
ATOM   3438  N   LEU B 215      -2.822 -16.907  37.747  1.00 23.76           N  
ATOM   3439  CA  LEU B 215      -2.648 -16.574  39.161  1.00 23.08           C  
ATOM   3440  C   LEU B 215      -3.746 -15.646  39.639  1.00 21.97           C  
ATOM   3441  O   LEU B 215      -3.689 -15.155  40.762  1.00 24.76           O  
ATOM   3442  CB  LEU B 215      -1.283 -15.912  39.414  1.00 22.61           C  
ATOM   3443  CG  LEU B 215      -0.054 -16.837  39.304  1.00 24.92           C  
ATOM   3444  CD1 LEU B 215       1.221 -16.031  39.530  1.00 25.47           C  
ATOM   3445  CD2 LEU B 215      -0.159 -17.970  40.329  1.00 26.31           C  
ATOM   3446  N   GLN B 216      -4.737 -15.400  38.788  1.00 18.66           N  
ATOM   3447  CA  GLN B 216      -5.827 -14.512  39.122  1.00 20.02           C  
ATOM   3448  C   GLN B 216      -5.334 -13.092  39.425  1.00 21.03           C  
ATOM   3449  O   GLN B 216      -5.934 -12.351  40.221  1.00 21.26           O  
ATOM   3450  CB  GLN B 216      -6.656 -15.056  40.302  1.00 22.75           C  
ATOM   3451  CG  GLN B 216      -7.206 -16.468  40.025  1.00 23.83           C  
ATOM   3452  CD  GLN B 216      -8.306 -16.927  40.991  1.00 28.53           C  
ATOM   3453  OE1 GLN B 216      -8.851 -18.016  40.826  1.00 33.55           O  
ATOM   3454  NE2 GLN B 216      -8.642 -16.106  41.980  1.00 28.88           N  
ATOM   3455  N   ILE B 217      -4.236 -12.711  38.789  1.00 18.16           N  
ATOM   3456  CA  ILE B 217      -3.731 -11.359  38.934  1.00 16.78           C  
ATOM   3457  C   ILE B 217      -4.287 -10.598  37.724  1.00 18.58           C  
ATOM   3458  O   ILE B 217      -3.958 -10.923  36.573  1.00 16.96           O  
ATOM   3459  CB  ILE B 217      -2.214 -11.303  38.852  1.00 15.00           C  
ATOM   3460  CG1 ILE B 217      -1.608 -12.048  40.037  1.00 17.71           C  
ATOM   3461  CG2 ILE B 217      -1.750  -9.872  38.853  1.00 17.01           C  
ATOM   3462  CD1 ILE B 217      -0.053 -12.110  39.990  1.00 14.90           C  
ATOM   3463  N   ARG B 218      -5.122  -9.597  37.978  1.00 16.19           N  
ATOM   3464  CA  ARG B 218      -5.666  -8.796  36.888  1.00 17.20           C  
ATOM   3465  C   ARG B 218      -4.732  -7.652  36.591  1.00 16.56           C  
ATOM   3466  O   ARG B 218      -4.102  -7.094  37.506  1.00 16.29           O  
ATOM   3467  CB  ARG B 218      -7.041  -8.246  37.260  1.00 17.93           C  
ATOM   3468  CG  ARG B 218      -8.022  -9.362  37.579  1.00 19.68           C  
ATOM   3469  CD  ARG B 218      -9.400  -8.830  37.884  1.00 20.24           C  
ATOM   3470  NE  ARG B 218      -9.437  -8.138  39.168  1.00 19.79           N  
ATOM   3471  CZ  ARG B 218      -9.553  -6.821  39.321  1.00 23.81           C  
ATOM   3472  NH1 ARG B 218      -9.631  -6.008  38.232  1.00 23.90           N  
ATOM   3473  NH2 ARG B 218      -9.648  -6.315  40.560  1.00 17.79           N1+
ATOM   3474  N   VAL B 219      -4.642  -7.299  35.314  1.00 14.96           N  
ATOM   3475  CA  VAL B 219      -3.777  -6.196  34.874  1.00 14.83           C  
ATOM   3476  C   VAL B 219      -4.581  -5.338  33.896  1.00 15.67           C  
ATOM   3477  O   VAL B 219      -4.990  -5.834  32.834  1.00 12.60           O  
ATOM   3478  CB  VAL B 219      -2.522  -6.711  34.120  1.00 15.63           C  
ATOM   3479  CG1 VAL B 219      -1.538  -5.549  33.927  1.00 12.62           C  
ATOM   3480  CG2 VAL B 219      -1.844  -7.878  34.914  1.00 14.34           C  
ATOM   3481  N   ASN B 220      -4.803  -4.073  34.259  1.00 15.63           N  
ATOM   3482  CA  ASN B 220      -5.563  -3.146  33.423  1.00 17.71           C  
ATOM   3483  C   ASN B 220      -4.900  -1.793  33.348  1.00 17.66           C  
ATOM   3484  O   ASN B 220      -3.972  -1.497  34.106  1.00 18.06           O  
ATOM   3485  CB  ASN B 220      -6.974  -2.946  33.975  1.00 17.00           C  
ATOM   3486  CG  ASN B 220      -7.786  -4.200  33.925  1.00 17.93           C  
ATOM   3487  OD1 ASN B 220      -8.123  -4.689  32.846  1.00 17.44           O  
ATOM   3488  ND2 ASN B 220      -8.107  -4.754  35.112  1.00 14.12           N  
ATOM   3489  N   GLY B 221      -5.379  -0.961  32.432  1.00 16.97           N  
ATOM   3490  CA  GLY B 221      -4.801   0.359  32.313  1.00 16.27           C  
ATOM   3491  C   GLY B 221      -5.844   1.439  32.493  1.00 14.15           C  
ATOM   3492  O   GLY B 221      -7.011   1.211  32.243  1.00 17.53           O  
ATOM   3493  N   VAL B 222      -5.433   2.594  32.979  1.00 13.78           N  
ATOM   3494  CA  VAL B 222      -6.335   3.745  33.098  1.00 14.85           C  
ATOM   3495  C   VAL B 222      -5.593   4.846  32.355  1.00 14.95           C  
ATOM   3496  O   VAL B 222      -4.416   5.133  32.637  1.00 16.25           O  
ATOM   3497  CB  VAL B 222      -6.584   4.169  34.564  1.00 16.41           C  
ATOM   3498  CG1 VAL B 222      -7.331   5.497  34.608  1.00 12.04           C  
ATOM   3499  CG2 VAL B 222      -7.393   3.094  35.265  1.00 18.56           C  
ATOM   3500  N   GLY B 223      -6.257   5.433  31.371  1.00 15.40           N  
ATOM   3501  CA  GLY B 223      -5.613   6.481  30.589  1.00 14.36           C  
ATOM   3502  C   GLY B 223      -6.248   7.863  30.703  1.00 14.91           C  
ATOM   3503  O   GLY B 223      -7.310   8.119  30.134  1.00 13.06           O  
ATOM   3504  N   PRO B 224      -5.617   8.783  31.448  1.00 13.37           N  
ATOM   3505  CA  PRO B 224      -6.186  10.130  31.563  1.00 13.06           C  
ATOM   3506  C   PRO B 224      -5.991  10.858  30.206  1.00 16.68           C  
ATOM   3507  O   PRO B 224      -5.173  10.425  29.360  1.00 15.99           O  
ATOM   3508  CB  PRO B 224      -5.316  10.792  32.655  1.00 15.12           C  
ATOM   3509  CG  PRO B 224      -4.730   9.628  33.449  1.00 12.81           C  
ATOM   3510  CD  PRO B 224      -4.459   8.596  32.347  1.00 12.67           C  
ATOM   3511  N   GLY B 225      -6.757  11.941  30.009  1.00 15.35           N  
ATOM   3512  CA  GLY B 225      -6.652  12.785  28.834  1.00 14.00           C  
ATOM   3513  C   GLY B 225      -5.844  13.952  29.368  1.00 16.82           C  
ATOM   3514  O   GLY B 225      -4.619  13.918  29.333  1.00 17.43           O  
ATOM   3515  N   LEU B 226      -6.524  14.984  29.879  1.00 18.34           N  
ATOM   3516  CA  LEU B 226      -5.845  16.117  30.504  1.00 16.70           C  
ATOM   3517  C   LEU B 226      -6.329  16.102  31.953  1.00 16.29           C  
ATOM   3518  O   LEU B 226      -7.533  16.118  32.186  1.00 14.59           O  
ATOM   3519  CB  LEU B 226      -6.243  17.440  29.830  1.00 15.30           C  
ATOM   3520  CG  LEU B 226      -6.046  17.525  28.293  1.00 17.06           C  
ATOM   3521  CD1 LEU B 226      -6.536  18.895  27.779  1.00 11.71           C  
ATOM   3522  CD2 LEU B 226      -4.559  17.322  27.928  1.00 18.83           C  
ATOM   3523  N   SER B 227      -5.405  16.045  32.918  1.00 16.38           N  
ATOM   3524  CA  SER B 227      -5.777  16.043  34.347  1.00 19.60           C  
ATOM   3525  C   SER B 227      -4.859  16.981  35.092  1.00 19.58           C  
ATOM   3526  O   SER B 227      -3.639  16.948  34.884  1.00 18.79           O  
ATOM   3527  CB  SER B 227      -5.654  14.658  34.958  1.00 18.46           C  
ATOM   3528  OG  SER B 227      -6.373  13.735  34.190  1.00 25.32           O  
ATOM   3529  N   VAL B 228      -5.450  17.821  35.940  1.00 21.04           N  
ATOM   3530  CA  VAL B 228      -4.675  18.810  36.689  1.00 21.60           C  
ATOM   3531  C   VAL B 228      -3.593  19.300  35.766  1.00 21.16           C  
ATOM   3532  O   VAL B 228      -2.424  19.145  36.036  1.00 22.88           O  
ATOM   3533  CB  VAL B 228      -4.094  18.185  37.999  1.00 23.57           C  
ATOM   3534  CG1 VAL B 228      -5.224  18.039  38.997  1.00 24.58           C  
ATOM   3535  CG2 VAL B 228      -3.524  16.792  37.763  1.00 20.23           C  
ATOM   3536  N   LEU B 229      -4.015  19.884  34.648  1.00 24.39           N  
ATOM   3537  CA  LEU B 229      -3.103  20.346  33.602  1.00 26.45           C  
ATOM   3538  C   LEU B 229      -2.069  21.386  34.025  1.00 30.37           C  
ATOM   3539  O   LEU B 229      -2.415  22.442  34.583  1.00 28.47           O  
ATOM   3540  CB  LEU B 229      -3.914  20.897  32.420  1.00 28.65           C  
ATOM   3541  CG  LEU B 229      -3.187  21.391  31.163  1.00 30.84           C  
ATOM   3542  CD1 LEU B 229      -2.477  20.239  30.473  1.00 28.78           C  
ATOM   3543  CD2 LEU B 229      -4.191  22.053  30.214  1.00 34.45           C  
ATOM   3544  N   VAL B 230      -0.794  21.083  33.751  1.00 33.22           N  
ATOM   3545  CA  VAL B 230       0.306  22.005  34.065  1.00 35.76           C  
ATOM   3546  C   VAL B 230       0.010  23.331  33.349  1.00 35.97           C  
ATOM   3547  O   VAL B 230      -0.114  23.379  32.129  1.00 33.61           O  
ATOM   3548  CB  VAL B 230       1.667  21.476  33.574  1.00 37.03           C  
ATOM   3549  CG1 VAL B 230       2.740  22.553  33.771  1.00 39.42           C  
ATOM   3550  CG2 VAL B 230       2.039  20.199  34.339  1.00 38.63           C  
ATOM   3551  N   ASP B 231      -0.089  24.394  34.135  1.00 36.13           N  
ATOM   3552  CA  ASP B 231      -0.427  25.707  33.628  1.00 37.96           C  
ATOM   3553  C   ASP B 231       0.724  26.722  33.532  1.00 38.37           C  
ATOM   3554  O   ASP B 231       0.507  27.927  33.721  1.00 39.40           O  
ATOM   3555  CB  ASP B 231      -1.536  26.269  34.513  1.00 40.06           C  
ATOM   3556  CG  ASP B 231      -1.105  26.392  35.984  1.00 44.02           C  
ATOM   3557  OD1 ASP B 231       0.006  25.913  36.343  1.00 41.78           O  
ATOM   3558  OD2 ASP B 231      -1.886  26.970  36.782  1.00 45.39           O1-
ATOM   3559  N   ASP B 232       1.930  26.255  33.219  1.00 36.28           N  
ATOM   3560  CA  ASP B 232       3.087  27.148  33.110  1.00 36.09           C  
ATOM   3561  C   ASP B 232       3.091  27.855  31.761  1.00 34.32           C  
ATOM   3562  O   ASP B 232       4.045  27.746  30.995  1.00 32.39           O  
ATOM   3563  CB  ASP B 232       4.390  26.335  33.295  1.00 40.33           C  
ATOM   3564  CG  ASP B 232       4.591  25.274  32.204  1.00 44.75           C  
ATOM   3565  OD1 ASP B 232       3.565  24.810  31.642  1.00 45.20           O  
ATOM   3566  OD2 ASP B 232       5.768  24.903  31.917  1.00 44.77           O1-
ATOM   3567  N   MET B 233       2.023  28.595  31.479  1.00 33.19           N  
ATOM   3568  CA  MET B 233       1.898  29.267  30.191  1.00 32.68           C  
ATOM   3569  C   MET B 233       0.874  30.410  30.300  1.00 29.64           C  
ATOM   3570  O   MET B 233       0.150  30.500  31.296  1.00 29.47           O  
ATOM   3571  CB  MET B 233       1.411  28.239  29.163  1.00 33.33           C  
ATOM   3572  CG  MET B 233       0.026  27.735  29.525  1.00 34.94           C  
ATOM   3573  SD  MET B 233      -0.505  26.171  28.785  1.00 39.93           S  
ATOM   3574  CE  MET B 233       0.458  24.996  29.760  1.00 36.91           C  
ATOM   3575  N   PRO B 234       0.790  31.285  29.270  1.00 24.36           N  
ATOM   3576  CA  PRO B 234      -0.185  32.381  29.339  1.00 23.85           C  
ATOM   3577  C   PRO B 234      -1.587  31.783  29.585  1.00 24.71           C  
ATOM   3578  O   PRO B 234      -1.930  30.728  29.027  1.00 22.13           O  
ATOM   3579  CB  PRO B 234      -0.077  33.049  27.952  1.00 26.79           C  
ATOM   3580  CG  PRO B 234       1.338  32.707  27.482  1.00 23.61           C  
ATOM   3581  CD  PRO B 234       1.463  31.251  27.959  1.00 25.10           C  
ATOM   3582  N   PRO B 235      -2.404  32.447  30.428  1.00 22.33           N  
ATOM   3583  CA  PRO B 235      -3.755  32.012  30.764  1.00 22.24           C  
ATOM   3584  C   PRO B 235      -4.621  31.627  29.538  1.00 23.66           C  
ATOM   3585  O   PRO B 235      -5.312  30.603  29.561  1.00 23.34           O  
ATOM   3586  CB  PRO B 235      -4.329  33.207  31.561  1.00 20.33           C  
ATOM   3587  CG  PRO B 235      -3.073  33.848  32.178  1.00 22.25           C  
ATOM   3588  CD  PRO B 235      -2.101  33.766  31.016  1.00 22.28           C  
ATOM   3589  N   ALA B 236      -4.574  32.429  28.476  1.00 23.80           N  
ATOM   3590  CA  ALA B 236      -5.365  32.149  27.261  1.00 25.38           C  
ATOM   3591  C   ALA B 236      -4.983  30.832  26.588  1.00 24.47           C  
ATOM   3592  O   ALA B 236      -5.830  30.145  26.003  1.00 25.08           O  
ATOM   3593  CB  ALA B 236      -5.222  33.306  26.241  1.00 25.46           C  
ATOM   3594  N   VAL B 237      -3.709  30.484  26.662  1.00 24.00           N  
ATOM   3595  CA  VAL B 237      -3.212  29.246  26.067  1.00 22.75           C  
ATOM   3596  C   VAL B 237      -3.650  28.035  26.931  1.00 23.20           C  
ATOM   3597  O   VAL B 237      -4.030  26.983  26.407  1.00 23.55           O  
ATOM   3598  CB  VAL B 237      -1.635  29.294  25.953  1.00 23.46           C  
ATOM   3599  CG1 VAL B 237      -1.068  27.942  25.529  1.00 18.98           C  
ATOM   3600  CG2 VAL B 237      -1.224  30.379  24.930  1.00 22.62           C  
ATOM   3601  N   TRP B 238      -3.590  28.190  28.248  1.00 21.75           N  
ATOM   3602  CA  TRP B 238      -3.995  27.126  29.176  1.00 22.97           C  
ATOM   3603  C   TRP B 238      -5.512  26.952  29.082  1.00 22.78           C  
ATOM   3604  O   TRP B 238      -6.019  25.827  29.112  1.00 21.00           O  
ATOM   3605  CB  TRP B 238      -3.650  27.508  30.616  1.00 21.22           C  
ATOM   3606  CG  TRP B 238      -4.149  26.526  31.673  1.00 19.92           C  
ATOM   3607  CD1 TRP B 238      -3.589  25.313  32.000  1.00 21.58           C  
ATOM   3608  CD2 TRP B 238      -5.261  26.704  32.559  1.00 19.66           C  
ATOM   3609  NE1 TRP B 238      -4.283  24.729  33.051  1.00 22.74           N  
ATOM   3610  CE2 TRP B 238      -5.317  25.558  33.404  1.00 21.02           C  
ATOM   3611  CE3 TRP B 238      -6.224  27.710  32.719  1.00 18.96           C  
ATOM   3612  CZ2 TRP B 238      -6.284  25.406  34.399  1.00 21.82           C  
ATOM   3613  CZ3 TRP B 238      -7.194  27.558  33.721  1.00 22.75           C  
ATOM   3614  CH2 TRP B 238      -7.219  26.408  34.546  1.00 20.30           C  
ATOM   3615  N   GLU B 239      -6.237  28.066  29.015  1.00 20.82           N  
ATOM   3616  CA  GLU B 239      -7.690  27.967  28.892  1.00 23.45           C  
ATOM   3617  C   GLU B 239      -8.060  27.412  27.495  1.00 22.95           C  
ATOM   3618  O   GLU B 239      -9.005  26.646  27.370  1.00 20.89           O  
ATOM   3619  CB  GLU B 239      -8.363  29.323  29.111  1.00 25.01           C  
ATOM   3620  CG  GLU B 239      -9.402  29.326  30.255  1.00 35.93           C  
ATOM   3621  CD  GLU B 239     -10.542  28.287  30.058  1.00 43.30           C  
ATOM   3622  OE1 GLU B 239     -11.141  28.223  28.952  1.00 44.64           O  
ATOM   3623  OE2 GLU B 239     -10.850  27.539  31.023  1.00 45.27           O1-
ATOM   3624  N   GLY B 240      -7.309  27.789  26.463  1.00 21.35           N  
ATOM   3625  CA  GLY B 240      -7.600  27.302  25.123  1.00 23.00           C  
ATOM   3626  C   GLY B 240      -7.471  25.780  25.118  1.00 25.52           C  
ATOM   3627  O   GLY B 240      -8.337  25.066  24.620  1.00 23.57           O  
ATOM   3628  N   HIS B 241      -6.388  25.281  25.699  1.00 25.85           N  
ATOM   3629  CA  HIS B 241      -6.177  23.855  25.774  1.00 29.23           C  
ATOM   3630  C   HIS B 241      -7.305  23.104  26.492  1.00 28.40           C  
ATOM   3631  O   HIS B 241      -7.824  22.112  25.959  1.00 25.55           O  
ATOM   3632  CB  HIS B 241      -4.832  23.550  26.451  1.00 33.10           C  
ATOM   3633  CG  HIS B 241      -3.649  23.927  25.623  1.00 38.34           C  
ATOM   3634  ND1 HIS B 241      -3.559  24.433  24.369  1.00 43.10           N  
ATOM   3635  CD2 HIS B 241      -2.356  23.807  26.079  1.00 42.28           C  
ATOM   3636  CE1 HIS B 241      -2.224  24.612  24.098  1.00 43.28           C  
ATOM   3637  NE2 HIS B 241      -1.520  24.225  25.145  1.00 43.44           N  
ATOM   3638  N   ARG B 242      -7.670  23.556  27.690  1.00 25.63           N  
ATOM   3639  CA  ARG B 242      -8.745  22.913  28.464  1.00 26.96           C  
ATOM   3640  C   ARG B 242     -10.099  22.931  27.751  1.00 25.81           C  
ATOM   3641  O   ARG B 242     -10.918  22.014  27.907  1.00 26.45           O  
ATOM   3642  CB  ARG B 242      -9.048  23.681  29.754  1.00 26.78           C  
ATOM   3643  CG  ARG B 242      -7.945  23.996  30.649  1.00 32.06           C  
ATOM   3644  CD  ARG B 242      -8.471  24.966  31.669  1.00 31.53           C  
ATOM   3645  NE  ARG B 242      -8.981  24.295  32.844  1.00 32.17           N  
ATOM   3646  CZ  ARG B 242     -10.040  24.700  33.522  1.00 32.97           C  
ATOM   3647  NH1 ARG B 242     -10.697  25.768  33.126  1.00 31.16           N  
ATOM   3648  NH2 ARG B 242     -10.438  24.029  34.589  1.00 33.32           N1+
ATOM   3649  N   SER B 243     -10.370  24.027  27.053  1.00 19.22           N  
ATOM   3650  CA  SER B 243     -11.667  24.208  26.425  1.00 23.22           C  
ATOM   3651  C   SER B 243     -11.958  23.194  25.341  1.00 23.92           C  
ATOM   3652  O   SER B 243     -13.119  23.043  24.930  1.00 26.71           O  
ATOM   3653  CB  SER B 243     -11.794  25.621  25.848  1.00 22.86           C  
ATOM   3654  OG  SER B 243     -10.950  25.794  24.712  1.00 25.07           O  
ATOM   3655  N   LYS B 244     -10.913  22.504  24.884  1.00 21.09           N  
ATOM   3656  CA  LYS B 244     -11.047  21.499  23.843  1.00 22.43           C  
ATOM   3657  C   LYS B 244     -11.639  20.160  24.332  1.00 20.84           C  
ATOM   3658  O   LYS B 244     -12.061  19.357  23.537  1.00 22.25           O  
ATOM   3659  CB  LYS B 244      -9.683  21.270  23.176  1.00 21.30           C  
ATOM   3660  CG  LYS B 244      -9.069  22.533  22.552  1.00 27.27           C  
ATOM   3661  CD  LYS B 244      -9.991  23.189  21.492  1.00 28.43           C  
ATOM   3662  CE  LYS B 244      -9.327  24.429  20.842  1.00 31.71           C  
ATOM   3663  NZ  LYS B 244      -7.896  24.140  20.467  1.00 34.56           N1+
ATOM   3664  N   VAL B 245     -11.653  19.914  25.637  1.00 20.26           N  
ATOM   3665  CA  VAL B 245     -12.217  18.671  26.169  1.00 19.09           C  
ATOM   3666  C   VAL B 245     -13.743  18.786  25.977  1.00 19.61           C  
ATOM   3667  O   VAL B 245     -14.396  19.683  26.528  1.00 19.35           O  
ATOM   3668  CB  VAL B 245     -11.852  18.493  27.682  1.00 18.19           C  
ATOM   3669  CG1 VAL B 245     -12.537  17.238  28.228  1.00 13.74           C  
ATOM   3670  CG2 VAL B 245     -10.299  18.415  27.854  1.00 15.43           C  
ATOM   3671  N   PRO B 246     -14.334  17.883  25.193  1.00 19.20           N  
ATOM   3672  CA  PRO B 246     -15.779  18.024  25.006  1.00 18.96           C  
ATOM   3673  C   PRO B 246     -16.629  18.062  26.284  1.00 18.90           C  
ATOM   3674  O   PRO B 246     -17.505  18.910  26.420  1.00 18.52           O  
ATOM   3675  CB  PRO B 246     -16.126  16.850  24.113  1.00 19.64           C  
ATOM   3676  CG  PRO B 246     -14.835  16.642  23.308  1.00 18.95           C  
ATOM   3677  CD  PRO B 246     -13.794  16.762  24.399  1.00 18.37           C  
ATOM   3678  N   LEU B 247     -16.381  17.160  27.214  1.00 16.12           N  
ATOM   3679  CA  LEU B 247     -17.175  17.152  28.429  1.00 17.74           C  
ATOM   3680  C   LEU B 247     -16.621  18.163  29.454  1.00 18.43           C  
ATOM   3681  O   LEU B 247     -15.471  18.050  29.859  1.00 17.85           O  
ATOM   3682  CB  LEU B 247     -17.180  15.747  29.005  1.00 16.19           C  
ATOM   3683  CG  LEU B 247     -18.096  15.478  30.201  1.00 19.78           C  
ATOM   3684  CD1 LEU B 247     -19.596  15.611  29.790  1.00 15.18           C  
ATOM   3685  CD2 LEU B 247     -17.785  14.070  30.707  1.00 16.44           C  
ATOM   3686  N   TYR B 248     -17.424  19.163  29.809  1.00 17.47           N  
ATOM   3687  CA  TYR B 248     -17.068  20.192  30.793  1.00 18.03           C  
ATOM   3688  C   TYR B 248     -16.056  21.241  30.337  1.00 18.63           C  
ATOM   3689  O   TYR B 248     -15.875  22.260  30.994  1.00 19.04           O  
ATOM   3690  CB  TYR B 248     -16.542  19.574  32.091  1.00 16.47           C  
ATOM   3691  CG  TYR B 248     -17.315  18.388  32.625  1.00 20.72           C  
ATOM   3692  CD1 TYR B 248     -18.716  18.402  32.712  1.00 17.96           C  
ATOM   3693  CD2 TYR B 248     -16.641  17.238  33.053  1.00 20.47           C  
ATOM   3694  CE1 TYR B 248     -19.422  17.285  33.215  1.00 17.57           C  
ATOM   3695  CE2 TYR B 248     -17.331  16.123  33.550  1.00 16.85           C  
ATOM   3696  CZ  TYR B 248     -18.719  16.152  33.618  1.00 18.67           C  
ATOM   3697  OH  TYR B 248     -19.367  15.022  34.060  1.00 17.10           O  
ATOM   3698  N   GLN B 249     -15.393  21.009  29.219  1.00 18.70           N  
ATOM   3699  CA  GLN B 249     -14.399  21.971  28.732  1.00 21.24           C  
ATOM   3700  C   GLN B 249     -13.314  22.287  29.757  1.00 21.04           C  
ATOM   3701  O   GLN B 249     -12.924  23.458  29.908  1.00 22.75           O  
ATOM   3702  CB  GLN B 249     -15.044  23.298  28.273  1.00 17.31           C  
ATOM   3703  CG  GLN B 249     -16.102  23.124  27.146  1.00 24.29           C  
ATOM   3704  CD  GLN B 249     -17.460  22.712  27.691  1.00 26.66           C  
ATOM   3705  OE1 GLN B 249     -18.092  23.464  28.435  1.00 30.47           O  
ATOM   3706  NE2 GLN B 249     -17.913  21.515  27.332  1.00 27.21           N  
ATOM   3707  N   ARG B 250     -12.838  21.263  30.467  1.00 18.94           N  
ATOM   3708  CA  ARG B 250     -11.751  21.453  31.434  1.00 19.90           C  
ATOM   3709  C   ARG B 250     -11.013  20.123  31.617  1.00 19.92           C  
ATOM   3710  O   ARG B 250     -11.523  19.049  31.249  1.00 19.32           O  
ATOM   3711  CB  ARG B 250     -12.291  21.896  32.807  1.00 19.66           C  
ATOM   3712  CG  ARG B 250     -13.251  20.862  33.435  1.00 20.70           C  
ATOM   3713  CD  ARG B 250     -13.534  21.139  34.936  1.00 20.75           C  
ATOM   3714  NE  ARG B 250     -14.576  20.262  35.467  1.00 21.93           N  
ATOM   3715  CZ  ARG B 250     -14.399  18.987  35.824  1.00 25.62           C  
ATOM   3716  NH1 ARG B 250     -13.206  18.399  35.717  1.00 21.99           N  
ATOM   3717  NH2 ARG B 250     -15.426  18.289  36.292  1.00 24.29           N1+
ATOM   3718  N   ASP B 251      -9.821  20.210  32.201  1.00 18.20           N  
ATOM   3719  CA  ASP B 251      -9.031  19.040  32.517  1.00 17.99           C  
ATOM   3720  C   ASP B 251      -9.755  18.425  33.696  1.00 17.71           C  
ATOM   3721  O   ASP B 251     -10.605  19.072  34.299  1.00 19.90           O  
ATOM   3722  CB  ASP B 251      -7.586  19.440  32.891  1.00 20.12           C  
ATOM   3723  CG  ASP B 251      -7.520  20.611  33.880  1.00 20.26           C  
ATOM   3724  OD1 ASP B 251      -8.254  21.600  33.701  1.00 18.75           O  
ATOM   3725  OD2 ASP B 251      -6.720  20.538  34.834  1.00 20.61           O1-
ATOM   3726  N   SER B 252      -9.442  17.183  34.031  1.00 16.87           N  
ATOM   3727  CA  SER B 252     -10.097  16.538  35.140  1.00 15.26           C  
ATOM   3728  C   SER B 252      -9.395  16.856  36.457  1.00 15.88           C  
ATOM   3729  O   SER B 252      -8.277  17.366  36.480  1.00 17.90           O  
ATOM   3730  CB  SER B 252     -10.062  15.028  34.957  1.00 14.71           C  
ATOM   3731  OG  SER B 252      -8.740  14.562  35.204  1.00 16.89           O  
ATOM   3732  N   SER B 253     -10.070  16.555  37.555  1.00 16.05           N  
ATOM   3733  CA  SER B 253      -9.456  16.696  38.882  1.00 20.67           C  
ATOM   3734  C   SER B 253      -8.685  15.368  39.045  1.00 20.97           C  
ATOM   3735  O   SER B 253      -8.823  14.466  38.231  1.00 19.92           O  
ATOM   3736  CB  SER B 253     -10.527  16.780  39.978  1.00 18.59           C  
ATOM   3737  OG  SER B 253     -11.259  15.570  40.022  1.00 21.60           O  
ATOM   3738  N   ALA B 254      -7.874  15.264  40.090  1.00 21.78           N  
ATOM   3739  CA  ALA B 254      -7.126  14.029  40.370  1.00 21.06           C  
ATOM   3740  C   ALA B 254      -8.088  12.916  40.768  1.00 19.23           C  
ATOM   3741  O   ALA B 254      -7.891  11.759  40.383  1.00 18.18           O  
ATOM   3742  CB  ALA B 254      -6.120  14.261  41.501  1.00 21.92           C  
ATOM   3743  N   ALA B 255      -9.119  13.260  41.542  1.00 16.50           N  
ATOM   3744  CA  ALA B 255     -10.070  12.254  41.965  1.00 18.94           C  
ATOM   3745  C   ALA B 255     -10.874  11.659  40.791  1.00 18.98           C  
ATOM   3746  O   ALA B 255     -11.250  10.490  40.828  1.00 20.54           O  
ATOM   3747  CB  ALA B 255     -11.020  12.845  43.029  1.00 17.83           C  
ATOM   3748  N   GLU B 256     -11.146  12.456  39.760  1.00 18.06           N  
ATOM   3749  CA  GLU B 256     -11.910  11.955  38.636  1.00 19.96           C  
ATOM   3750  C   GLU B 256     -11.126  10.828  37.951  1.00 19.18           C  
ATOM   3751  O   GLU B 256     -11.699   9.994  37.267  1.00 18.00           O  
ATOM   3752  CB  GLU B 256     -12.258  13.089  37.653  1.00 20.75           C  
ATOM   3753  CG  GLU B 256     -13.404  13.970  38.196  1.00 22.83           C  
ATOM   3754  CD  GLU B 256     -13.598  15.290  37.431  1.00 23.73           C  
ATOM   3755  OE1 GLU B 256     -12.614  15.798  36.851  1.00 23.94           O  
ATOM   3756  OE2 GLU B 256     -14.729  15.831  37.439  1.00 24.87           O1-
ATOM   3757  N   VAL B 257      -9.813  10.814  38.127  1.00 17.79           N  
ATOM   3758  CA  VAL B 257      -9.031   9.715  37.560  1.00 18.57           C  
ATOM   3759  C   VAL B 257      -8.852   8.599  38.619  1.00 19.15           C  
ATOM   3760  O   VAL B 257      -9.109   7.430  38.355  1.00 19.92           O  
ATOM   3761  CB  VAL B 257      -7.627  10.174  37.104  1.00 20.02           C  
ATOM   3762  CG1 VAL B 257      -6.772   8.945  36.803  1.00 19.55           C  
ATOM   3763  CG2 VAL B 257      -7.722  11.090  35.827  1.00 15.72           C  
ATOM   3764  N   SER B 258      -8.426   8.965  39.820  1.00 18.05           N  
ATOM   3765  CA  SER B 258      -8.187   7.972  40.859  1.00 18.96           C  
ATOM   3766  C   SER B 258      -9.407   7.138  41.254  1.00 19.26           C  
ATOM   3767  O   SER B 258      -9.255   5.970  41.566  1.00 18.83           O  
ATOM   3768  CB  SER B 258      -7.544   8.623  42.097  1.00 20.47           C  
ATOM   3769  OG  SER B 258      -8.427   9.515  42.749  1.00 23.83           O  
ATOM   3770  N   ASP B 259     -10.609   7.708  41.238  1.00 18.87           N  
ATOM   3771  CA  ASP B 259     -11.766   6.901  41.580  1.00 20.89           C  
ATOM   3772  C   ASP B 259     -11.906   5.732  40.594  1.00 21.09           C  
ATOM   3773  O   ASP B 259     -12.412   4.674  40.978  1.00 20.13           O  
ATOM   3774  CB  ASP B 259     -13.076   7.720  41.589  1.00 20.03           C  
ATOM   3775  CG  ASP B 259     -13.169   8.684  42.802  1.00 24.65           C  
ATOM   3776  OD1 ASP B 259     -12.509   8.442  43.839  1.00 21.17           O  
ATOM   3777  OD2 ASP B 259     -13.899   9.690  42.715  1.00 22.91           O1-
ATOM   3778  N   VAL B 260     -11.493   5.923  39.335  1.00 17.77           N  
ATOM   3779  CA  VAL B 260     -11.585   4.835  38.355  1.00 15.74           C  
ATOM   3780  C   VAL B 260     -10.513   3.782  38.716  1.00 16.53           C  
ATOM   3781  O   VAL B 260     -10.759   2.599  38.647  1.00 16.30           O  
ATOM   3782  CB  VAL B 260     -11.345   5.364  36.924  1.00 17.38           C  
ATOM   3783  CG1 VAL B 260     -11.397   4.209  35.889  1.00 15.15           C  
ATOM   3784  CG2 VAL B 260     -12.371   6.447  36.609  1.00 13.10           C  
ATOM   3785  N   VAL B 261      -9.324   4.220  39.113  1.00 14.83           N  
ATOM   3786  CA  VAL B 261      -8.290   3.270  39.504  1.00 17.66           C  
ATOM   3787  C   VAL B 261      -8.788   2.399  40.680  1.00 19.44           C  
ATOM   3788  O   VAL B 261      -8.620   1.172  40.691  1.00 20.02           O  
ATOM   3789  CB  VAL B 261      -7.009   4.022  39.947  1.00 16.80           C  
ATOM   3790  CG1 VAL B 261      -5.955   3.020  40.442  1.00 13.44           C  
ATOM   3791  CG2 VAL B 261      -6.466   4.848  38.760  1.00 15.99           C  
ATOM   3792  N   ILE B 262      -9.403   3.053  41.666  1.00 20.62           N  
ATOM   3793  CA  ILE B 262      -9.913   2.372  42.839  1.00 19.77           C  
ATOM   3794  C   ILE B 262     -10.996   1.378  42.417  1.00 20.25           C  
ATOM   3795  O   ILE B 262     -11.023   0.253  42.881  1.00 21.77           O  
ATOM   3796  CB  ILE B 262     -10.453   3.417  43.891  1.00 19.63           C  
ATOM   3797  CG1 ILE B 262      -9.305   3.918  44.773  1.00 23.33           C  
ATOM   3798  CG2 ILE B 262     -11.489   2.769  44.803  1.00 22.11           C  
ATOM   3799  CD1 ILE B 262      -8.095   4.454  44.026  1.00 21.48           C  
ATOM   3800  N   PHE B 263     -11.905   1.778  41.534  1.00 22.03           N  
ATOM   3801  CA  PHE B 263     -12.916   0.829  41.105  1.00 20.37           C  
ATOM   3802  C   PHE B 263     -12.295  -0.425  40.446  1.00 19.98           C  
ATOM   3803  O   PHE B 263     -12.691  -1.554  40.727  1.00 19.49           O  
ATOM   3804  CB  PHE B 263     -13.893   1.457  40.118  1.00 21.65           C  
ATOM   3805  CG  PHE B 263     -14.865   0.457  39.564  1.00 21.28           C  
ATOM   3806  CD1 PHE B 263     -15.879  -0.072  40.361  1.00 24.82           C  
ATOM   3807  CD2 PHE B 263     -14.734   0.001  38.268  1.00 23.75           C  
ATOM   3808  CE1 PHE B 263     -16.732  -1.053  39.867  1.00 22.91           C  
ATOM   3809  CE2 PHE B 263     -15.572  -0.975  37.759  1.00 23.94           C  
ATOM   3810  CZ  PHE B 263     -16.575  -1.512  38.562  1.00 23.58           C  
ATOM   3811  N   LEU B 264     -11.318  -0.241  39.573  1.00 17.80           N  
ATOM   3812  CA  LEU B 264     -10.723  -1.393  38.909  1.00 18.44           C  
ATOM   3813  C   LEU B 264     -10.020  -2.340  39.895  1.00 19.26           C  
ATOM   3814  O   LEU B 264      -9.876  -3.543  39.626  1.00 21.25           O  
ATOM   3815  CB  LEU B 264      -9.745  -0.929  37.800  1.00 12.83           C  
ATOM   3816  CG  LEU B 264     -10.409  -0.289  36.579  1.00 16.60           C  
ATOM   3817  CD1 LEU B 264      -9.335   0.243  35.592  1.00 18.98           C  
ATOM   3818  CD2 LEU B 264     -11.284  -1.316  35.873  1.00 16.19           C  
ATOM   3819  N   CYS B 265      -9.556  -1.810  41.022  1.00 20.35           N  
ATOM   3820  CA  CYS B 265      -8.911  -2.666  42.008  1.00 21.57           C  
ATOM   3821  C   CYS B 265      -9.942  -3.343  42.905  1.00 21.54           C  
ATOM   3822  O   CYS B 265      -9.596  -4.263  43.653  1.00 22.06           O  
ATOM   3823  CB  CYS B 265      -7.960  -1.871  42.896  1.00 18.66           C  
ATOM   3824  SG  CYS B 265      -6.566  -1.207  42.028  1.00 24.12           S  
ATOM   3825  N   SER B 266     -11.188  -2.894  42.841  1.00 19.17           N  
ATOM   3826  CA  SER B 266     -12.220  -3.468  43.700  1.00 22.32           C  
ATOM   3827  C   SER B 266     -12.673  -4.833  43.216  1.00 23.35           C  
ATOM   3828  O   SER B 266     -12.546  -5.156  42.022  1.00 22.27           O  
ATOM   3829  CB  SER B 266     -13.439  -2.540  43.805  1.00 20.05           C  
ATOM   3830  OG  SER B 266     -14.237  -2.656  42.648  1.00 22.04           O  
ATOM   3831  N   SER B 267     -13.213  -5.620  44.142  1.00 21.39           N  
ATOM   3832  CA  SER B 267     -13.669  -6.954  43.801  1.00 23.06           C  
ATOM   3833  C   SER B 267     -14.827  -6.920  42.811  1.00 21.73           C  
ATOM   3834  O   SER B 267     -15.069  -7.895  42.110  1.00 22.34           O  
ATOM   3835  CB  SER B 267     -14.065  -7.745  45.071  1.00 25.82           C  
ATOM   3836  OG  SER B 267     -15.170  -7.125  45.715  1.00 31.65           O  
ATOM   3837  N   LYS B 268     -15.533  -5.807  42.718  1.00 19.71           N  
ATOM   3838  CA  LYS B 268     -16.604  -5.783  41.761  1.00 19.64           C  
ATOM   3839  C   LYS B 268     -16.072  -5.739  40.333  1.00 19.98           C  
ATOM   3840  O   LYS B 268     -16.805  -6.007  39.405  1.00 22.26           O  
ATOM   3841  CB  LYS B 268     -17.535  -4.606  42.020  1.00 22.61           C  
ATOM   3842  CG  LYS B 268     -18.316  -4.774  43.303  1.00 27.57           C  
ATOM   3843  CD  LYS B 268     -19.389  -3.732  43.448  1.00 31.79           C  
ATOM   3844  CE  LYS B 268     -20.262  -4.057  44.648  1.00 33.77           C  
ATOM   3845  NZ  LYS B 268     -21.332  -3.046  44.721  1.00 34.99           N1+
ATOM   3846  N   ALA B 269     -14.805  -5.398  40.150  1.00 19.99           N  
ATOM   3847  CA  ALA B 269     -14.219  -5.355  38.800  1.00 21.20           C  
ATOM   3848  C   ALA B 269     -13.413  -6.643  38.499  1.00 21.24           C  
ATOM   3849  O   ALA B 269     -12.597  -6.669  37.589  1.00 20.23           O  
ATOM   3850  CB  ALA B 269     -13.300  -4.153  38.693  1.00 17.41           C  
ATOM   3851  N   LYS B 270     -13.678  -7.715  39.239  1.00 20.89           N  
ATOM   3852  CA  LYS B 270     -12.893  -8.933  39.085  1.00 22.50           C  
ATOM   3853  C   LYS B 270     -12.956  -9.717  37.775  1.00 19.74           C  
ATOM   3854  O   LYS B 270     -12.153 -10.617  37.574  1.00 20.63           O  
ATOM   3855  CB  LYS B 270     -13.143  -9.877  40.269  1.00 24.76           C  
ATOM   3856  CG  LYS B 270     -14.544 -10.406  40.347  1.00 29.77           C  
ATOM   3857  CD  LYS B 270     -14.631 -11.554  41.378  1.00 36.45           C  
ATOM   3858  CE  LYS B 270     -16.057 -12.104  41.446  1.00 38.62           C  
ATOM   3859  NZ  LYS B 270     -17.003 -10.961  41.730  1.00 44.31           N1+
ATOM   3860  N   TYR B 271     -13.888  -9.408  36.890  1.00 18.72           N  
ATOM   3861  CA  TYR B 271     -13.895 -10.129  35.625  1.00 18.59           C  
ATOM   3862  C   TYR B 271     -13.185  -9.240  34.580  1.00 18.38           C  
ATOM   3863  O   TYR B 271     -13.092  -9.591  33.406  1.00 19.02           O  
ATOM   3864  CB  TYR B 271     -15.334 -10.425  35.168  1.00 18.68           C  
ATOM   3865  CG  TYR B 271     -15.405 -11.533  34.136  1.00 17.36           C  
ATOM   3866  CD1 TYR B 271     -15.259 -12.873  34.519  1.00 14.02           C  
ATOM   3867  CD2 TYR B 271     -15.604 -11.249  32.778  1.00 13.47           C  
ATOM   3868  CE1 TYR B 271     -15.315 -13.897  33.583  1.00 13.51           C  
ATOM   3869  CE2 TYR B 271     -15.653 -12.279  31.829  1.00 13.69           C  
ATOM   3870  CZ  TYR B 271     -15.515 -13.596  32.248  1.00 14.63           C  
ATOM   3871  OH  TYR B 271     -15.602 -14.622  31.350  1.00 15.06           O  
ATOM   3872  N   ILE B 272     -12.699  -8.075  35.004  1.00 18.19           N  
ATOM   3873  CA  ILE B 272     -12.025  -7.173  34.055  1.00 18.45           C  
ATOM   3874  C   ILE B 272     -10.523  -7.342  34.043  1.00 17.61           C  
ATOM   3875  O   ILE B 272      -9.877  -7.167  35.083  1.00 18.35           O  
ATOM   3876  CB  ILE B 272     -12.280  -5.666  34.355  1.00 19.29           C  
ATOM   3877  CG1 ILE B 272     -13.776  -5.346  34.338  1.00 18.35           C  
ATOM   3878  CG2 ILE B 272     -11.581  -4.781  33.269  1.00 18.82           C  
ATOM   3879  CD1 ILE B 272     -14.073  -3.841  34.604  1.00 20.10           C  
ATOM   3880  N   THR B 273      -9.954  -7.704  32.891  1.00 16.66           N  
ATOM   3881  CA  THR B 273      -8.502  -7.773  32.803  1.00 16.33           C  
ATOM   3882  C   THR B 273      -8.027  -7.496  31.371  1.00 18.69           C  
ATOM   3883  O   THR B 273      -8.778  -7.713  30.411  1.00 17.71           O  
ATOM   3884  CB  THR B 273      -7.942  -9.122  33.292  1.00 17.25           C  
ATOM   3885  OG1 THR B 273      -6.536  -8.975  33.533  1.00 15.97           O  
ATOM   3886  CG2 THR B 273      -8.169 -10.234  32.266  1.00 15.48           C  
ATOM   3887  N   GLY B 274      -6.802  -6.989  31.255  1.00 15.61           N  
ATOM   3888  CA  GLY B 274      -6.202  -6.701  29.971  1.00 18.30           C  
ATOM   3889  C   GLY B 274      -6.829  -5.539  29.240  1.00 18.67           C  
ATOM   3890  O   GLY B 274      -6.648  -5.395  28.048  1.00 17.94           O  
ATOM   3891  N   THR B 275      -7.535  -4.670  29.950  1.00 21.54           N  
ATOM   3892  CA  THR B 275      -8.198  -3.584  29.252  1.00 24.00           C  
ATOM   3893  C   THR B 275      -7.760  -2.210  29.724  1.00 23.94           C  
ATOM   3894  O   THR B 275      -7.415  -2.014  30.881  1.00 26.03           O  
ATOM   3895  CB  THR B 275      -9.762  -3.729  29.372  1.00 26.53           C  
ATOM   3896  OG1 THR B 275     -10.229  -3.054  30.532  1.00 29.87           O  
ATOM   3897  CG2 THR B 275     -10.162  -5.175  29.543  1.00 23.06           C  
ATOM   3898  N   CYS B 276      -7.758  -1.255  28.807  1.00 22.85           N  
ATOM   3899  CA  CYS B 276      -7.379   0.117  29.135  1.00 23.67           C  
ATOM   3900  C   CYS B 276      -8.651   0.983  29.128  1.00 23.71           C  
ATOM   3901  O   CYS B 276      -9.420   0.960  28.165  1.00 26.07           O  
ATOM   3902  CB  CYS B 276      -6.341   0.629  28.123  1.00 23.10           C  
ATOM   3903  SG  CYS B 276      -4.632  -0.141  28.299  1.00 31.30           S  
ATOM   3904  N   VAL B 277      -8.884   1.716  30.212  1.00 21.38           N  
ATOM   3905  CA  VAL B 277     -10.073   2.546  30.341  1.00 20.04           C  
ATOM   3906  C   VAL B 277      -9.704   4.011  30.230  1.00 18.69           C  
ATOM   3907  O   VAL B 277      -8.954   4.528  31.050  1.00 17.18           O  
ATOM   3908  CB  VAL B 277     -10.776   2.299  31.705  1.00 19.61           C  
ATOM   3909  CG1 VAL B 277     -11.968   3.204  31.872  1.00 17.22           C  
ATOM   3910  CG2 VAL B 277     -11.236   0.840  31.789  1.00 20.10           C  
ATOM   3911  N   LYS B 278     -10.228   4.674  29.207  1.00 17.18           N  
ATOM   3912  CA  LYS B 278      -9.948   6.094  29.015  1.00 18.37           C  
ATOM   3913  C   LYS B 278     -10.780   6.928  30.001  1.00 18.69           C  
ATOM   3914  O   LYS B 278     -11.966   6.641  30.204  1.00 15.98           O  
ATOM   3915  CB  LYS B 278     -10.314   6.523  27.589  1.00 18.59           C  
ATOM   3916  CG  LYS B 278      -9.353   6.049  26.492  1.00 21.17           C  
ATOM   3917  CD  LYS B 278      -9.815   6.588  25.133  1.00 26.97           C  
ATOM   3918  CE  LYS B 278      -8.684   6.715  24.093  1.00 31.85           C  
ATOM   3919  NZ  LYS B 278      -7.827   5.511  23.850  1.00 37.80           N1+
ATOM   3920  N   VAL B 279     -10.157   7.952  30.596  1.00 17.34           N  
ATOM   3921  CA  VAL B 279     -10.839   8.871  31.513  1.00 16.15           C  
ATOM   3922  C   VAL B 279     -10.397  10.215  30.947  1.00 15.29           C  
ATOM   3923  O   VAL B 279      -9.533  10.877  31.499  1.00 13.93           O  
ATOM   3924  CB  VAL B 279     -10.350   8.718  32.976  1.00 20.24           C  
ATOM   3925  CG1 VAL B 279     -11.211   9.637  33.909  1.00 15.59           C  
ATOM   3926  CG2 VAL B 279     -10.481   7.258  33.430  1.00 15.88           C  
ATOM   3927  N   ASP B 280     -11.027  10.613  29.844  1.00 15.49           N  
ATOM   3928  CA  ASP B 280     -10.610  11.799  29.120  1.00 14.32           C  
ATOM   3929  C   ASP B 280     -11.679  12.795  28.720  1.00 15.62           C  
ATOM   3930  O   ASP B 280     -11.402  13.692  27.910  1.00 15.55           O  
ATOM   3931  CB  ASP B 280      -9.869  11.352  27.843  1.00 14.15           C  
ATOM   3932  CG  ASP B 280     -10.814  10.735  26.774  1.00 16.10           C  
ATOM   3933  OD1 ASP B 280     -12.008  10.484  27.050  1.00 16.22           O  
ATOM   3934  OD2 ASP B 280     -10.356  10.503  25.623  1.00 19.19           O1-
ATOM   3935  N   GLY B 281     -12.890  12.638  29.237  1.00 14.08           N  
ATOM   3936  CA  GLY B 281     -13.937  13.576  28.890  1.00 14.63           C  
ATOM   3937  C   GLY B 281     -14.220  13.707  27.396  1.00 17.15           C  
ATOM   3938  O   GLY B 281     -14.714  14.749  26.933  1.00 15.48           O  
ATOM   3939  N   GLY B 282     -13.903  12.656  26.638  1.00 15.03           N  
ATOM   3940  CA  GLY B 282     -14.159  12.678  25.204  1.00 12.54           C  
ATOM   3941  C   GLY B 282     -13.086  13.345  24.369  1.00 15.47           C  
ATOM   3942  O   GLY B 282     -13.267  13.529  23.156  1.00 13.70           O  
ATOM   3943  N   TYR B 283     -11.953  13.668  24.990  1.00 15.32           N  
ATOM   3944  CA  TYR B 283     -10.903  14.363  24.267  1.00 15.05           C  
ATOM   3945  C   TYR B 283     -10.344  13.553  23.107  1.00 13.23           C  
ATOM   3946  O   TYR B 283      -9.991  14.130  22.083  1.00 14.29           O  
ATOM   3947  CB  TYR B 283      -9.796  14.818  25.239  1.00 15.47           C  
ATOM   3948  CG  TYR B 283      -8.805  15.841  24.657  1.00 18.57           C  
ATOM   3949  CD1 TYR B 283      -9.204  16.699  23.648  1.00 16.97           C  
ATOM   3950  CD2 TYR B 283      -7.484  15.932  25.118  1.00 19.57           C  
ATOM   3951  CE1 TYR B 283      -8.348  17.631  23.085  1.00 17.82           C  
ATOM   3952  CE2 TYR B 283      -6.576  16.876  24.551  1.00 19.40           C  
ATOM   3953  CZ  TYR B 283      -7.032  17.717  23.529  1.00 22.32           C  
ATOM   3954  OH  TYR B 283      -6.222  18.650  22.900  1.00 20.99           O  
ATOM   3955  N   SER B 284     -10.261  12.228  23.247  1.00 12.40           N  
ATOM   3956  CA  SER B 284      -9.733  11.392  22.167  1.00 14.60           C  
ATOM   3957  C   SER B 284     -10.713  11.353  20.973  1.00 17.87           C  
ATOM   3958  O   SER B 284     -10.353  10.874  19.888  1.00 17.87           O  
ATOM   3959  CB  SER B 284      -9.473   9.953  22.646  1.00 15.53           C  
ATOM   3960  OG  SER B 284     -10.670   9.363  23.191  1.00 17.11           O  
ATOM   3961  N   LEU B 285     -11.936  11.855  21.173  1.00 15.80           N  
ATOM   3962  CA  LEU B 285     -12.939  11.887  20.096  1.00 15.46           C  
ATOM   3963  C   LEU B 285     -12.789  13.102  19.193  1.00 15.96           C  
ATOM   3964  O   LEU B 285     -13.497  13.207  18.167  1.00 16.75           O  
ATOM   3965  CB  LEU B 285     -14.353  11.914  20.668  1.00 14.02           C  
ATOM   3966  CG  LEU B 285     -14.687  10.800  21.659  1.00 17.17           C  
ATOM   3967  CD1 LEU B 285     -16.044  11.084  22.267  1.00 17.83           C  
ATOM   3968  CD2 LEU B 285     -14.648   9.432  20.968  1.00 18.21           C  
ATOM   3969  N   THR B 286     -11.894  14.021  19.560  1.00  9.52           N  
ATOM   3970  CA  THR B 286     -11.743  15.236  18.768  1.00 12.52           C  
ATOM   3971  C   THR B 286     -10.727  15.107  17.652  1.00 13.49           C  
ATOM   3972  O   THR B 286      -9.898  14.198  17.645  1.00 17.16           O  
ATOM   3973  CB  THR B 286     -11.336  16.449  19.658  1.00 15.22           C  
ATOM   3974  OG1 THR B 286     -10.016  16.233  20.175  1.00 14.28           O  
ATOM   3975  CG2 THR B 286     -12.343  16.619  20.849  1.00 11.26           C  
ATOM   3976  N   ARG B 287     -10.795  16.031  16.711  1.00 13.60           N  
ATOM   3977  CA  ARG B 287      -9.898  16.070  15.562  1.00 18.09           C  
ATOM   3978  C   ARG B 287      -9.538  17.543  15.399  1.00 19.04           C  
ATOM   3979  O   ARG B 287     -10.235  18.405  15.945  1.00 17.74           O  
ATOM   3980  CB  ARG B 287     -10.627  15.558  14.294  1.00 19.16           C  
ATOM   3981  CG  ARG B 287     -11.901  16.321  13.938  1.00 19.47           C  
ATOM   3982  CD  ARG B 287     -12.488  15.923  12.556  1.00 18.84           C  
ATOM   3983  NE  ARG B 287     -13.298  14.704  12.577  1.00 17.96           N  
ATOM   3984  CZ  ARG B 287     -13.916  14.210  11.516  1.00 18.94           C  
ATOM   3985  NH1 ARG B 287     -13.815  14.840  10.340  1.00 12.80           N  
ATOM   3986  NH2 ARG B 287     -14.645  13.097  11.626  1.00 15.99           N1+
ATOM   3987  N   ALA B 288      -8.459  17.840  14.685  1.00 18.96           N  
ATOM   3988  CA  ALA B 288      -8.060  19.230  14.484  1.00 22.47           C  
ATOM   3989  C   ALA B 288      -9.027  19.927  13.527  1.00 24.91           C  
ATOM   3990  O   ALA B 288      -9.074  21.180  13.528  1.00 27.75           O  
ATOM   3991  CB  ALA B 288      -6.636  19.326  13.938  1.00 19.49           C  
ATOM   3992  OXT ALA B 288      -9.740  19.235  12.769  1.00 27.92           O1-
TER    3993      ALA B 288
ATOM   3994  N   VAL C   6     -10.136 -11.807 -18.812  1.00 26.29           N1+
ATOM   3995  CA  VAL C   6     -10.442 -10.366 -18.452  1.00 25.50           C  
ATOM   3996  C   VAL C   6     -11.363 -10.320 -17.229  1.00 24.33           C  
ATOM   3997  O   VAL C   6     -12.539 -10.702 -17.277  1.00 23.57           O  
ATOM   3998  CB  VAL C   6     -11.103  -9.570 -19.626  1.00 26.29           C  
ATOM   3999  CG1 VAL C   6     -11.608  -8.186 -19.133  1.00 26.14           C  
ATOM   4000  CG2 VAL C   6     -10.072  -9.333 -20.742  1.00 27.12           C  
ATOM   4001  N   PRO C   7     -10.833  -9.837 -16.104  1.00 23.50           N  
ATOM   4002  CA  PRO C   7     -11.632  -9.757 -14.873  1.00 20.59           C  
ATOM   4003  C   PRO C   7     -12.667  -8.635 -14.920  1.00 20.17           C  
ATOM   4004  O   PRO C   7     -12.567  -7.673 -15.696  1.00 18.37           O  
ATOM   4005  CB  PRO C   7     -10.575  -9.575 -13.796  1.00 20.85           C  
ATOM   4006  CG  PRO C   7      -9.552  -8.686 -14.510  1.00 23.08           C  
ATOM   4007  CD  PRO C   7      -9.490  -9.260 -15.933  1.00 22.51           C  
ATOM   4008  N   VAL C   8     -13.681  -8.782 -14.088  1.00 19.86           N  
ATOM   4009  CA  VAL C   8     -14.766  -7.823 -13.991  1.00 17.06           C  
ATOM   4010  C   VAL C   8     -14.868  -7.219 -12.573  1.00 18.93           C  
ATOM   4011  O   VAL C   8     -14.734  -7.942 -11.564  1.00 18.37           O  
ATOM   4012  CB  VAL C   8     -16.104  -8.527 -14.315  1.00 17.14           C  
ATOM   4013  CG1 VAL C   8     -17.277  -7.626 -13.964  1.00 11.46           C  
ATOM   4014  CG2 VAL C   8     -16.126  -8.937 -15.802  1.00 16.26           C  
ATOM   4015  N   ALA C   9     -15.115  -5.908 -12.514  1.00 16.98           N  
ATOM   4016  CA  ALA C   9     -15.284  -5.193 -11.237  1.00 18.40           C  
ATOM   4017  C   ALA C   9     -16.629  -4.483 -11.206  1.00 17.63           C  
ATOM   4018  O   ALA C   9     -17.008  -3.854 -12.198  1.00 16.94           O  
ATOM   4019  CB  ALA C   9     -14.179  -4.142 -11.043  1.00 12.94           C  
ATOM   4020  N   LEU C  10     -17.347  -4.594 -10.085  1.00 15.79           N  
ATOM   4021  CA  LEU C  10     -18.608  -3.879  -9.930  1.00 16.34           C  
ATOM   4022  C   LEU C  10     -18.289  -2.740  -8.951  1.00 19.30           C  
ATOM   4023  O   LEU C  10     -17.842  -3.001  -7.809  1.00 17.33           O  
ATOM   4024  CB  LEU C  10     -19.694  -4.801  -9.346  1.00 17.40           C  
ATOM   4025  CG  LEU C  10     -20.932  -4.110  -8.748  1.00 20.03           C  
ATOM   4026  CD1 LEU C  10     -21.592  -3.181  -9.771  1.00 16.57           C  
ATOM   4027  CD2 LEU C  10     -21.927  -5.180  -8.258  1.00 18.02           C  
ATOM   4028  N   VAL C  11     -18.485  -1.484  -9.382  1.00 17.75           N  
ATOM   4029  CA  VAL C  11     -18.218  -0.331  -8.512  1.00 16.14           C  
ATOM   4030  C   VAL C  11     -19.514   0.474  -8.243  1.00 17.70           C  
ATOM   4031  O   VAL C  11     -20.107   1.038  -9.175  1.00 16.98           O  
ATOM   4032  CB  VAL C  11     -17.179   0.615  -9.161  1.00 16.02           C  
ATOM   4033  CG1 VAL C  11     -16.897   1.816  -8.263  1.00 15.66           C  
ATOM   4034  CG2 VAL C  11     -15.878  -0.152  -9.459  1.00 16.73           C  
ATOM   4035  N   THR C  12     -19.966   0.535  -6.988  1.00 16.53           N  
ATOM   4036  CA  THR C  12     -21.186   1.295  -6.713  1.00 16.93           C  
ATOM   4037  C   THR C  12     -20.877   2.795  -6.598  1.00 15.85           C  
ATOM   4038  O   THR C  12     -19.808   3.170  -6.142  1.00 16.20           O  
ATOM   4039  CB  THR C  12     -21.909   0.772  -5.431  1.00 18.74           C  
ATOM   4040  OG1 THR C  12     -21.119   1.023  -4.252  1.00 19.23           O  
ATOM   4041  CG2 THR C  12     -22.164  -0.720  -5.550  1.00 14.88           C  
ATOM   4042  N   GLY C  13     -21.811   3.631  -7.057  1.00 17.39           N  
ATOM   4043  CA  GLY C  13     -21.650   5.081  -7.022  1.00 16.49           C  
ATOM   4044  C   GLY C  13     -20.420   5.474  -7.804  1.00 15.30           C  
ATOM   4045  O   GLY C  13     -19.602   6.285  -7.356  1.00 13.14           O  
ATOM   4046  N   ALA C  14     -20.304   4.899  -8.991  1.00 15.24           N  
ATOM   4047  CA  ALA C  14     -19.156   5.097  -9.868  1.00 16.71           C  
ATOM   4048  C   ALA C  14     -19.132   6.311 -10.787  1.00 18.61           C  
ATOM   4049  O   ALA C  14     -18.121   6.552 -11.474  1.00 18.34           O  
ATOM   4050  CB  ALA C  14     -18.974   3.841 -10.721  1.00 16.83           C  
ATOM   4051  N   ALA C  15     -20.216   7.068 -10.822  1.00 17.13           N  
ATOM   4052  CA  ALA C  15     -20.305   8.195 -11.748  1.00 19.91           C  
ATOM   4053  C   ALA C  15     -19.314   9.332 -11.571  1.00 22.53           C  
ATOM   4054  O   ALA C  15     -18.915   9.954 -12.554  1.00 20.15           O  
ATOM   4055  CB  ALA C  15     -21.725   8.760 -11.762  1.00 17.34           C  
ATOM   4056  N   LYS C  16     -18.910   9.624 -10.342  1.00 21.69           N  
ATOM   4057  CA  LYS C  16     -17.972  10.707 -10.170  1.00 23.43           C  
ATOM   4058  C   LYS C  16     -17.067  10.589  -8.963  1.00 21.09           C  
ATOM   4059  O   LYS C  16     -17.013   9.552  -8.326  1.00 21.48           O  
ATOM   4060  CB  LYS C  16     -18.744  12.027 -10.137  1.00 28.08           C  
ATOM   4061  CG  LYS C  16     -19.909  12.046  -9.195  1.00 31.39           C  
ATOM   4062  CD  LYS C  16     -20.847  13.218  -9.565  1.00 35.03           C  
ATOM   4063  CE  LYS C  16     -21.910  13.486  -8.487  1.00 36.19           C  
ATOM   4064  NZ  LYS C  16     -23.027  14.369  -9.028  1.00 41.23           N1+
ATOM   4065  N   ARG C  17     -16.299  11.638  -8.715  1.00 19.53           N  
ATOM   4066  CA  ARG C  17     -15.424  11.706  -7.572  1.00 19.21           C  
ATOM   4067  C   ARG C  17     -14.628  10.420  -7.318  1.00 17.75           C  
ATOM   4068  O   ARG C  17     -13.993   9.913  -8.238  1.00 18.08           O  
ATOM   4069  CB  ARG C  17     -16.285  12.151  -6.384  1.00 16.64           C  
ATOM   4070  CG  ARG C  17     -16.750  13.625  -6.565  1.00 20.08           C  
ATOM   4071  CD  ARG C  17     -17.944  14.024  -5.667  1.00 22.42           C  
ATOM   4072  NE  ARG C  17     -17.649  13.865  -4.247  1.00 24.08           N  
ATOM   4073  CZ  ARG C  17     -16.904  14.713  -3.551  1.00 25.88           C  
ATOM   4074  NH1 ARG C  17     -16.400  15.787  -4.153  1.00 23.64           N  
ATOM   4075  NH2 ARG C  17     -16.633  14.455  -2.275  1.00 23.68           N1+
ATOM   4076  N   LEU C  18     -14.653   9.871  -6.106  1.00 17.93           N  
ATOM   4077  CA  LEU C  18     -13.833   8.671  -5.845  1.00 17.09           C  
ATOM   4078  C   LEU C  18     -14.261   7.418  -6.618  1.00 13.52           C  
ATOM   4079  O   LEU C  18     -13.437   6.694  -7.143  1.00 13.53           O  
ATOM   4080  CB  LEU C  18     -13.779   8.374  -4.333  1.00 17.47           C  
ATOM   4081  CG  LEU C  18     -13.306   9.519  -3.398  1.00 22.00           C  
ATOM   4082  CD1 LEU C  18     -13.101   8.975  -2.005  1.00 17.92           C  
ATOM   4083  CD2 LEU C  18     -12.024  10.146  -3.884  1.00 16.56           C  
ATOM   4084  N   GLY C  19     -15.559   7.155  -6.687  1.00 15.14           N  
ATOM   4085  CA  GLY C  19     -16.012   5.977  -7.391  1.00 13.92           C  
ATOM   4086  C   GLY C  19     -15.570   6.001  -8.843  1.00 14.61           C  
ATOM   4087  O   GLY C  19     -15.175   4.982  -9.420  1.00 16.77           O  
ATOM   4088  N   ARG C  20     -15.647   7.175  -9.447  1.00 15.90           N  
ATOM   4089  CA  ARG C  20     -15.222   7.316 -10.831  1.00 17.61           C  
ATOM   4090  C   ARG C  20     -13.734   6.977 -10.911  1.00 18.56           C  
ATOM   4091  O   ARG C  20     -13.296   6.225 -11.793  1.00 17.60           O  
ATOM   4092  CB  ARG C  20     -15.419   8.758 -11.311  1.00 14.40           C  
ATOM   4093  CG  ARG C  20     -14.561   9.066 -12.520  1.00 18.01           C  
ATOM   4094  CD  ARG C  20     -15.036  10.334 -13.217  1.00 16.14           C  
ATOM   4095  NE  ARG C  20     -14.059  10.805 -14.181  1.00 18.75           N  
ATOM   4096  CZ  ARG C  20     -14.210  11.922 -14.912  1.00 22.13           C  
ATOM   4097  NH1 ARG C  20     -15.298  12.698 -14.785  1.00 19.49           N  
ATOM   4098  NH2 ARG C  20     -13.283  12.251 -15.796  1.00 22.77           N1+
ATOM   4099  N   SER C  21     -12.950   7.558  -9.997  1.00 16.78           N  
ATOM   4100  CA  SER C  21     -11.510   7.308  -9.993  1.00 17.61           C  
ATOM   4101  C   SER C  21     -11.185   5.814  -9.773  1.00 17.24           C  
ATOM   4102  O   SER C  21     -10.249   5.286 -10.340  1.00 16.62           O  
ATOM   4103  CB  SER C  21     -10.852   8.140  -8.908  1.00 16.41           C  
ATOM   4104  OG  SER C  21      -9.455   8.084  -9.048  1.00 17.95           O  
ATOM   4105  N   ILE C  22     -11.969   5.150  -8.938  1.00 14.76           N  
ATOM   4106  CA  ILE C  22     -11.739   3.737  -8.695  1.00 15.33           C  
ATOM   4107  C   ILE C  22     -12.062   2.967  -9.987  1.00 15.45           C  
ATOM   4108  O   ILE C  22     -11.323   2.088 -10.415  1.00 12.58           O  
ATOM   4109  CB  ILE C  22     -12.631   3.246  -7.503  1.00 15.12           C  
ATOM   4110  CG1 ILE C  22     -12.136   3.916  -6.210  1.00 15.13           C  
ATOM   4111  CG2 ILE C  22     -12.651   1.687  -7.452  1.00 14.76           C  
ATOM   4112  CD1 ILE C  22     -13.078   3.757  -4.975  1.00 14.78           C  
ATOM   4113  N   ALA C  23     -13.186   3.292 -10.607  1.00 17.20           N  
ATOM   4114  CA  ALA C  23     -13.560   2.610 -11.860  1.00 18.44           C  
ATOM   4115  C   ALA C  23     -12.475   2.818 -12.917  1.00 17.88           C  
ATOM   4116  O   ALA C  23     -12.101   1.891 -13.619  1.00 18.03           O  
ATOM   4117  CB  ALA C  23     -14.906   3.157 -12.367  1.00 18.96           C  
ATOM   4118  N   GLU C  24     -11.956   4.041 -13.016  1.00 19.45           N  
ATOM   4119  CA  GLU C  24     -10.902   4.335 -13.978  1.00 17.41           C  
ATOM   4120  C   GLU C  24      -9.619   3.572 -13.654  1.00 19.28           C  
ATOM   4121  O   GLU C  24      -8.940   3.042 -14.548  1.00 17.54           O  
ATOM   4122  CB  GLU C  24     -10.599   5.831 -13.997  1.00 18.05           C  
ATOM   4123  CG  GLU C  24     -11.742   6.698 -14.571  1.00 21.36           C  
ATOM   4124  CD  GLU C  24     -11.507   8.202 -14.356  1.00 23.91           C  
ATOM   4125  OE1 GLU C  24     -10.737   8.558 -13.424  1.00 25.65           O  
ATOM   4126  OE2 GLU C  24     -12.098   9.032 -15.088  1.00 22.67           O1-
ATOM   4127  N   GLY C  25      -9.267   3.528 -12.365  1.00 19.14           N  
ATOM   4128  CA  GLY C  25      -8.064   2.814 -11.967  1.00 17.32           C  
ATOM   4129  C   GLY C  25      -8.164   1.313 -12.228  1.00 17.46           C  
ATOM   4130  O   GLY C  25      -7.209   0.676 -12.671  1.00 18.27           O  
ATOM   4131  N   LEU C  26      -9.322   0.731 -11.953  1.00 16.95           N  
ATOM   4132  CA  LEU C  26      -9.477  -0.694 -12.201  1.00 17.14           C  
ATOM   4133  C   LEU C  26      -9.460  -0.933 -13.720  1.00 16.35           C  
ATOM   4134  O   LEU C  26      -8.828  -1.876 -14.180  1.00 15.76           O  
ATOM   4135  CB  LEU C  26     -10.772  -1.208 -11.565  1.00 13.38           C  
ATOM   4136  CG  LEU C  26     -10.745  -1.265 -10.015  1.00 16.05           C  
ATOM   4137  CD1 LEU C  26     -12.185  -1.409  -9.453  1.00  9.51           C  
ATOM   4138  CD2 LEU C  26      -9.847  -2.467  -9.560  1.00 12.79           C  
ATOM   4139  N   HIS C  27     -10.152  -0.080 -14.481  1.00 16.59           N  
ATOM   4140  CA  HIS C  27     -10.178  -0.206 -15.940  1.00 19.08           C  
ATOM   4141  C   HIS C  27      -8.742  -0.121 -16.499  1.00 18.11           C  
ATOM   4142  O   HIS C  27      -8.370  -0.924 -17.347  1.00 17.30           O  
ATOM   4143  CB  HIS C  27     -11.060   0.892 -16.562  1.00 20.28           C  
ATOM   4144  CG  HIS C  27     -11.307   0.711 -18.031  1.00 22.92           C  
ATOM   4145  ND1 HIS C  27     -10.443   1.179 -18.996  1.00 22.65           N  
ATOM   4146  CD2 HIS C  27     -12.327   0.114 -18.696  1.00 21.38           C  
ATOM   4147  CE1 HIS C  27     -10.923   0.885 -20.192  1.00 22.33           C  
ATOM   4148  NE2 HIS C  27     -12.066   0.239 -20.037  1.00 20.85           N  
ATOM   4149  N   ALA C  28      -7.927   0.797 -15.981  1.00 17.62           N  
ATOM   4150  CA  ALA C  28      -6.545   0.929 -16.476  1.00 19.55           C  
ATOM   4151  C   ALA C  28      -5.725  -0.348 -16.217  1.00 22.14           C  
ATOM   4152  O   ALA C  28      -4.747  -0.621 -16.920  1.00 21.64           O  
ATOM   4153  CB  ALA C  28      -5.846   2.137 -15.836  1.00 16.96           C  
ATOM   4154  N   GLU C  29      -6.117  -1.124 -15.210  1.00 20.99           N  
ATOM   4155  CA  GLU C  29      -5.410  -2.364 -14.921  1.00 23.13           C  
ATOM   4156  C   GLU C  29      -5.910  -3.504 -15.813  1.00 22.73           C  
ATOM   4157  O   GLU C  29      -5.361  -4.593 -15.799  1.00 21.94           O  
ATOM   4158  CB  GLU C  29      -5.592  -2.757 -13.454  1.00 25.83           C  
ATOM   4159  CG  GLU C  29      -4.980  -1.744 -12.489  1.00 30.27           C  
ATOM   4160  CD  GLU C  29      -3.482  -1.551 -12.755  1.00 33.53           C  
ATOM   4161  OE1 GLU C  29      -2.759  -2.566 -12.776  1.00 36.09           O  
ATOM   4162  OE2 GLU C  29      -3.028  -0.399 -12.956  1.00 36.26           O1-
ATOM   4163  N   GLY C  30      -6.953  -3.258 -16.596  1.00 22.42           N  
ATOM   4164  CA  GLY C  30      -7.456  -4.318 -17.459  1.00 19.86           C  
ATOM   4165  C   GLY C  30      -8.840  -4.831 -17.115  1.00 18.80           C  
ATOM   4166  O   GLY C  30      -9.383  -5.656 -17.832  1.00 18.79           O  
ATOM   4167  N   TYR C  31      -9.441  -4.340 -16.039  1.00 17.71           N  
ATOM   4168  CA  TYR C  31     -10.781  -4.810 -15.694  1.00 18.42           C  
ATOM   4169  C   TYR C  31     -11.860  -4.235 -16.588  1.00 18.85           C  
ATOM   4170  O   TYR C  31     -11.743  -3.106 -17.099  1.00 18.27           O  
ATOM   4171  CB  TYR C  31     -11.189  -4.408 -14.267  1.00 17.98           C  
ATOM   4172  CG  TYR C  31     -10.484  -5.127 -13.136  1.00 16.44           C  
ATOM   4173  CD1 TYR C  31      -9.174  -4.782 -12.751  1.00 15.53           C  
ATOM   4174  CD2 TYR C  31     -11.124  -6.149 -12.456  1.00 18.17           C  
ATOM   4175  CE1 TYR C  31      -8.534  -5.450 -11.705  1.00 15.38           C  
ATOM   4176  CE2 TYR C  31     -10.500  -6.827 -11.429  1.00 18.40           C  
ATOM   4177  CZ  TYR C  31      -9.212  -6.480 -11.057  1.00 18.09           C  
ATOM   4178  OH  TYR C  31      -8.620  -7.189 -10.033  1.00 21.07           O  
ATOM   4179  N   ALA C  32     -12.907  -5.027 -16.763  1.00 16.96           N  
ATOM   4180  CA  ALA C  32     -14.110  -4.590 -17.451  1.00 17.03           C  
ATOM   4181  C   ALA C  32     -14.873  -4.082 -16.201  1.00 18.49           C  
ATOM   4182  O   ALA C  32     -14.829  -4.736 -15.152  1.00 16.32           O  
ATOM   4183  CB  ALA C  32     -14.831  -5.768 -18.042  1.00 17.00           C  
ATOM   4184  N   VAL C  33     -15.567  -2.953 -16.298  1.00 16.95           N  
ATOM   4185  CA  VAL C  33     -16.227  -2.396 -15.140  1.00 18.67           C  
ATOM   4186  C   VAL C  33     -17.728  -2.143 -15.263  1.00 19.52           C  
ATOM   4187  O   VAL C  33     -18.187  -1.567 -16.249  1.00 19.02           O  
ATOM   4188  CB  VAL C  33     -15.592  -1.039 -14.747  1.00 21.15           C  
ATOM   4189  CG1 VAL C  33     -16.306  -0.471 -13.521  1.00 24.18           C  
ATOM   4190  CG2 VAL C  33     -14.100  -1.203 -14.460  1.00 18.13           C  
ATOM   4191  N   CYS C  34     -18.474  -2.566 -14.249  1.00 16.96           N  
ATOM   4192  CA  CYS C  34     -19.905  -2.307 -14.218  1.00 17.39           C  
ATOM   4193  C   CYS C  34     -20.050  -1.054 -13.329  1.00 16.34           C  
ATOM   4194  O   CYS C  34     -19.745  -1.084 -12.144  1.00 15.42           O  
ATOM   4195  CB  CYS C  34     -20.643  -3.500 -13.619  1.00 20.01           C  
ATOM   4196  SG  CYS C  34     -22.412  -3.201 -13.515  1.00 23.61           S  
ATOM   4197  N   LEU C  35     -20.490   0.051 -13.919  1.00 15.17           N  
ATOM   4198  CA  LEU C  35     -20.651   1.323 -13.198  1.00 16.08           C  
ATOM   4199  C   LEU C  35     -22.069   1.503 -12.674  1.00 18.27           C  
ATOM   4200  O   LEU C  35     -23.014   1.728 -13.456  1.00 15.59           O  
ATOM   4201  CB  LEU C  35     -20.320   2.483 -14.137  1.00 16.75           C  
ATOM   4202  CG  LEU C  35     -19.076   2.232 -15.003  1.00 16.84           C  
ATOM   4203  CD1 LEU C  35     -19.010   3.218 -16.181  1.00 17.39           C  
ATOM   4204  CD2 LEU C  35     -17.855   2.380 -14.110  1.00 13.65           C  
ATOM   4205  N   HIS C  36     -22.235   1.407 -11.352  1.00 17.72           N  
ATOM   4206  CA  HIS C  36     -23.536   1.603 -10.762  1.00 13.91           C  
ATOM   4207  C   HIS C  36     -23.784   3.077 -10.467  1.00 16.76           C  
ATOM   4208  O   HIS C  36     -22.877   3.842 -10.153  1.00 17.89           O  
ATOM   4209  CB  HIS C  36     -23.702   0.771  -9.486  1.00 13.57           C  
ATOM   4210  CG  HIS C  36     -24.691   1.382  -8.542  1.00 15.96           C  
ATOM   4211  ND1 HIS C  36     -24.334   2.349  -7.635  1.00 14.95           N  
ATOM   4212  CD2 HIS C  36     -26.034   1.245  -8.437  1.00 13.79           C  
ATOM   4213  CE1 HIS C  36     -25.411   2.797  -7.019  1.00 16.06           C  
ATOM   4214  NE2 HIS C  36     -26.456   2.145  -7.489  1.00 15.77           N  
ATOM   4215  N   TYR C  37     -25.019   3.518 -10.623  1.00 17.49           N  
ATOM   4216  CA  TYR C  37     -25.306   4.910 -10.317  1.00 19.32           C  
ATOM   4217  C   TYR C  37     -26.731   4.954  -9.822  1.00 19.95           C  
ATOM   4218  O   TYR C  37     -27.497   3.998 -10.031  1.00 20.64           O  
ATOM   4219  CB  TYR C  37     -25.150   5.800 -11.561  1.00 18.53           C  
ATOM   4220  CG  TYR C  37     -26.197   5.535 -12.618  1.00 22.24           C  
ATOM   4221  CD1 TYR C  37     -27.414   6.225 -12.612  1.00 22.04           C  
ATOM   4222  CD2 TYR C  37     -25.978   4.580 -13.624  1.00 22.29           C  
ATOM   4223  CE1 TYR C  37     -28.397   5.967 -13.591  1.00 20.23           C  
ATOM   4224  CE2 TYR C  37     -26.951   4.320 -14.600  1.00 24.29           C  
ATOM   4225  CZ  TYR C  37     -28.153   5.026 -14.564  1.00 22.11           C  
ATOM   4226  OH  TYR C  37     -29.108   4.794 -15.506  1.00 26.43           O  
ATOM   4227  N   HIS C  38     -27.086   6.040  -9.145  1.00 19.68           N  
ATOM   4228  CA  HIS C  38     -28.444   6.197  -8.641  1.00 21.62           C  
ATOM   4229  C   HIS C  38     -29.084   7.372  -9.386  1.00 21.37           C  
ATOM   4230  O   HIS C  38     -29.980   7.175 -10.176  1.00 23.74           O  
ATOM   4231  CB  HIS C  38     -28.432   6.478  -7.136  1.00 20.72           C  
ATOM   4232  CG  HIS C  38     -29.795   6.711  -6.561  1.00 23.98           C  
ATOM   4233  ND1 HIS C  38     -30.011   7.497  -5.445  1.00 25.05           N  
ATOM   4234  CD2 HIS C  38     -31.013   6.261  -6.947  1.00 22.18           C  
ATOM   4235  CE1 HIS C  38     -31.302   7.524  -5.171  1.00 24.04           C  
ATOM   4236  NE2 HIS C  38     -31.930   6.781  -6.068  1.00 26.76           N  
ATOM   4237  N   ARG C  39     -28.615   8.587  -9.149  1.00 20.68           N  
ATOM   4238  CA  ARG C  39     -29.167   9.750  -9.844  1.00 22.22           C  
ATOM   4239  C   ARG C  39     -28.285  10.314 -10.970  1.00 22.83           C  
ATOM   4240  O   ARG C  39     -28.786  11.051 -11.838  1.00 22.40           O  
ATOM   4241  CB  ARG C  39     -29.434  10.886  -8.850  1.00 24.11           C  
ATOM   4242  CG  ARG C  39     -30.504  10.588  -7.808  1.00 32.41           C  
ATOM   4243  CD  ARG C  39     -31.048  11.893  -7.193  1.00 41.93           C  
ATOM   4244  NE  ARG C  39     -32.155  11.655  -6.254  1.00 49.37           N  
ATOM   4245  CZ  ARG C  39     -33.359  11.178  -6.589  1.00 51.05           C  
ATOM   4246  NH1 ARG C  39     -33.657  10.882  -7.850  1.00 52.37           N  
ATOM   4247  NH2 ARG C  39     -34.268  10.974  -5.644  1.00 53.66           N1+
ATOM   4248  N   SER C  40     -26.992   9.979 -10.964  1.00 21.71           N  
ATOM   4249  CA  SER C  40     -26.039  10.514 -11.949  1.00 20.57           C  
ATOM   4250  C   SER C  40     -25.929   9.774 -13.284  1.00 20.62           C  
ATOM   4251  O   SER C  40     -24.831   9.425 -13.747  1.00 19.70           O  
ATOM   4252  CB  SER C  40     -24.673  10.635 -11.274  1.00 20.34           C  
ATOM   4253  OG  SER C  40     -24.740  11.613 -10.229  1.00 21.07           O  
ATOM   4254  N   ALA C  41     -27.077   9.577 -13.918  1.00 20.90           N  
ATOM   4255  CA  ALA C  41     -27.156   8.853 -15.191  1.00 20.76           C  
ATOM   4256  C   ALA C  41     -26.255   9.436 -16.262  1.00 18.10           C  
ATOM   4257  O   ALA C  41     -25.488   8.718 -16.883  1.00 16.68           O  
ATOM   4258  CB  ALA C  41     -28.648   8.803 -15.692  1.00 18.54           C  
ATOM   4259  N   ALA C  42     -26.330  10.745 -16.463  1.00 19.63           N  
ATOM   4260  CA  ALA C  42     -25.512  11.391 -17.492  1.00 20.16           C  
ATOM   4261  C   ALA C  42     -24.006  11.251 -17.213  1.00 19.25           C  
ATOM   4262  O   ALA C  42     -23.222  10.980 -18.114  1.00 19.08           O  
ATOM   4263  CB  ALA C  42     -25.909  12.892 -17.619  1.00 18.85           C  
ATOM   4264  N   GLU C  43     -23.585  11.396 -15.960  1.00 19.91           N  
ATOM   4265  CA  GLU C  43     -22.145  11.264 -15.702  1.00 21.41           C  
ATOM   4266  C   GLU C  43     -21.708   9.830 -15.826  1.00 19.66           C  
ATOM   4267  O   GLU C  43     -20.619   9.565 -16.312  1.00 19.51           O  
ATOM   4268  CB  GLU C  43     -21.750  11.813 -14.323  1.00 23.15           C  
ATOM   4269  CG  GLU C  43     -21.923  13.321 -14.251  1.00 29.04           C  
ATOM   4270  CD  GLU C  43     -23.285  13.742 -13.704  1.00 33.94           C  
ATOM   4271  OE1 GLU C  43     -24.339  13.105 -13.999  1.00 30.27           O  
ATOM   4272  OE2 GLU C  43     -23.291  14.750 -12.967  1.00 40.77           O1-
ATOM   4273  N   ALA C  44     -22.557   8.908 -15.394  1.00 18.20           N  
ATOM   4274  CA  ALA C  44     -22.225   7.479 -15.491  1.00 22.27           C  
ATOM   4275  C   ALA C  44     -22.092   7.035 -16.975  1.00 21.52           C  
ATOM   4276  O   ALA C  44     -21.117   6.371 -17.344  1.00 20.94           O  
ATOM   4277  CB  ALA C  44     -23.300   6.639 -14.778  1.00 19.63           C  
ATOM   4278  N   ASN C  45     -23.069   7.401 -17.798  1.00 19.23           N  
ATOM   4279  CA  ASN C  45     -23.026   7.053 -19.199  1.00 21.74           C  
ATOM   4280  C   ASN C  45     -21.850   7.699 -19.938  1.00 20.05           C  
ATOM   4281  O   ASN C  45     -21.301   7.104 -20.848  1.00 18.75           O  
ATOM   4282  CB  ASN C  45     -24.355   7.403 -19.876  1.00 23.08           C  
ATOM   4283  CG  ASN C  45     -25.507   6.525 -19.363  1.00 26.24           C  
ATOM   4284  OD1 ASN C  45     -25.346   5.320 -19.176  1.00 23.32           O  
ATOM   4285  ND2 ASN C  45     -26.669   7.128 -19.150  1.00 28.66           N  
ATOM   4286  N   ALA C  46     -21.465   8.913 -19.549  1.00 22.18           N  
ATOM   4287  CA  ALA C  46     -20.311   9.571 -20.180  1.00 21.34           C  
ATOM   4288  C   ALA C  46     -19.043   8.790 -19.794  1.00 20.56           C  
ATOM   4289  O   ALA C  46     -18.144   8.597 -20.618  1.00 18.37           O  
ATOM   4290  CB  ALA C  46     -20.179  11.047 -19.709  1.00 18.72           C  
ATOM   4291  N   LEU C  47     -18.971   8.345 -18.539  1.00 16.91           N  
ATOM   4292  CA  LEU C  47     -17.784   7.598 -18.110  1.00 16.85           C  
ATOM   4293  C   LEU C  47     -17.697   6.284 -18.889  1.00 18.13           C  
ATOM   4294  O   LEU C  47     -16.625   5.905 -19.359  1.00 17.36           O  
ATOM   4295  CB  LEU C  47     -17.850   7.308 -16.608  1.00 18.51           C  
ATOM   4296  CG  LEU C  47     -16.760   6.417 -16.021  1.00 16.34           C  
ATOM   4297  CD1 LEU C  47     -15.384   6.980 -16.367  1.00 14.57           C  
ATOM   4298  CD2 LEU C  47     -16.924   6.376 -14.493  1.00 17.38           C  
ATOM   4299  N   SER C  48     -18.833   5.599 -19.018  1.00 16.45           N  
ATOM   4300  CA  SER C  48     -18.884   4.356 -19.760  1.00 19.95           C  
ATOM   4301  C   SER C  48     -18.462   4.579 -21.223  1.00 18.65           C  
ATOM   4302  O   SER C  48     -17.705   3.787 -21.779  1.00 18.73           O  
ATOM   4303  CB  SER C  48     -20.302   3.767 -19.700  1.00 18.34           C  
ATOM   4304  OG  SER C  48     -20.353   2.569 -20.461  1.00 23.49           O  
ATOM   4305  N   ALA C  49     -18.931   5.664 -21.837  1.00 18.56           N  
ATOM   4306  CA  ALA C  49     -18.581   5.936 -23.248  1.00 18.70           C  
ATOM   4307  C   ALA C  49     -17.061   6.065 -23.356  1.00 19.67           C  
ATOM   4308  O   ALA C  49     -16.415   5.506 -24.240  1.00 18.72           O  
ATOM   4309  CB  ALA C  49     -19.258   7.257 -23.726  1.00 16.78           C  
ATOM   4310  N   THR C  50     -16.481   6.787 -22.409  1.00 19.93           N  
ATOM   4311  CA  THR C  50     -15.041   6.983 -22.411  1.00 20.97           C  
ATOM   4312  C   THR C  50     -14.275   5.661 -22.284  1.00 20.70           C  
ATOM   4313  O   THR C  50     -13.323   5.404 -23.017  1.00 21.02           O  
ATOM   4314  CB  THR C  50     -14.588   7.910 -21.254  1.00 21.44           C  
ATOM   4315  OG1 THR C  50     -15.119   9.227 -21.436  1.00 20.46           O  
ATOM   4316  CG2 THR C  50     -13.064   7.980 -21.195  1.00 23.30           C  
ATOM   4317  N   LEU C  51     -14.675   4.823 -21.347  1.00 20.69           N  
ATOM   4318  CA  LEU C  51     -13.981   3.561 -21.172  1.00 21.00           C  
ATOM   4319  C   LEU C  51     -14.227   2.619 -22.362  1.00 21.87           C  
ATOM   4320  O   LEU C  51     -13.303   1.944 -22.805  1.00 19.54           O  
ATOM   4321  CB  LEU C  51     -14.419   2.896 -19.875  1.00 19.61           C  
ATOM   4322  CG  LEU C  51     -14.211   3.753 -18.608  1.00 22.43           C  
ATOM   4323  CD1 LEU C  51     -14.658   2.989 -17.350  1.00 18.09           C  
ATOM   4324  CD2 LEU C  51     -12.721   4.126 -18.506  1.00 17.27           C  
ATOM   4325  N   ASN C  52     -15.460   2.555 -22.857  1.00 21.77           N  
ATOM   4326  CA  ASN C  52     -15.733   1.696 -24.006  1.00 23.10           C  
ATOM   4327  C   ASN C  52     -14.997   2.173 -25.262  1.00 22.77           C  
ATOM   4328  O   ASN C  52     -14.645   1.355 -26.100  1.00 20.42           O  
ATOM   4329  CB  ASN C  52     -17.226   1.607 -24.275  1.00 19.37           C  
ATOM   4330  CG  ASN C  52     -17.888   0.613 -23.385  1.00 20.65           C  
ATOM   4331  OD1 ASN C  52     -17.394  -0.518 -23.237  1.00 16.22           O  
ATOM   4332  ND2 ASN C  52     -19.027   1.001 -22.787  1.00 16.34           N  
ATOM   4333  N   ALA C  53     -14.744   3.476 -25.372  1.00 22.49           N  
ATOM   4334  CA  ALA C  53     -14.031   3.993 -26.538  1.00 25.80           C  
ATOM   4335  C   ALA C  53     -12.572   3.558 -26.452  1.00 26.84           C  
ATOM   4336  O   ALA C  53     -11.934   3.339 -27.476  1.00 26.93           O  
ATOM   4337  CB  ALA C  53     -14.136   5.549 -26.612  1.00 25.38           C  
ATOM   4338  N   ARG C  54     -12.044   3.432 -25.233  1.00 27.24           N  
ATOM   4339  CA  ARG C  54     -10.663   2.995 -25.056  1.00 29.31           C  
ATOM   4340  C   ARG C  54     -10.523   1.500 -25.289  1.00 28.23           C  
ATOM   4341  O   ARG C  54      -9.503   1.046 -25.798  1.00 25.32           O  
ATOM   4342  CB  ARG C  54     -10.148   3.274 -23.632  1.00 33.20           C  
ATOM   4343  CG  ARG C  54      -9.442   4.581 -23.485  1.00 39.29           C  
ATOM   4344  CD  ARG C  54      -9.217   4.912 -22.026  1.00 44.65           C  
ATOM   4345  NE  ARG C  54      -9.193   6.360 -21.842  1.00 45.57           N  
ATOM   4346  CZ  ARG C  54      -9.356   6.972 -20.678  1.00 47.47           C  
ATOM   4347  NH1 ARG C  54      -9.560   6.262 -19.568  1.00 47.15           N  
ATOM   4348  NH2 ARG C  54      -9.308   8.298 -20.630  1.00 47.86           N1+
ATOM   4349  N   ARG C  55     -11.538   0.745 -24.872  1.00 25.70           N  
ATOM   4350  CA  ARG C  55     -11.531  -0.708 -24.990  1.00 25.76           C  
ATOM   4351  C   ARG C  55     -12.984  -1.154 -25.109  1.00 24.15           C  
ATOM   4352  O   ARG C  55     -13.743  -1.093 -24.141  1.00 21.81           O  
ATOM   4353  CB  ARG C  55     -10.867  -1.299 -23.741  1.00 27.57           C  
ATOM   4354  CG  ARG C  55     -10.388  -2.727 -23.838  1.00 30.69           C  
ATOM   4355  CD  ARG C  55      -9.321  -3.000 -22.728  1.00 31.98           C  
ATOM   4356  NE  ARG C  55      -9.901  -3.053 -21.388  1.00 30.10           N  
ATOM   4357  CZ  ARG C  55      -9.487  -2.328 -20.354  1.00 30.85           C  
ATOM   4358  NH1 ARG C  55      -8.478  -1.480 -20.487  1.00 33.16           N  
ATOM   4359  NH2 ARG C  55     -10.082  -2.452 -19.185  1.00 25.45           N1+
ATOM   4360  N   PRO C  56     -13.377  -1.621 -26.308  1.00 23.21           N  
ATOM   4361  CA  PRO C  56     -14.730  -2.077 -26.596  1.00 22.96           C  
ATOM   4362  C   PRO C  56     -15.279  -3.069 -25.575  1.00 22.86           C  
ATOM   4363  O   PRO C  56     -14.573  -3.987 -25.125  1.00 22.99           O  
ATOM   4364  CB  PRO C  56     -14.596  -2.699 -27.980  1.00 22.58           C  
ATOM   4365  CG  PRO C  56     -13.507  -1.920 -28.598  1.00 26.55           C  
ATOM   4366  CD  PRO C  56     -12.506  -1.813 -27.480  1.00 24.53           C  
ATOM   4367  N   ASN C  57     -16.544  -2.878 -25.223  1.00 19.28           N  
ATOM   4368  CA  ASN C  57     -17.220  -3.753 -24.257  1.00 21.44           C  
ATOM   4369  C   ASN C  57     -16.439  -3.934 -22.932  1.00 20.04           C  
ATOM   4370  O   ASN C  57     -16.289  -5.053 -22.427  1.00 19.81           O  
ATOM   4371  CB  ASN C  57     -17.501  -5.123 -24.903  1.00 20.56           C  
ATOM   4372  CG  ASN C  57     -18.464  -5.940 -24.104  1.00 22.04           C  
ATOM   4373  OD1 ASN C  57     -19.355  -5.389 -23.478  1.00 23.36           O  
ATOM   4374  ND2 ASN C  57     -18.299  -7.266 -24.117  1.00 20.95           N  
ATOM   4375  N   SER C  58     -15.961  -2.819 -22.381  1.00 16.95           N  
ATOM   4376  CA  SER C  58     -15.215  -2.854 -21.129  1.00 17.21           C  
ATOM   4377  C   SER C  58     -15.957  -2.100 -20.016  1.00 18.53           C  
ATOM   4378  O   SER C  58     -15.439  -1.943 -18.913  1.00 18.08           O  
ATOM   4379  CB  SER C  58     -13.817  -2.271 -21.305  1.00 15.44           C  
ATOM   4380  OG  SER C  58     -13.855  -0.864 -21.555  1.00 18.25           O  
ATOM   4381  N   ALA C  59     -17.172  -1.655 -20.298  1.00 15.50           N  
ATOM   4382  CA  ALA C  59     -17.969  -0.967 -19.300  1.00 18.05           C  
ATOM   4383  C   ALA C  59     -19.441  -0.996 -19.602  1.00 17.30           C  
ATOM   4384  O   ALA C  59     -19.827  -0.955 -20.763  1.00 18.86           O  
ATOM   4385  CB  ALA C  59     -17.517   0.515 -19.172  1.00 14.65           C  
ATOM   4386  N   ILE C  60     -20.260  -1.068 -18.550  1.00 16.81           N  
ATOM   4387  CA  ILE C  60     -21.716  -0.975 -18.698  1.00 17.68           C  
ATOM   4388  C   ILE C  60     -22.173  -0.107 -17.496  1.00 20.74           C  
ATOM   4389  O   ILE C  60     -21.367   0.156 -16.594  1.00 18.70           O  
ATOM   4390  CB  ILE C  60     -22.426  -2.355 -18.607  1.00 16.37           C  
ATOM   4391  CG1 ILE C  60     -22.126  -3.016 -17.252  1.00 14.94           C  
ATOM   4392  CG2 ILE C  60     -21.994  -3.249 -19.787  1.00 16.72           C  
ATOM   4393  CD1 ILE C  60     -22.816  -4.379 -17.062  1.00 17.53           C  
ATOM   4394  N   THR C  61     -23.435   0.323 -17.484  1.00 18.14           N  
ATOM   4395  CA  THR C  61     -23.954   1.099 -16.376  1.00 20.36           C  
ATOM   4396  C   THR C  61     -25.267   0.464 -15.932  1.00 21.24           C  
ATOM   4397  O   THR C  61     -26.006  -0.089 -16.754  1.00 21.82           O  
ATOM   4398  CB  THR C  61     -24.228   2.541 -16.771  1.00 21.89           C  
ATOM   4399  OG1 THR C  61     -25.258   2.573 -17.765  1.00 24.05           O  
ATOM   4400  CG2 THR C  61     -22.961   3.202 -17.323  1.00 20.36           C  
ATOM   4401  N   VAL C  62     -25.544   0.525 -14.640  1.00 20.00           N  
ATOM   4402  CA  VAL C  62     -26.757  -0.049 -14.071  1.00 22.64           C  
ATOM   4403  C   VAL C  62     -27.242   0.889 -12.967  1.00 23.06           C  
ATOM   4404  O   VAL C  62     -26.460   1.363 -12.155  1.00 21.27           O  
ATOM   4405  CB  VAL C  62     -26.491  -1.447 -13.438  1.00 21.34           C  
ATOM   4406  CG1 VAL C  62     -25.996  -2.426 -14.485  1.00 17.97           C  
ATOM   4407  CG2 VAL C  62     -25.439  -1.302 -12.334  1.00 24.27           C  
ATOM   4408  N   GLN C  63     -28.545   1.127 -12.925  1.00 24.49           N  
ATOM   4409  CA  GLN C  63     -29.109   2.045 -11.952  1.00 25.26           C  
ATOM   4410  C   GLN C  63     -29.750   1.300 -10.794  1.00 24.34           C  
ATOM   4411  O   GLN C  63     -30.310   0.218 -10.980  1.00 23.39           O  
ATOM   4412  CB  GLN C  63     -30.139   2.941 -12.654  1.00 27.59           C  
ATOM   4413  CG  GLN C  63     -30.669   4.141 -11.864  1.00 25.54           C  
ATOM   4414  CD  GLN C  63     -31.641   3.743 -10.760  1.00 31.70           C  
ATOM   4415  OE1 GLN C  63     -32.366   2.745 -10.876  1.00 32.31           O  
ATOM   4416  NE2 GLN C  63     -31.670   4.534  -9.684  1.00 28.48           N  
ATOM   4417  N   ALA C  64     -29.631   1.878  -9.602  1.00 21.99           N  
ATOM   4418  CA  ALA C  64     -30.230   1.315  -8.409  1.00 20.96           C  
ATOM   4419  C   ALA C  64     -30.110   2.256  -7.215  1.00 21.68           C  
ATOM   4420  O   ALA C  64     -29.065   2.878  -6.964  1.00 19.35           O  
ATOM   4421  CB  ALA C  64     -29.602  -0.041  -8.049  1.00 20.42           C  
ATOM   4422  N   ASP C  65     -31.223   2.365  -6.507  1.00 20.18           N  
ATOM   4423  CA  ASP C  65     -31.304   3.122  -5.272  1.00 21.66           C  
ATOM   4424  C   ASP C  65     -30.876   2.070  -4.247  1.00 20.27           C  
ATOM   4425  O   ASP C  65     -31.512   1.006  -4.129  1.00 16.65           O  
ATOM   4426  CB  ASP C  65     -32.764   3.544  -5.020  1.00 24.11           C  
ATOM   4427  CG  ASP C  65     -32.937   4.330  -3.727  1.00 27.47           C  
ATOM   4428  OD1 ASP C  65     -31.939   4.558  -3.005  1.00 26.50           O  
ATOM   4429  OD2 ASP C  65     -34.091   4.721  -3.442  1.00 30.62           O1-
ATOM   4430  N   LEU C  66     -29.804   2.344  -3.514  1.00 19.45           N  
ATOM   4431  CA  LEU C  66     -29.319   1.395  -2.510  1.00 18.47           C  
ATOM   4432  C   LEU C  66     -29.864   1.708  -1.112  1.00 20.11           C  
ATOM   4433  O   LEU C  66     -29.407   1.180  -0.083  1.00 16.93           O  
ATOM   4434  CB  LEU C  66     -27.784   1.387  -2.527  1.00 17.65           C  
ATOM   4435  CG  LEU C  66     -27.196   0.935  -3.880  1.00 16.23           C  
ATOM   4436  CD1 LEU C  66     -25.673   0.883  -3.801  1.00 18.66           C  
ATOM   4437  CD2 LEU C  66     -27.731  -0.460  -4.228  1.00 13.99           C  
ATOM   4438  N   SER C  67     -30.861   2.577  -1.068  1.00 19.53           N  
ATOM   4439  CA  SER C  67     -31.460   2.932   0.206  1.00 20.98           C  
ATOM   4440  C   SER C  67     -32.218   1.694   0.654  1.00 22.49           C  
ATOM   4441  O   SER C  67     -32.659   0.912  -0.187  1.00 22.86           O  
ATOM   4442  CB  SER C  67     -32.414   4.116   0.033  1.00 21.75           C  
ATOM   4443  OG  SER C  67     -33.154   4.254   1.227  1.00 28.21           O  
ATOM   4444  N   ASN C  68     -32.361   1.493   1.960  1.00 21.68           N  
ATOM   4445  CA  ASN C  68     -33.039   0.302   2.457  1.00 25.01           C  
ATOM   4446  C   ASN C  68     -34.569   0.460   2.437  1.00 25.97           C  
ATOM   4447  O   ASN C  68     -35.213   0.499   3.468  1.00 26.61           O  
ATOM   4448  CB  ASN C  68     -32.535  -0.052   3.891  1.00 23.21           C  
ATOM   4449  CG  ASN C  68     -33.058  -1.418   4.396  1.00 25.76           C  
ATOM   4450  OD1 ASN C  68     -33.234  -2.366   3.617  1.00 26.43           O  
ATOM   4451  ND2 ASN C  68     -33.281  -1.523   5.710  1.00 23.59           N  
ATOM   4452  N   VAL C  69     -35.128   0.559   1.239  1.00 28.84           N  
ATOM   4453  CA  VAL C  69     -36.573   0.671   1.041  1.00 31.39           C  
ATOM   4454  C   VAL C  69     -36.981  -0.164  -0.186  1.00 32.75           C  
ATOM   4455  O   VAL C  69     -36.139  -0.580  -0.989  1.00 30.10           O  
ATOM   4456  CB  VAL C  69     -37.021   2.121   0.748  1.00 33.10           C  
ATOM   4457  CG1 VAL C  69     -36.621   3.042   1.883  1.00 35.31           C  
ATOM   4458  CG2 VAL C  69     -36.410   2.592  -0.558  1.00 31.73           C  
ATOM   4459  N   ALA C  70     -38.283  -0.381  -0.331  1.00 34.68           N  
ATOM   4460  CA  ALA C  70     -38.828  -1.131  -1.462  1.00 36.43           C  
ATOM   4461  C   ALA C  70     -39.083  -0.173  -2.589  1.00 38.34           C  
ATOM   4462  O   ALA C  70     -39.422   1.001  -2.369  1.00 39.38           O  
ATOM   4463  CB  ALA C  70     -40.130  -1.785  -1.091  1.00 35.85           C  
ATOM   4464  N   THR C  71     -38.902  -0.660  -3.802  1.00 39.39           N  
ATOM   4465  CA  THR C  71     -39.175   0.176  -4.961  1.00 43.60           C  
ATOM   4466  C   THR C  71     -40.252  -0.488  -5.822  1.00 45.77           C  
ATOM   4467  O   THR C  71     -40.506  -1.698  -5.715  1.00 46.40           O  
ATOM   4468  CB  THR C  71     -37.942   0.361  -5.816  1.00 42.58           C  
ATOM   4469  OG1 THR C  71     -37.456  -0.934  -6.186  1.00 43.16           O  
ATOM   4470  CG2 THR C  71     -36.886   1.149  -5.066  1.00 39.93           C  
ATOM   4471  N   ALA C  72     -40.876   0.321  -6.676  1.00 48.96           N  
ATOM   4472  CA  ALA C  72     -41.914  -0.156  -7.576  1.00 51.55           C  
ATOM   4473  C   ALA C  72     -41.248  -0.798  -8.795  1.00 53.28           C  
ATOM   4474  O   ALA C  72     -40.197  -0.345  -9.256  1.00 52.99           O  
ATOM   4475  CB  ALA C  72     -42.813   1.008  -8.001  1.00 51.11           C  
ATOM   4476  N   PRO C  73     -41.846  -1.878  -9.320  1.00 54.37           N  
ATOM   4477  CA  PRO C  73     -41.307  -2.580 -10.488  1.00 54.46           C  
ATOM   4478  C   PRO C  73     -41.440  -1.811 -11.811  1.00 53.95           C  
ATOM   4479  O   PRO C  73     -40.442  -1.502 -12.475  1.00 51.16           O  
ATOM   4480  CB  PRO C  73     -42.083  -3.894 -10.478  1.00 55.10           C  
ATOM   4481  CG  PRO C  73     -43.392  -3.506  -9.884  1.00 55.60           C  
ATOM   4482  CD  PRO C  73     -42.999  -2.599  -8.757  1.00 55.66           C  
ATOM   4483  N   ALA C  81     -45.041  -7.115  -7.569  1.00 53.20           N  
ATOM   4484  CA  ALA C  81     -44.897  -6.738  -6.162  1.00 53.15           C  
ATOM   4485  C   ALA C  81     -43.745  -5.739  -5.974  1.00 51.29           C  
ATOM   4486  O   ALA C  81     -42.992  -5.472  -6.914  1.00 51.24           O  
ATOM   4487  CB  ALA C  81     -44.654  -7.990  -5.301  1.00 52.52           C  
ATOM   4488  N   PRO C  82     -43.608  -5.165  -4.759  1.00 49.20           N  
ATOM   4489  CA  PRO C  82     -42.527  -4.198  -4.505  1.00 46.14           C  
ATOM   4490  C   PRO C  82     -41.174  -4.897  -4.583  1.00 42.95           C  
ATOM   4491  O   PRO C  82     -41.052  -6.073  -4.206  1.00 41.15           O  
ATOM   4492  CB  PRO C  82     -42.819  -3.700  -3.088  1.00 47.61           C  
ATOM   4493  CG  PRO C  82     -44.305  -3.901  -2.936  1.00 49.15           C  
ATOM   4494  CD  PRO C  82     -44.496  -5.263  -3.587  1.00 49.67           C  
ATOM   4495  N   VAL C  83     -40.167  -4.189  -5.085  1.00 38.64           N  
ATOM   4496  CA  VAL C  83     -38.843  -4.787  -5.176  1.00 35.98           C  
ATOM   4497  C   VAL C  83     -38.054  -4.414  -3.912  1.00 32.35           C  
ATOM   4498  O   VAL C  83     -37.980  -3.257  -3.544  1.00 31.33           O  
ATOM   4499  CB  VAL C  83     -38.113  -4.290  -6.451  1.00 35.50           C  
ATOM   4500  CG1 VAL C  83     -36.802  -5.042  -6.628  1.00 36.16           C  
ATOM   4501  CG2 VAL C  83     -39.009  -4.500  -7.669  1.00 33.44           C  
ATOM   4502  N   THR C  84     -37.489  -5.404  -3.239  1.00 31.46           N  
ATOM   4503  CA  THR C  84     -36.710  -5.154  -2.026  1.00 30.22           C  
ATOM   4504  C   THR C  84     -35.258  -4.745  -2.365  1.00 28.51           C  
ATOM   4505  O   THR C  84     -34.800  -4.941  -3.493  1.00 28.24           O  
ATOM   4506  CB  THR C  84     -36.649  -6.411  -1.162  1.00 30.57           C  
ATOM   4507  OG1 THR C  84     -35.927  -7.431  -1.862  1.00 32.61           O  
ATOM   4508  CG2 THR C  84     -38.073  -6.926  -0.856  1.00 31.85           C  
ATOM   4509  N   LEU C  85     -34.555  -4.173  -1.388  1.00 26.12           N  
ATOM   4510  CA  LEU C  85     -33.162  -3.772  -1.575  1.00 24.22           C  
ATOM   4511  C   LEU C  85     -32.314  -4.995  -1.886  1.00 23.99           C  
ATOM   4512  O   LEU C  85     -31.428  -4.930  -2.743  1.00 27.41           O  
ATOM   4513  CB  LEU C  85     -32.610  -3.083  -0.323  1.00 22.37           C  
ATOM   4514  CG  LEU C  85     -31.101  -2.725  -0.361  1.00 19.62           C  
ATOM   4515  CD1 LEU C  85     -30.795  -1.794  -1.546  1.00 13.95           C  
ATOM   4516  CD2 LEU C  85     -30.701  -2.087   0.953  1.00 15.35           C  
ATOM   4517  N   PHE C  86     -32.584  -6.117  -1.222  1.00 24.53           N  
ATOM   4518  CA  PHE C  86     -31.798  -7.322  -1.487  1.00 27.33           C  
ATOM   4519  C   PHE C  86     -31.897  -7.722  -2.945  1.00 25.29           C  
ATOM   4520  O   PHE C  86     -30.900  -8.071  -3.571  1.00 29.03           O  
ATOM   4521  CB  PHE C  86     -32.244  -8.522  -0.630  1.00 31.75           C  
ATOM   4522  CG  PHE C  86     -31.533  -9.799  -0.989  1.00 36.98           C  
ATOM   4523  CD1 PHE C  86     -30.134  -9.870  -0.928  1.00 42.72           C  
ATOM   4524  CD2 PHE C  86     -32.233 -10.916  -1.401  1.00 41.34           C  
ATOM   4525  CE1 PHE C  86     -29.437 -11.046  -1.279  1.00 44.02           C  
ATOM   4526  CE2 PHE C  86     -31.551 -12.108  -1.758  1.00 44.08           C  
ATOM   4527  CZ  PHE C  86     -30.152 -12.169  -1.696  1.00 44.48           C  
ATOM   4528  N   THR C  87     -33.105  -7.687  -3.487  1.00 25.25           N  
ATOM   4529  CA  THR C  87     -33.311  -8.065  -4.886  1.00 24.38           C  
ATOM   4530  C   THR C  87     -32.565  -7.111  -5.803  1.00 23.39           C  
ATOM   4531  O   THR C  87     -31.907  -7.561  -6.742  1.00 22.50           O  
ATOM   4532  CB  THR C  87     -34.821  -8.077  -5.245  1.00 25.71           C  
ATOM   4533  OG1 THR C  87     -35.480  -9.085  -4.460  1.00 26.46           O  
ATOM   4534  CG2 THR C  87     -35.021  -8.384  -6.739  1.00 24.17           C  
ATOM   4535  N   ARG C  88     -32.640  -5.804  -5.527  1.00 20.61           N  
ATOM   4536  CA  ARG C  88     -31.930  -4.837  -6.378  1.00 23.18           C  
ATOM   4537  C   ARG C  88     -30.425  -5.060  -6.326  1.00 23.65           C  
ATOM   4538  O   ARG C  88     -29.743  -4.868  -7.327  1.00 25.13           O  
ATOM   4539  CB  ARG C  88     -32.233  -3.389  -5.969  1.00 25.24           C  
ATOM   4540  CG  ARG C  88     -33.706  -3.012  -6.103  1.00 26.10           C  
ATOM   4541  CD  ARG C  88     -33.893  -1.501  -6.163  1.00 26.94           C  
ATOM   4542  NE  ARG C  88     -33.515  -0.800  -4.930  1.00 23.04           N  
ATOM   4543  CZ  ARG C  88     -34.205  -0.822  -3.792  1.00 23.62           C  
ATOM   4544  NH1 ARG C  88     -35.342  -1.519  -3.672  1.00 22.25           N  
ATOM   4545  NH2 ARG C  88     -33.768  -0.115  -2.755  1.00 23.02           N1+
ATOM   4546  N   CYS C  89     -29.911  -5.450  -5.156  1.00 22.11           N  
ATOM   4547  CA  CYS C  89     -28.492  -5.723  -5.013  1.00 21.91           C  
ATOM   4548  C   CYS C  89     -28.124  -6.988  -5.796  1.00 21.95           C  
ATOM   4549  O   CYS C  89     -27.161  -6.980  -6.554  1.00 19.25           O  
ATOM   4550  CB  CYS C  89     -28.137  -5.880  -3.526  1.00 21.33           C  
ATOM   4551  SG  CYS C  89     -28.301  -4.303  -2.638  1.00 20.34           S  
ATOM   4552  N   ALA C  90     -28.893  -8.064  -5.614  1.00 21.92           N  
ATOM   4553  CA  ALA C  90     -28.635  -9.308  -6.336  1.00 22.61           C  
ATOM   4554  C   ALA C  90     -28.636  -9.034  -7.844  1.00 22.87           C  
ATOM   4555  O   ALA C  90     -27.870  -9.642  -8.588  1.00 24.58           O  
ATOM   4556  CB  ALA C  90     -29.724 -10.372  -5.993  1.00 22.03           C  
ATOM   4557  N   GLU C  91     -29.509  -8.137  -8.302  1.00 23.21           N  
ATOM   4558  CA  GLU C  91     -29.560  -7.815  -9.740  1.00 25.22           C  
ATOM   4559  C   GLU C  91     -28.315  -7.079 -10.225  1.00 24.26           C  
ATOM   4560  O   GLU C  91     -27.943  -7.204 -11.379  1.00 22.85           O  
ATOM   4561  CB  GLU C  91     -30.823  -6.993 -10.085  1.00 26.54           C  
ATOM   4562  CG  GLU C  91     -32.120  -7.791  -9.855  1.00 33.97           C  
ATOM   4563  CD  GLU C  91     -33.430  -7.014 -10.138  1.00 38.12           C  
ATOM   4564  OE1 GLU C  91     -33.474  -5.763 -10.024  1.00 40.85           O  
ATOM   4565  OE2 GLU C  91     -34.439  -7.677 -10.455  1.00 40.80           O1-
ATOM   4566  N   LEU C  92     -27.675  -6.299  -9.353  1.00 24.47           N  
ATOM   4567  CA  LEU C  92     -26.453  -5.579  -9.757  1.00 24.98           C  
ATOM   4568  C   LEU C  92     -25.369  -6.596 -10.031  1.00 22.21           C  
ATOM   4569  O   LEU C  92     -24.687  -6.523 -11.046  1.00 21.73           O  
ATOM   4570  CB  LEU C  92     -25.941  -4.627  -8.664  1.00 24.33           C  
ATOM   4571  CG  LEU C  92     -26.810  -3.429  -8.290  1.00 28.54           C  
ATOM   4572  CD1 LEU C  92     -25.954  -2.466  -7.466  1.00 26.54           C  
ATOM   4573  CD2 LEU C  92     -27.338  -2.724  -9.553  1.00 27.08           C  
ATOM   4574  N   VAL C  93     -25.211  -7.545  -9.116  1.00 20.95           N  
ATOM   4575  CA  VAL C  93     -24.204  -8.579  -9.297  1.00 21.44           C  
ATOM   4576  C   VAL C  93     -24.570  -9.446 -10.505  1.00 22.03           C  
ATOM   4577  O   VAL C  93     -23.708  -9.746 -11.336  1.00 22.72           O  
ATOM   4578  CB  VAL C  93     -24.066  -9.454  -8.026  1.00 22.49           C  
ATOM   4579  CG1 VAL C  93     -23.052 -10.583  -8.275  1.00 22.03           C  
ATOM   4580  CG2 VAL C  93     -23.583  -8.589  -6.852  1.00 21.26           C  
ATOM   4581  N   ALA C  94     -25.852  -9.800 -10.642  1.00 22.83           N  
ATOM   4582  CA  ALA C  94     -26.291 -10.627 -11.780  1.00 22.41           C  
ATOM   4583  C   ALA C  94     -26.003  -9.918 -13.095  1.00 22.44           C  
ATOM   4584  O   ALA C  94     -25.728 -10.568 -14.100  1.00 22.83           O  
ATOM   4585  CB  ALA C  94     -27.817 -10.942 -11.682  1.00 19.27           C  
ATOM   4586  N   ALA C  95     -26.060  -8.586 -13.092  1.00 21.97           N  
ATOM   4587  CA  ALA C  95     -25.800  -7.840 -14.328  1.00 22.54           C  
ATOM   4588  C   ALA C  95     -24.405  -8.135 -14.842  1.00 21.23           C  
ATOM   4589  O   ALA C  95     -24.188  -8.229 -16.053  1.00 19.99           O  
ATOM   4590  CB  ALA C  95     -25.982  -6.354 -14.098  1.00 23.56           C  
ATOM   4591  N   CYS C  96     -23.462  -8.307 -13.919  1.00 21.24           N  
ATOM   4592  CA  CYS C  96     -22.091  -8.612 -14.291  1.00 21.18           C  
ATOM   4593  C   CYS C  96     -21.976 -10.016 -14.856  1.00 21.92           C  
ATOM   4594  O   CYS C  96     -21.223 -10.254 -15.804  1.00 20.45           O  
ATOM   4595  CB  CYS C  96     -21.169  -8.501 -13.083  1.00 22.77           C  
ATOM   4596  SG  CYS C  96     -20.994  -6.816 -12.487  1.00 25.64           S  
ATOM   4597  N   TYR C  97     -22.696 -10.963 -14.259  1.00 21.13           N  
ATOM   4598  CA  TYR C  97     -22.623 -12.329 -14.754  1.00 24.06           C  
ATOM   4599  C   TYR C  97     -23.331 -12.444 -16.119  1.00 24.81           C  
ATOM   4600  O   TYR C  97     -22.812 -13.086 -17.048  1.00 23.08           O  
ATOM   4601  CB  TYR C  97     -23.221 -13.322 -13.729  1.00 21.12           C  
ATOM   4602  CG  TYR C  97     -22.213 -13.643 -12.641  1.00 22.04           C  
ATOM   4603  CD1 TYR C  97     -21.308 -14.695 -12.802  1.00 18.78           C  
ATOM   4604  CD2 TYR C  97     -22.135 -12.863 -11.470  1.00 18.72           C  
ATOM   4605  CE1 TYR C  97     -20.340 -14.961 -11.828  1.00 21.08           C  
ATOM   4606  CE2 TYR C  97     -21.185 -13.116 -10.501  1.00 16.46           C  
ATOM   4607  CZ  TYR C  97     -20.286 -14.162 -10.682  1.00 18.38           C  
ATOM   4608  OH  TYR C  97     -19.337 -14.424  -9.740  1.00 15.44           O  
ATOM   4609  N   THR C  98     -24.488 -11.800 -16.235  1.00 22.96           N  
ATOM   4610  CA  THR C  98     -25.254 -11.843 -17.479  1.00 25.30           C  
ATOM   4611  C   THR C  98     -24.462 -11.241 -18.644  1.00 24.50           C  
ATOM   4612  O   THR C  98     -24.397 -11.821 -19.721  1.00 24.06           O  
ATOM   4613  CB  THR C  98     -26.568 -11.061 -17.359  1.00 24.55           C  
ATOM   4614  OG1 THR C  98     -27.387 -11.664 -16.353  1.00 27.57           O  
ATOM   4615  CG2 THR C  98     -27.327 -11.080 -18.697  1.00 26.41           C  
ATOM   4616  N   HIS C  99     -23.840 -10.094 -18.424  1.00 22.61           N  
ATOM   4617  CA  HIS C  99     -23.115  -9.467 -19.497  1.00 23.52           C  
ATOM   4618  C   HIS C  99     -21.741 -10.024 -19.772  1.00 24.34           C  
ATOM   4619  O   HIS C  99     -21.359 -10.154 -20.930  1.00 24.42           O  
ATOM   4620  CB  HIS C  99     -22.975  -7.980 -19.242  1.00 21.47           C  
ATOM   4621  CG  HIS C  99     -22.450  -7.234 -20.417  1.00 25.72           C  
ATOM   4622  ND1 HIS C  99     -23.273  -6.745 -21.412  1.00 23.68           N  
ATOM   4623  CD2 HIS C  99     -21.185  -6.911 -20.779  1.00 27.12           C  
ATOM   4624  CE1 HIS C  99     -22.534  -6.156 -22.334  1.00 27.93           C  
ATOM   4625  NE2 HIS C  99     -21.265  -6.242 -21.976  1.00 27.18           N  
ATOM   4626  N   TRP C 100     -20.995 -10.353 -18.720  1.00 23.11           N  
ATOM   4627  CA  TRP C 100     -19.621 -10.834 -18.907  1.00 22.29           C  
ATOM   4628  C   TRP C 100     -19.331 -12.224 -18.363  1.00 21.07           C  
ATOM   4629  O   TRP C 100     -18.236 -12.728 -18.558  1.00 23.01           O  
ATOM   4630  CB  TRP C 100     -18.632  -9.837 -18.272  1.00 21.21           C  
ATOM   4631  CG  TRP C 100     -18.447  -8.537 -18.996  1.00 22.34           C  
ATOM   4632  CD1 TRP C 100     -18.036  -8.363 -20.316  1.00 23.47           C  
ATOM   4633  CD2 TRP C 100     -18.603  -7.213 -18.456  1.00 19.76           C  
ATOM   4634  NE1 TRP C 100     -17.929  -7.025 -20.598  1.00 21.15           N  
ATOM   4635  CE2 TRP C 100     -18.270  -6.298 -19.483  1.00 20.33           C  
ATOM   4636  CE3 TRP C 100     -18.986  -6.709 -17.202  1.00 18.44           C  
ATOM   4637  CZ2 TRP C 100     -18.315  -4.906 -19.290  1.00 17.14           C  
ATOM   4638  CZ3 TRP C 100     -19.026  -5.351 -17.014  1.00 16.99           C  
ATOM   4639  CH2 TRP C 100     -18.689  -4.455 -18.058  1.00 20.05           C  
ATOM   4640  N   GLY C 101     -20.274 -12.823 -17.643  1.00 21.90           N  
ATOM   4641  CA  GLY C 101     -20.036 -14.168 -17.122  1.00 22.16           C  
ATOM   4642  C   GLY C 101     -19.166 -14.245 -15.867  1.00 24.27           C  
ATOM   4643  O   GLY C 101     -18.684 -15.317 -15.505  1.00 24.13           O  
ATOM   4644  N   ARG C 102     -18.942 -13.119 -15.208  1.00 22.46           N  
ATOM   4645  CA  ARG C 102     -18.142 -13.137 -13.986  1.00 23.65           C  
ATOM   4646  C   ARG C 102     -18.208 -11.820 -13.216  1.00 22.63           C  
ATOM   4647  O   ARG C 102     -18.712 -10.811 -13.716  1.00 20.32           O  
ATOM   4648  CB  ARG C 102     -16.681 -13.451 -14.322  1.00 25.35           C  
ATOM   4649  CG  ARG C 102     -16.054 -12.466 -15.286  1.00 26.64           C  
ATOM   4650  CD  ARG C 102     -14.739 -13.007 -15.829  1.00 25.84           C  
ATOM   4651  NE  ARG C 102     -13.770 -13.161 -14.751  1.00 29.83           N  
ATOM   4652  CZ  ARG C 102     -12.868 -14.131 -14.689  1.00 33.89           C  
ATOM   4653  NH1 ARG C 102     -12.813 -15.039 -15.661  1.00 35.11           N  
ATOM   4654  NH2 ARG C 102     -12.031 -14.207 -13.653  1.00 33.08           N1+
ATOM   4655  N   CYS C 103     -17.704 -11.857 -11.984  1.00 20.25           N  
ATOM   4656  CA  CYS C 103     -17.651 -10.695 -11.130  1.00 21.96           C  
ATOM   4657  C   CYS C 103     -16.557 -11.033 -10.115  1.00 21.62           C  
ATOM   4658  O   CYS C 103     -16.794 -11.777  -9.152  1.00 23.05           O  
ATOM   4659  CB  CYS C 103     -18.980 -10.455 -10.403  1.00 20.47           C  
ATOM   4660  SG  CYS C 103     -19.014  -8.815  -9.564  1.00 27.25           S  
ATOM   4661  N   ASP C 104     -15.368 -10.486 -10.354  1.00 20.48           N  
ATOM   4662  CA  ASP C 104     -14.171 -10.724  -9.538  1.00 18.81           C  
ATOM   4663  C   ASP C 104     -13.960  -9.728  -8.404  1.00 17.87           C  
ATOM   4664  O   ASP C 104     -13.401 -10.066  -7.369  1.00 17.11           O  
ATOM   4665  CB  ASP C 104     -12.938 -10.680 -10.448  1.00 18.98           C  
ATOM   4666  CG  ASP C 104     -13.024 -11.692 -11.612  1.00 21.45           C  
ATOM   4667  OD1 ASP C 104     -12.626 -12.847 -11.409  1.00 19.58           O  
ATOM   4668  OD2 ASP C 104     -13.501 -11.339 -12.715  1.00 20.74           O1-
ATOM   4669  N   VAL C 105     -14.386  -8.493  -8.619  1.00 14.53           N  
ATOM   4670  CA  VAL C 105     -14.181  -7.452  -7.642  1.00 14.20           C  
ATOM   4671  C   VAL C 105     -15.484  -6.700  -7.402  1.00 15.72           C  
ATOM   4672  O   VAL C 105     -16.269  -6.467  -8.342  1.00 17.18           O  
ATOM   4673  CB  VAL C 105     -13.088  -6.426  -8.169  1.00 14.13           C  
ATOM   4674  CG1 VAL C 105     -13.164  -5.108  -7.409  1.00 14.00           C  
ATOM   4675  CG2 VAL C 105     -11.692  -7.041  -8.076  1.00 13.97           C  
ATOM   4676  N   LEU C 106     -15.708  -6.343  -6.139  1.00 15.89           N  
ATOM   4677  CA  LEU C 106     -16.855  -5.548  -5.727  1.00 14.20           C  
ATOM   4678  C   LEU C 106     -16.300  -4.384  -4.903  1.00 14.23           C  
ATOM   4679  O   LEU C 106     -15.546  -4.615  -3.957  1.00 14.91           O  
ATOM   4680  CB  LEU C 106     -17.811  -6.362  -4.847  1.00 13.61           C  
ATOM   4681  CG  LEU C 106     -18.866  -5.550  -4.065  1.00 13.11           C  
ATOM   4682  CD1 LEU C 106     -19.782  -4.774  -5.005  1.00  8.72           C  
ATOM   4683  CD2 LEU C 106     -19.742  -6.534  -3.224  1.00 12.05           C  
ATOM   4684  N   VAL C 107     -16.624  -3.150  -5.288  1.00 12.20           N  
ATOM   4685  CA  VAL C 107     -16.219  -1.998  -4.505  1.00 13.64           C  
ATOM   4686  C   VAL C 107     -17.456  -1.271  -3.990  1.00 16.26           C  
ATOM   4687  O   VAL C 107     -18.187  -0.634  -4.746  1.00 14.85           O  
ATOM   4688  CB  VAL C 107     -15.333  -0.991  -5.286  1.00 15.31           C  
ATOM   4689  CG1 VAL C 107     -15.038   0.198  -4.401  1.00 13.85           C  
ATOM   4690  CG2 VAL C 107     -14.008  -1.671  -5.721  1.00 12.62           C  
ATOM   4691  N   ASN C 108     -17.707  -1.388  -2.689  1.00 17.17           N  
ATOM   4692  CA  ASN C 108     -18.843  -0.700  -2.078  1.00 15.88           C  
ATOM   4693  C   ASN C 108     -18.418   0.714  -1.760  1.00 14.86           C  
ATOM   4694  O   ASN C 108     -17.919   1.012  -0.680  1.00 13.50           O  
ATOM   4695  CB  ASN C 108     -19.288  -1.419  -0.818  1.00 13.16           C  
ATOM   4696  CG  ASN C 108     -19.923  -2.738  -1.126  1.00 16.22           C  
ATOM   4697  OD1 ASN C 108     -20.928  -2.793  -1.878  1.00 11.96           O  
ATOM   4698  ND2 ASN C 108     -19.342  -3.830  -0.593  1.00 12.96           N  
ATOM   4699  N   ASN C 109     -18.632   1.582  -2.734  1.00 15.63           N  
ATOM   4700  CA  ASN C 109     -18.278   2.984  -2.636  1.00 15.95           C  
ATOM   4701  C   ASN C 109     -19.474   3.920  -2.460  1.00 17.07           C  
ATOM   4702  O   ASN C 109     -19.344   4.966  -1.806  1.00 15.52           O  
ATOM   4703  CB  ASN C 109     -17.506   3.358  -3.893  1.00 14.93           C  
ATOM   4704  CG  ASN C 109     -17.226   4.824  -3.986  1.00 16.62           C  
ATOM   4705  OD1 ASN C 109     -16.259   5.313  -3.402  1.00 16.77           O  
ATOM   4706  ND2 ASN C 109     -18.071   5.549  -4.726  1.00 11.83           N  
ATOM   4707  N   ALA C 110     -20.631   3.556  -3.028  1.00 15.61           N  
ATOM   4708  CA  ALA C 110     -21.803   4.413  -2.960  1.00 16.76           C  
ATOM   4709  C   ALA C 110     -22.149   4.756  -1.519  1.00 16.81           C  
ATOM   4710  O   ALA C 110     -22.123   3.900  -0.634  1.00 17.71           O  
ATOM   4711  CB  ALA C 110     -22.995   3.754  -3.657  1.00 16.26           C  
ATOM   4712  N   SER C 111     -22.496   6.010  -1.279  1.00 15.44           N  
ATOM   4713  CA  SER C 111     -22.751   6.412   0.098  1.00 16.56           C  
ATOM   4714  C   SER C 111     -23.428   7.763   0.250  1.00 14.81           C  
ATOM   4715  O   SER C 111     -22.992   8.729  -0.353  1.00 15.08           O  
ATOM   4716  CB  SER C 111     -21.406   6.450   0.831  1.00 16.82           C  
ATOM   4717  OG  SER C 111     -21.414   7.351   1.911  1.00 16.24           O  
ATOM   4718  N   SER C 112     -24.486   7.834   1.048  1.00 16.63           N  
ATOM   4719  CA  SER C 112     -25.127   9.125   1.301  1.00 19.24           C  
ATOM   4720  C   SER C 112     -24.466   9.663   2.573  1.00 19.95           C  
ATOM   4721  O   SER C 112     -24.026   8.891   3.455  1.00 18.15           O  
ATOM   4722  CB  SER C 112     -26.653   9.010   1.457  1.00 20.43           C  
ATOM   4723  OG  SER C 112     -27.018   7.986   2.336  1.00 22.25           O  
ATOM   4724  N   PHE C 113     -24.374  10.984   2.651  1.00 19.16           N  
ATOM   4725  CA  PHE C 113     -23.680  11.634   3.741  1.00 19.65           C  
ATOM   4726  C   PHE C 113     -24.315  12.991   4.020  1.00 19.80           C  
ATOM   4727  O   PHE C 113     -24.178  13.912   3.206  1.00 21.82           O  
ATOM   4728  CB  PHE C 113     -22.202  11.789   3.301  1.00 20.18           C  
ATOM   4729  CG  PHE C 113     -21.353  12.684   4.195  1.00 20.74           C  
ATOM   4730  CD1 PHE C 113     -20.939  12.253   5.452  1.00 18.45           C  
ATOM   4731  CD2 PHE C 113     -20.959  13.952   3.759  1.00 19.03           C  
ATOM   4732  CE1 PHE C 113     -20.142  13.065   6.271  1.00 20.20           C  
ATOM   4733  CE2 PHE C 113     -20.156  14.783   4.574  1.00 19.22           C  
ATOM   4734  CZ  PHE C 113     -19.748  14.331   5.835  1.00 18.26           C  
ATOM   4735  N   TYR C 114     -25.034  13.107   5.136  1.00 17.09           N  
ATOM   4736  CA  TYR C 114     -25.638  14.379   5.526  1.00 16.68           C  
ATOM   4737  C   TYR C 114     -26.016  14.281   6.999  1.00 19.12           C  
ATOM   4738  O   TYR C 114     -26.137  13.182   7.540  1.00 19.08           O  
ATOM   4739  CB  TYR C 114     -26.852  14.756   4.642  1.00 17.80           C  
ATOM   4740  CG  TYR C 114     -27.851  13.639   4.421  1.00 21.70           C  
ATOM   4741  CD1 TYR C 114     -28.743  13.270   5.428  1.00 21.49           C  
ATOM   4742  CD2 TYR C 114     -27.890  12.942   3.203  1.00 20.95           C  
ATOM   4743  CE1 TYR C 114     -29.661  12.220   5.233  1.00 24.96           C  
ATOM   4744  CE2 TYR C 114     -28.789  11.907   2.987  1.00 21.88           C  
ATOM   4745  CZ  TYR C 114     -29.672  11.545   4.004  1.00 26.21           C  
ATOM   4746  OH  TYR C 114     -30.563  10.515   3.805  1.00 26.87           O  
ATOM   4747  N   PRO C 115     -26.199  15.440   7.661  1.00 17.18           N  
ATOM   4748  CA  PRO C 115     -26.543  15.512   9.075  1.00 17.13           C  
ATOM   4749  C   PRO C 115     -27.812  14.826   9.533  1.00 20.60           C  
ATOM   4750  O   PRO C 115     -28.810  14.751   8.783  1.00 19.16           O  
ATOM   4751  CB  PRO C 115     -26.621  17.027   9.352  1.00 20.04           C  
ATOM   4752  CG  PRO C 115     -25.864  17.674   8.228  1.00 20.90           C  
ATOM   4753  CD  PRO C 115     -26.177  16.789   7.043  1.00 15.99           C  
ATOM   4754  N   THR C 116     -27.737  14.304  10.760  1.00 18.63           N  
ATOM   4755  CA  THR C 116     -28.876  13.709  11.457  1.00 22.46           C  
ATOM   4756  C   THR C 116     -28.616  14.096  12.913  1.00 21.67           C  
ATOM   4757  O   THR C 116     -28.323  13.245  13.764  1.00 20.38           O  
ATOM   4758  CB  THR C 116     -28.954  12.158  11.335  1.00 23.07           C  
ATOM   4759  OG1 THR C 116     -27.714  11.582  11.754  1.00 25.82           O  
ATOM   4760  CG2 THR C 116     -29.268  11.739   9.895  1.00 23.12           C  
ATOM   4761  N   PRO C 117     -28.731  15.399  13.216  1.00 23.34           N  
ATOM   4762  CA  PRO C 117     -28.518  15.985  14.550  1.00 23.38           C  
ATOM   4763  C   PRO C 117     -29.306  15.297  15.632  1.00 23.68           C  
ATOM   4764  O   PRO C 117     -30.452  14.927  15.427  1.00 25.29           O  
ATOM   4765  CB  PRO C 117     -28.988  17.426  14.389  1.00 24.83           C  
ATOM   4766  CG  PRO C 117     -28.866  17.675  12.887  1.00 26.07           C  
ATOM   4767  CD  PRO C 117     -29.332  16.386  12.299  1.00 22.84           C  
ATOM   4768  N   LEU C 118     -28.679  15.110  16.778  1.00 24.87           N  
ATOM   4769  CA  LEU C 118     -29.374  14.500  17.890  1.00 29.13           C  
ATOM   4770  C   LEU C 118     -30.164  15.624  18.571  1.00 32.56           C  
ATOM   4771  O   LEU C 118     -31.281  15.405  18.979  1.00 33.16           O  
ATOM   4772  CB  LEU C 118     -28.396  13.852  18.888  1.00 26.53           C  
ATOM   4773  CG  LEU C 118     -27.888  12.481  18.458  1.00 25.56           C  
ATOM   4774  CD1 LEU C 118     -26.916  12.014  19.447  1.00 24.66           C  
ATOM   4775  CD2 LEU C 118     -29.016  11.489  18.364  1.00 27.10           C  
ATOM   4776  N   LEU C 119     -29.579  16.821  18.656  1.00 36.37           N  
ATOM   4777  CA  LEU C 119     -30.228  17.969  19.296  1.00 42.25           C  
ATOM   4778  C   LEU C 119     -30.879  18.936  18.303  1.00 46.85           C  
ATOM   4779  O   LEU C 119     -30.206  19.443  17.401  1.00 45.20           O  
ATOM   4780  CB  LEU C 119     -29.207  18.745  20.143  1.00 40.16           C  
ATOM   4781  CG  LEU C 119     -28.684  18.025  21.390  1.00 39.72           C  
ATOM   4782  CD1 LEU C 119     -27.560  18.840  22.081  1.00 37.72           C  
ATOM   4783  CD2 LEU C 119     -29.874  17.785  22.319  1.00 36.66           C  
ATOM   4784  N   ARG C 120     -32.181  19.191  18.488  1.00 52.71           N  
ATOM   4785  CA  ARG C 120     -32.949  20.106  17.621  1.00 58.41           C  
ATOM   4786  C   ARG C 120     -32.157  21.375  17.271  1.00 60.49           C  
ATOM   4787  O   ARG C 120     -31.959  21.682  16.083  1.00 61.45           O  
ATOM   4788  CB  ARG C 120     -34.295  20.494  18.273  1.00 59.49           C  
ATOM   4789  CG  ARG C 120     -35.348  19.383  18.258  0.00 62.04           C  
ATOM   4790  CD  ARG C 120     -36.762  19.949  18.377  0.00 64.15           C  
ATOM   4791  NE  ARG C 120     -37.219  20.096  19.757  0.00 66.29           N  
ATOM   4792  CZ  ARG C 120     -38.094  21.014  20.156  0.00 67.31           C  
ATOM   4793  NH1 ARG C 120     -38.601  21.874  19.282  0.00 67.88           N  
ATOM   4794  NH2 ARG C 120     -38.477  21.065  21.424  0.00 68.01           N1+
ATOM   4795  N   ASN C 121     -31.709  22.103  18.296  1.00 62.23           N  
ATOM   4796  CA  ASN C 121     -30.912  23.319  18.104  1.00 64.53           C  
ATOM   4797  C   ASN C 121     -31.603  24.361  17.219  1.00 66.28           C  
ATOM   4798  O   ASN C 121     -31.000  24.885  16.271  1.00 68.07           O  
ATOM   4799  CB  ASN C 121     -29.553  22.954  17.496  1.00 63.56           C  
ATOM   4800  CG  ASN C 121     -28.605  24.130  17.434  0.00 63.94           C  
ATOM   4801  OD1 ASN C 121     -27.470  23.994  16.981  0.00 63.85           O  
ATOM   4802  ND2 ASN C 121     -29.061  25.291  17.889  0.00 63.85           N  
ATOM   4803  N   ASP C 132     -40.377  15.802   6.828  1.00 75.89           N  
ATOM   4804  CA  ASP C 132     -40.757  16.472   8.070  1.00 75.77           C  
ATOM   4805  C   ASP C 132     -40.634  15.547   9.293  1.00 74.88           C  
ATOM   4806  O   ASP C 132     -39.898  15.831  10.244  1.00 74.89           O  
ATOM   4807  CB  ASP C 132     -42.186  17.040   7.942  1.00 76.37           C  
ATOM   4808  CG  ASP C 132     -43.161  16.069   7.297  0.00 76.21           C  
ATOM   4809  OD1 ASP C 132     -43.753  15.239   8.018  0.00 76.29           O  
ATOM   4810  OD2 ASP C 132     -43.330  16.135   6.061  0.00 76.29           O1-
ATOM   4811  N   ARG C 133     -41.349  14.432   9.254  1.00 73.08           N  
ATOM   4812  CA  ARG C 133     -41.330  13.462  10.338  1.00 70.64           C  
ATOM   4813  C   ARG C 133     -40.907  12.133   9.716  1.00 68.90           C  
ATOM   4814  O   ARG C 133     -40.295  11.285  10.369  1.00 68.24           O  
ATOM   4815  CB  ARG C 133     -42.728  13.374  10.964  1.00 71.45           C  
ATOM   4816  CG  ARG C 133     -43.245  14.706  11.515  0.00 71.59           C  
ATOM   4817  CD  ARG C 133     -44.569  14.543  12.252  0.00 72.37           C  
ATOM   4818  NE  ARG C 133     -45.012  15.784  12.887  0.00 72.95           N  
ATOM   4819  CZ  ARG C 133     -46.104  15.891  13.638  0.00 73.31           C  
ATOM   4820  NH1 ARG C 133     -46.870  14.829  13.850  0.00 73.39           N  
ATOM   4821  NH2 ARG C 133     -46.431  17.057  14.179  0.00 73.47           N1+
ATOM   4822  N   GLU C 134     -41.244  11.964   8.438  1.00 67.25           N  
ATOM   4823  CA  GLU C 134     -40.876  10.770   7.692  1.00 65.21           C  
ATOM   4824  C   GLU C 134     -39.470  11.011   7.145  1.00 62.88           C  
ATOM   4825  O   GLU C 134     -38.801  10.088   6.676  1.00 62.90           O  
ATOM   4826  CB  GLU C 134     -41.866  10.507   6.540  1.00 66.96           C  
ATOM   4827  CG  GLU C 134     -42.712  11.708   6.108  1.00 70.61           C  
ATOM   4828  CD  GLU C 134     -41.880  12.890   5.616  1.00 73.42           C  
ATOM   4829  OE1 GLU C 134     -41.182  12.752   4.578  1.00 74.37           O  
ATOM   4830  OE2 GLU C 134     -41.927  13.959   6.271  1.00 74.95           O1-
ATOM   4831  N   ALA C 135     -39.027  12.266   7.220  1.00 60.22           N  
ATOM   4832  CA  ALA C 135     -37.705  12.642   6.746  1.00 58.49           C  
ATOM   4833  C   ALA C 135     -36.657  11.818   7.501  1.00 57.05           C  
ATOM   4834  O   ALA C 135     -35.577  11.529   6.970  1.00 56.20           O  
ATOM   4835  CB  ALA C 135     -37.477  14.140   6.960  1.00 57.49           C  
ATOM   4836  N   MET C 136     -37.003  11.440   8.736  1.00 55.84           N  
ATOM   4837  CA  MET C 136     -36.141  10.618   9.595  1.00 53.98           C  
ATOM   4838  C   MET C 136     -36.159   9.186   9.084  1.00 51.62           C  
ATOM   4839  O   MET C 136     -35.148   8.474   9.105  1.00 49.48           O  
ATOM   4840  CB  MET C 136     -36.673  10.580  11.021  1.00 56.90           C  
ATOM   4841  CG  MET C 136     -36.683  11.894  11.760  1.00 60.53           C  
ATOM   4842  SD  MET C 136     -37.473  11.614  13.357  1.00 64.69           S  
ATOM   4843  CE  MET C 136     -36.290  10.563  14.154  1.00 63.48           C  
ATOM   4844  N   GLU C 137     -37.351   8.765   8.674  1.00 48.89           N  
ATOM   4845  CA  GLU C 137     -37.530   7.433   8.153  1.00 46.46           C  
ATOM   4846  C   GLU C 137     -36.702   7.276   6.903  1.00 43.24           C  
ATOM   4847  O   GLU C 137     -36.008   6.266   6.744  1.00 40.47           O  
ATOM   4848  CB  GLU C 137     -38.998   7.163   7.829  1.00 49.32           C  
ATOM   4849  CG  GLU C 137     -39.219   5.827   7.151  0.00 52.44           C  
ATOM   4850  CD  GLU C 137     -40.641   5.339   7.283  0.00 54.59           C  
ATOM   4851  OE1 GLU C 137     -41.497   6.117   7.754  0.00 55.80           O  
ATOM   4852  OE2 GLU C 137     -40.903   4.175   6.917  0.00 55.99           O1-
ATOM   4853  N   THR C 138     -36.741   8.274   6.023  1.00 40.16           N  
ATOM   4854  CA  THR C 138     -35.973   8.131   4.812  1.00 37.88           C  
ATOM   4855  C   THR C 138     -34.478   8.322   5.068  1.00 35.02           C  
ATOM   4856  O   THR C 138     -33.666   7.626   4.457  1.00 34.64           O  
ATOM   4857  CB  THR C 138     -36.470   9.075   3.661  1.00 40.27           C  
ATOM   4858  OG1 THR C 138     -36.337  10.441   4.048  1.00 42.87           O  
ATOM   4859  CG2 THR C 138     -37.926   8.783   3.326  1.00 40.60           C  
ATOM   4860  N   ALA C 139     -34.103   9.217   5.981  1.00 30.47           N  
ATOM   4861  CA  ALA C 139     -32.678   9.423   6.256  1.00 28.70           C  
ATOM   4862  C   ALA C 139     -32.075   8.117   6.758  1.00 27.86           C  
ATOM   4863  O   ALA C 139     -31.020   7.690   6.289  1.00 27.72           O  
ATOM   4864  CB  ALA C 139     -32.461  10.527   7.309  1.00 27.68           C  
ATOM   4865  N   THR C 140     -32.748   7.492   7.718  1.00 25.42           N  
ATOM   4866  CA  THR C 140     -32.289   6.246   8.281  1.00 25.73           C  
ATOM   4867  C   THR C 140     -32.128   5.180   7.216  1.00 24.99           C  
ATOM   4868  O   THR C 140     -31.101   4.509   7.151  1.00 26.17           O  
ATOM   4869  CB  THR C 140     -33.264   5.718   9.359  1.00 26.66           C  
ATOM   4870  OG1 THR C 140     -33.306   6.638  10.455  1.00 31.59           O  
ATOM   4871  CG2 THR C 140     -32.792   4.403   9.888  1.00 27.92           C  
ATOM   4872  N   ALA C 141     -33.137   5.030   6.371  1.00 23.17           N  
ATOM   4873  CA  ALA C 141     -33.093   4.002   5.345  1.00 21.42           C  
ATOM   4874  C   ALA C 141     -32.024   4.323   4.291  1.00 21.23           C  
ATOM   4875  O   ALA C 141     -31.333   3.442   3.770  1.00 20.59           O  
ATOM   4876  CB  ALA C 141     -34.477   3.866   4.694  1.00 22.17           C  
ATOM   4877  N   ASP C 142     -31.877   5.598   3.990  1.00 20.87           N  
ATOM   4878  CA  ASP C 142     -30.912   6.015   2.989  1.00 20.98           C  
ATOM   4879  C   ASP C 142     -29.439   5.913   3.477  1.00 19.54           C  
ATOM   4880  O   ASP C 142     -28.582   5.289   2.829  1.00 17.31           O  
ATOM   4881  CB  ASP C 142     -31.253   7.444   2.543  1.00 21.40           C  
ATOM   4882  CG  ASP C 142     -30.280   7.980   1.480  1.00 26.01           C  
ATOM   4883  OD1 ASP C 142     -29.972   7.263   0.509  1.00 27.69           O  
ATOM   4884  OD2 ASP C 142     -29.827   9.131   1.602  1.00 29.91           O1-
ATOM   4885  N   LEU C 143     -29.157   6.509   4.624  1.00 18.28           N  
ATOM   4886  CA  LEU C 143     -27.817   6.494   5.197  1.00 17.98           C  
ATOM   4887  C   LEU C 143     -27.353   5.078   5.530  1.00 17.72           C  
ATOM   4888  O   LEU C 143     -26.280   4.668   5.114  1.00 18.07           O  
ATOM   4889  CB  LEU C 143     -27.777   7.401   6.435  1.00 16.36           C  
ATOM   4890  CG  LEU C 143     -27.871   8.898   6.087  1.00 20.75           C  
ATOM   4891  CD1 LEU C 143     -28.045   9.696   7.369  1.00 20.14           C  
ATOM   4892  CD2 LEU C 143     -26.614   9.374   5.298  1.00 17.13           C  
ATOM   4893  N   PHE C 144     -28.158   4.323   6.264  1.00 19.48           N  
ATOM   4894  CA  PHE C 144     -27.806   2.951   6.595  1.00 17.97           C  
ATOM   4895  C   PHE C 144     -27.835   2.014   5.386  1.00 19.68           C  
ATOM   4896  O   PHE C 144     -27.031   1.060   5.285  1.00 19.34           O  
ATOM   4897  CB  PHE C 144     -28.757   2.393   7.655  1.00 21.03           C  
ATOM   4898  CG  PHE C 144     -28.269   2.565   9.035  1.00 24.92           C  
ATOM   4899  CD1 PHE C 144     -27.101   1.934   9.449  1.00 25.84           C  
ATOM   4900  CD2 PHE C 144     -28.947   3.385   9.928  1.00 30.16           C  
ATOM   4901  CE1 PHE C 144     -26.602   2.115  10.711  1.00 25.63           C  
ATOM   4902  CE2 PHE C 144     -28.446   3.583  11.229  1.00 30.39           C  
ATOM   4903  CZ  PHE C 144     -27.268   2.946  11.612  1.00 30.97           C  
ATOM   4904  N   GLY C 145     -28.753   2.258   4.462  1.00 17.92           N  
ATOM   4905  CA  GLY C 145     -28.819   1.391   3.298  1.00 17.24           C  
ATOM   4906  C   GLY C 145     -27.599   1.489   2.406  1.00 19.88           C  
ATOM   4907  O   GLY C 145     -26.967   0.466   2.115  1.00 19.62           O  
ATOM   4908  N   SER C 146     -27.272   2.702   1.949  1.00 20.20           N  
ATOM   4909  CA  SER C 146     -26.132   2.874   1.053  1.00 19.90           C  
ATOM   4910  C   SER C 146     -24.794   2.520   1.710  1.00 20.26           C  
ATOM   4911  O   SER C 146     -23.950   1.849   1.109  1.00 19.62           O  
ATOM   4912  CB  SER C 146     -26.080   4.317   0.560  1.00 19.48           C  
ATOM   4913  OG  SER C 146     -25.900   5.223   1.642  1.00 19.37           O  
ATOM   4914  N   ASN C 147     -24.614   2.954   2.952  1.00 19.30           N  
ATOM   4915  CA  ASN C 147     -23.364   2.724   3.673  1.00 17.90           C  
ATOM   4916  C   ASN C 147     -23.172   1.363   4.315  1.00 18.06           C  
ATOM   4917  O   ASN C 147     -22.028   0.953   4.519  1.00 20.64           O  
ATOM   4918  CB  ASN C 147     -23.181   3.776   4.762  1.00 15.35           C  
ATOM   4919  CG  ASN C 147     -22.905   5.157   4.207  1.00 15.14           C  
ATOM   4920  OD1 ASN C 147     -21.825   5.421   3.685  1.00 15.55           O  
ATOM   4921  ND2 ASN C 147     -23.880   6.044   4.316  1.00 14.80           N  
ATOM   4922  N   ALA C 148     -24.254   0.653   4.630  1.00 16.09           N  
ATOM   4923  CA  ALA C 148     -24.120  -0.636   5.328  1.00 17.52           C  
ATOM   4924  C   ALA C 148     -24.957  -1.831   4.863  1.00 17.32           C  
ATOM   4925  O   ALA C 148     -24.431  -2.916   4.626  1.00 18.65           O  
ATOM   4926  CB  ALA C 148     -24.377  -0.422   6.850  1.00 16.02           C  
ATOM   4927  N   ILE C 149     -26.264  -1.639   4.753  1.00 17.59           N  
ATOM   4928  CA  ILE C 149     -27.142  -2.722   4.367  1.00 17.39           C  
ATOM   4929  C   ILE C 149     -26.970  -3.187   2.922  1.00 18.07           C  
ATOM   4930  O   ILE C 149     -26.929  -4.397   2.689  1.00 18.44           O  
ATOM   4931  CB  ILE C 149     -28.630  -2.355   4.612  1.00 17.63           C  
ATOM   4932  CG1 ILE C 149     -28.798  -1.820   6.020  1.00 20.05           C  
ATOM   4933  CG2 ILE C 149     -29.518  -3.598   4.487  1.00 15.08           C  
ATOM   4934  CD1 ILE C 149     -28.349  -2.778   7.068  1.00 22.12           C  
ATOM   4935  N   ALA C 150     -26.879  -2.264   1.962  1.00 16.26           N  
ATOM   4936  CA  ALA C 150     -26.694  -2.681   0.565  1.00 17.14           C  
ATOM   4937  C   ALA C 150     -25.340  -3.416   0.451  1.00 14.94           C
[truncated: 258,306 more chars]
