# Supplementary material for: Design of 2‑Aminobenzothiazole Derivatives Targeting Trypanosomatid PTR1 by a Multidisciplinary Fragment Hybridization Approach
Source: J Med Chem. 2025 Sep 30;68(19):20595–618. doi: 10.1021/acs.jmedchem.5c01799 (PMC12516686; doi:10.1021/acs.jmedchem.5c01799)
Supplement: Supplementary file 2 [file jm5c01799_si_002.zip › docking_complexes/TbPTR1_1b_pose2.pdb]

REMARK   4      COMPLIES WITH FORMAT V. 3.0, 1-DEC-2006
REMARK 888
REMARK 888 WRITTEN BY MAESTRO (A PRODUCT OF SCHRODINGER, LLC)
TITLE     TbPTR1_1b_pose2
MODEL        1
ATOM      1  N   GLU A   2      19.032  10.613 -10.747  1.00 42.77      A    N1+
ATOM      2  CA  GLU A   2      19.606   9.293 -10.316  1.00 43.27      A    C  
ATOM      3  C   GLU A   2      18.508   8.421  -9.691  1.00 39.76      A    C  
ATOM      4  O   GLU A   2      17.357   8.836  -9.560  1.00 42.57      A    O  
ATOM      5  CB  GLU A   2      20.849   9.505  -9.442  1.00 41.00      A    C  
ATOM      6  CG  GLU A   2      20.540   9.497  -7.962  0.60 42.66      A    C  
ATOM      7  CD  GLU A   2      21.116  10.660  -7.183  0.60 45.49      A    C  
ATOM      8  OE1 GLU A   2      20.451  11.715  -7.149  0.60 42.12      A    O  
ATOM      9  OE2 GLU A   2      22.230  10.508  -6.617  0.60 53.15      A    O1-
ATOM     10  N   ALA A   3      18.871   7.186  -9.332  1.00 35.34      A    N  
ATOM     11  CA  ALA A   3      17.963   6.245  -8.698  1.00 29.96      A    C  
ATOM     12  C   ALA A   3      17.817   6.607  -7.217  1.00 28.76      A    C  
ATOM     13  O   ALA A   3      18.765   7.101  -6.597  1.00 27.38      A    O  
ATOM     14  CB  ALA A   3      18.503   4.847  -8.882  1.00 28.05      A    C  
ATOM     15  N   PRO A   4      16.635   6.368  -6.589  1.00 26.25      A    N  
ATOM     16  CA  PRO A   4      16.507   6.535  -5.144  1.00 23.57      A    C  
ATOM     17  C   PRO A   4      17.213   5.400  -4.409  1.00 21.78      A    C  
ATOM     18  O   PRO A   4      17.538   4.361  -4.992  1.00 24.17      A    O  
ATOM     19  CB  PRO A   4      14.977   6.532  -4.929  1.00 23.24      A    C  
ATOM     20  CG  PRO A   4      14.440   5.674  -6.046  1.00 26.75      A    C  
ATOM     21  CD  PRO A   4      15.377   5.927  -7.217  1.00 25.33      A    C  
ATOM     22  N   ALA A   5      17.442   5.610  -3.107  1.00 22.01      A    N  
ATOM     23  CA  ALA A   5      18.169   4.659  -2.285  1.00 19.80      A    C  
ATOM     24  C   ALA A   5      17.375   4.377  -1.010  1.00 18.91      A    C  
ATOM     25  O   ALA A   5      16.778   5.281  -0.418  1.00 20.05      A    O  
ATOM     26  CB  ALA A   5      19.539   5.235  -1.981  1.00 18.04      A    C  
ATOM     27  N   ALA A   6      17.447   3.118  -0.574  1.00 18.02      A    N  
ATOM     28  CA  ALA A   6      16.780   2.627   0.621  1.00 17.32      A    C  
ATOM     29  C   ALA A   6      17.764   1.873   1.540  1.00 16.55      A    C  
ATOM     30  O   ALA A   6      18.700   1.209   1.090  1.00 15.37      A    O  
ATOM     31  CB  ALA A   6      15.627   1.750   0.190  1.00 17.12      A    C  
ATOM     32  N   VAL A   7      17.550   2.014   2.853  1.00 16.70      A    N  
ATOM     33  CA  VAL A   7      18.170   1.186   3.876  1.00 15.84      A    C  
ATOM     34  C   VAL A   7      17.155   0.142   4.329  1.00 17.33      A    C  
ATOM     35  O   VAL A   7      16.028   0.500   4.697  1.00 16.17      A    O  
ATOM     36  CB  VAL A   7      18.629   2.052   5.063  1.00 15.90      A    C  
ATOM     37  CG1 VAL A   7      18.874   1.222   6.321  1.00 15.68      A    C  
ATOM     38  CG2 VAL A   7      19.868   2.882   4.705  1.00 15.75      A    C  
ATOM     39  N   VAL A   8      17.571  -1.137   4.334  1.00 16.66      A    N  
ATOM     40  CA  VAL A   8      16.741  -2.169   4.937  1.00 17.76      A    C  
ATOM     41  C   VAL A   8      17.527  -2.856   6.058  1.00 18.09      A    C  
ATOM     42  O   VAL A   8      18.600  -3.408   5.803  1.00 19.27      A    O  
ATOM     43  CB  VAL A   8      16.193  -3.182   3.901  1.00 17.93      A    C  
ATOM     44  CG1 VAL A   8      15.290  -4.227   4.554  1.00 16.98      A    C  
ATOM     45  CG2 VAL A   8      15.484  -2.519   2.714  1.00 16.66      A    C  
ATOM     46  N   THR A   9      16.985  -2.817   7.295  1.00 17.77      A    N  
ATOM     47  CA  THR A   9      17.636  -3.403   8.463  1.00 17.32      A    C  
ATOM     48  C   THR A   9      17.353  -4.898   8.473  1.00 17.49      A    C  
ATOM     49  O   THR A   9      16.319  -5.320   7.988  1.00 17.80      A    O  
ATOM     50  CB  THR A   9      17.301  -2.673   9.780  1.00 16.94      A    C  
ATOM     51  OG1 THR A   9      15.917  -2.769  10.178  1.00 14.07      A    O  
ATOM     52  CG2 THR A   9      17.779  -1.237   9.753  1.00 15.30      A    C  
ATOM     53  N   GLY A  10      18.303  -5.686   8.986  1.00 17.44      A    N  
ATOM     54  CA  GLY A  10      18.213  -7.141   8.981  1.00 16.95      A    C  
ATOM     55  C   GLY A  10      17.815  -7.688   7.611  1.00 17.61      A    C  
ATOM     56  O   GLY A  10      16.908  -8.505   7.510  1.00 18.04      A    O  
ATOM     57  N   ALA A  11      18.517  -7.257   6.558  1.00 18.66      A    N  
ATOM     58  CA  ALA A  11      18.080  -7.546   5.198  1.00 19.28      A    C  
ATOM     59  C   ALA A  11      18.787  -8.762   4.594  1.00 20.74      A    C  
ATOM     60  O   ALA A  11      18.561  -9.067   3.430  1.00 20.95      A    O  
ATOM     61  CB  ALA A  11      18.238  -6.314   4.335  1.00 18.65      A    C  
ATOM     62  N   ALA A  12      19.601  -9.494   5.372  1.00 21.95      A    N  
ATOM     63  CA  ALA A  12      20.388 -10.565   4.769  1.00 23.84      A    C  
ATOM     64  C   ALA A  12      19.506 -11.750   4.370  1.00 24.26      A    C  
ATOM     65  O   ALA A  12      19.820 -12.452   3.421  1.00 22.06      A    O  
ATOM     66  CB  ALA A  12      21.522 -11.017   5.675  1.00 24.49      A    C  
ATOM     67  N   LYS A  13      18.415 -11.980   5.105  1.00 22.95      A    N  
ATOM     68  CA  LYS A  13      17.668 -13.217   4.941  1.00 24.01      A    C  
ATOM     69  C   LYS A  13      16.184 -12.898   5.094  1.00 23.95      A    C  
ATOM     70  O   LYS A  13      15.809 -11.792   5.496  1.00 22.03      A    O  
ATOM     71  CB  LYS A  13      18.070 -14.253   6.004  1.00 23.95      A    C  
ATOM     72  CG  LYS A  13      19.561 -14.568   6.090  0.60 25.15      A    C  
ATOM     73  CD  LYS A  13      19.936 -15.604   7.133  0.60 25.11      A    C  
ATOM     74  CE  LYS A  13      19.393 -15.324   8.517  0.60 26.99      A    C  
ATOM     75  NZ  LYS A  13      20.191 -16.007   9.569  0.60 28.42      A    N1+
ATOM     76  N   ARG A  14      15.355 -13.860   4.689  1.00 22.25      A    N  
ATOM     77  CA  ARG A  14      13.960 -13.885   5.096  1.00 23.28      A    C  
ATOM     78  C   ARG A  14      13.235 -12.633   4.592  1.00 21.25      A    C  
ATOM     79  O   ARG A  14      13.361 -12.273   3.424  1.00 21.92      A    O  
ATOM     80  CB  ARG A  14      13.894 -14.171   6.605  1.00 23.82      A    C  
ATOM     81  CG  ARG A  14      14.131 -15.637   6.950  1.00 25.06      A    C  
ATOM     82  CD  ARG A  14      14.350 -15.899   8.446  1.00 29.30      A    C  
ATOM     83  NE  ARG A  14      13.213 -15.607   9.332  1.00 30.28      A    N  
ATOM     84  CZ  ARG A  14      12.210 -16.442   9.624  1.00 32.15      A    C  
ATOM     85  NH2 ARG A  14      11.253 -16.065  10.464  1.00 28.32      A    N1+
ATOM     86  NH1 ARG A  14      12.165 -17.655   9.088  1.00 32.21      A    N  
ATOM     87  N   ILE A  15      12.420 -12.005   5.442  1.00 20.61      A    N  
ATOM     88  CA  ILE A  15      11.535 -10.934   4.987  1.00 21.22      A    C  
ATOM     89  C   ILE A  15      12.342  -9.694   4.577  1.00 19.85      A    C  
ATOM     90  O   ILE A  15      12.014  -9.022   3.599  1.00 20.03      A    O  
ATOM     91  CB  ILE A  15      10.447 -10.626   6.046  1.00 21.23      A    C  
ATOM     92  CG1 ILE A  15       9.408 -11.753   6.111  1.00 20.41      A    C  
ATOM     93  CG2 ILE A  15       9.820  -9.263   5.789  1.00 18.59      A    C  
ATOM     94  CD1 ILE A  15       8.501 -11.725   7.323  1.00 20.82      A    C  
ATOM     95  N   GLY A  16      13.377  -9.362   5.351  1.00 19.29      A    N  
ATOM     96  CA  GLY A  16      14.242  -8.244   5.021  1.00 20.00      A    C  
ATOM     97  C   GLY A  16      14.864  -8.369   3.631  1.00 19.13      A    C  
ATOM     98  O   GLY A  16      14.932  -7.392   2.889  1.00 18.42      A    O  
ATOM     99  N   ARG A  17      15.320  -9.573   3.294  1.00 19.12      A    N  
ATOM    100  CA  ARG A  17      15.920  -9.784   1.990  1.00 20.30      A    C  
ATOM    101  C   ARG A  17      14.861  -9.609   0.918  1.00 19.00      A    C  
ATOM    102  O   ARG A  17      15.112  -8.978  -0.104  1.00 19.40      A    O  
ATOM    103  CB  ARG A  17      16.518 -11.191   1.898  1.00 21.74      A    C  
ATOM    104  CG  ARG A  17      17.003 -11.564   0.503  1.00 24.28      A    C  
ATOM    105  CD  ARG A  17      17.704 -12.911   0.430  1.00 25.75      A    C  
ATOM    106  NE  ARG A  17      17.908 -13.260  -0.980  1.00 30.12      A    N  
ATOM    107  CZ  ARG A  17      19.052 -13.676  -1.539  1.00 31.69      A    C  
ATOM    108  NH2 ARG A  17      19.090 -13.974  -2.830  1.00 31.39      A    N1+
ATOM    109  NH1 ARG A  17      20.141 -13.825  -0.808  1.00 28.03      A    N  
ATOM    110  N   ALA A  18      13.672 -10.171   1.168  1.00 19.67      A    N  
ATOM    111  CA  ALA A  18      12.610 -10.081   0.178  1.00 19.24      A    C  
ATOM    112  C   ALA A  18      12.252  -8.619  -0.081  1.00 19.67      A    C  
ATOM    113  O   ALA A  18      11.953  -8.257  -1.214  1.00 19.27      A    O  
ATOM    114  CB  ALA A  18      11.409 -10.886   0.609  1.00 21.64      A    C  
ATOM    115  N   ILE A  19      12.294  -7.790   0.969  1.00 17.75      A    N  
ATOM    116  CA  ILE A  19      12.027  -6.366   0.847  1.00 16.86      A    C  
ATOM    117  C   ILE A  19      13.161  -5.668   0.090  1.00 18.37      A    C  
ATOM    118  O   ILE A  19      12.893  -4.797  -0.742  1.00 18.76      A    O  
ATOM    119  CB  ILE A  19      11.797  -5.729   2.234  1.00 16.05      A    C  
ATOM    120  CG1 ILE A  19      10.476  -6.216   2.848  1.00 14.67      A    C  
ATOM    121  CG2 ILE A  19      11.882  -4.188   2.162  1.00 14.48      A    C  
ATOM    122  CD1 ILE A  19      10.415  -6.053   4.355  1.00 13.51      A    C  
ATOM    123  N   ALA A  20      14.424  -6.031   0.392  1.00 17.32      A    N  
ATOM    124  CA  ALA A  20      15.518  -5.385  -0.327  1.00 16.64      A    C  
ATOM    125  C   ALA A  20      15.477  -5.725  -1.817  1.00 16.18      A    C  
ATOM    126  O   ALA A  20      15.728  -4.849  -2.656  1.00 17.77      A    O  
ATOM    127  CB  ALA A  20      16.852  -5.692   0.324  1.00 15.08      A    C  
ATOM    128  N   VAL A  21      15.188  -6.992  -2.137  1.00 17.45      A    N  
ATOM    129  CA  VAL A  21      15.143  -7.477  -3.508  1.00 19.04      A    C  
ATOM    130  C   VAL A  21      14.040  -6.755  -4.283  1.00 21.25      A    C  
ATOM    131  O   VAL A  21      14.231  -6.326  -5.422  1.00 21.62      A    O  
ATOM    132  CB  VAL A  21      14.939  -9.008  -3.557  1.00 21.62      A    C  
ATOM    133  CG1 VAL A  21      14.548  -9.488  -4.956  1.00 19.50      A    C  
ATOM    134  CG2 VAL A  21      16.178  -9.756  -3.067  1.00 20.16      A    C  
ATOM    135  N   LYS A  22      12.865  -6.633  -3.658  1.00 20.42      A    N  
ATOM    136  CA  LYS A  22      11.731  -6.002  -4.314  1.00 19.84      A    C  
ATOM    137  C   LYS A  22      12.012  -4.503  -4.505  1.00 17.31      A    C  
ATOM    138  O   LYS A  22      11.675  -3.939  -5.550  1.00 16.35      A    O  
ATOM    139  CB  LYS A  22      10.411  -6.343  -3.596  1.00 19.19      A    C  
ATOM    140  CG  LYS A  22       9.203  -6.275  -4.522  0.70 22.75      A    C  
ATOM    141  CD  LYS A  22       7.938  -6.868  -3.960  0.70 23.46      A    C  
ATOM    142  CE  LYS A  22       7.982  -8.374  -3.898  0.70 24.91      A    C  
ATOM    143  NZ  LYS A  22       7.287  -8.970  -5.066  0.70 30.44      A    N1+
ATOM    144  N   LEU A  23      12.661  -3.861  -3.527  1.00 15.13      A    N  
ATOM    145  CA  LEU A  23      13.006  -2.452  -3.693  1.00 16.93      A    C  
ATOM    146  C   LEU A  23      13.995  -2.299  -4.843  1.00 19.18      A    C  
ATOM    147  O   LEU A  23      13.901  -1.368  -5.653  1.00 19.54      A    O  
ATOM    148  CB  LEU A  23      13.586  -1.883  -2.395  1.00 16.86      A    C  
ATOM    149  CG  LEU A  23      12.564  -1.498  -1.319  1.00 18.21      A    C  
ATOM    150  CD1 LEU A  23      13.263  -1.293   0.015  1.00 18.02      A    C  
ATOM    151  CD2 LEU A  23      11.790  -0.230  -1.692  1.00 17.31      A    C  
ATOM    152  N   HIS A  24      14.944  -3.231  -4.897  1.00 18.91      A    N  
ATOM    153  CA  HIS A  24      15.955  -3.238  -5.944  1.00 22.49      A    C  
ATOM    154  C   HIS A  24      15.291  -3.408  -7.322  1.00 23.79      A    C  
ATOM    155  O   HIS A  24      15.592  -2.660  -8.256  1.00 23.24      A    O  
ATOM    156  CB  HIS A  24      17.025  -4.300  -5.628  1.00 22.82      A    C  
ATOM    157  CG  HIS A  24      18.203  -4.197  -6.539  1.00 25.83      A    C  
ATOM    158  ND1 HIS A  24      18.314  -4.970  -7.685  1.00 26.40      A    N  
ATOM    159  CE1 HIS A  24      19.429  -4.664  -8.312  1.00 26.36      A    C  
ATOM    160  NE2 HIS A  24      20.031  -3.671  -7.624  1.00 27.08      A    N  
ATOM    161  CD2 HIS A  24      19.267  -3.366  -6.528  1.00 26.14      A    C  
ATOM    162  N   GLN A  25      14.347  -4.358  -7.420  1.00 25.14      A    N  
ATOM    163  CA  GLN A  25      13.598  -4.614  -8.648  1.00 27.90      A    C  
ATOM    164  C   GLN A  25      12.782  -3.396  -9.084  1.00 28.71      A    C  
ATOM    165  O   GLN A  25      12.509  -3.234 -10.268  1.00 27.76      A    O  
ATOM    166  CB  GLN A  25      12.687  -5.827  -8.487  1.00 29.48      A    C  
ATOM    167  CG  GLN A  25      13.453  -7.138  -8.530  1.00 30.47      A    C  
ATOM    168  CD  GLN A  25      12.633  -8.316  -8.052  1.00 36.61      A    C  
ATOM    169  OE1 GLN A  25      13.164  -9.517  -8.244  1.00 39.66      A    O  
ATOM    170  NE2 GLN A  25      11.538  -8.161  -7.506  1.00 37.33      A    N  
ATOM    171  N   THR A  26      12.384  -2.553  -8.123  1.00 27.81      A    N  
ATOM    172  CA  THR A  26      11.628  -1.334  -8.365  1.00 27.82      A    C  
ATOM    173  C   THR A  26      12.568  -0.233  -8.839  1.00 27.75      A    C  
ATOM    174  O   THR A  26      12.114   0.860  -9.179  1.00 30.27      A    O  
ATOM    175  CB  THR A  26      10.868  -0.920  -7.090  1.00 30.32      A    C  
ATOM    176  OG1 THR A  26      10.048  -2.005  -6.660  1.00 31.87      A    O  
ATOM    177  CG2 THR A  26       9.972   0.283  -7.237  1.00 29.94      A    C  
ATOM    178  N   GLY A  27      13.882  -0.484  -8.777  1.00 26.93      A    N  
ATOM    179  CA  GLY A  27      14.836   0.510  -9.226  1.00 25.30      A    C  
ATOM    180  C   GLY A  27      15.561   1.247  -8.104  1.00 26.01      A    C  
ATOM    181  O   GLY A  27      16.250   2.224  -8.376  1.00 24.97      A    O  
ATOM    182  N   TYR A  28      15.436   0.768  -6.853  1.00 24.72      A    N  
ATOM    183  CA  TYR A  28      16.183   1.363  -5.752  1.00 22.50      A    C  
ATOM    184  C   TYR A  28      17.600   0.803  -5.702  1.00 22.16      A    C  
ATOM    185  O   TYR A  28      17.810  -0.379  -5.954  1.00 21.99      A    O  
ATOM    186  CB  TYR A  28      15.525   1.064  -4.394  1.00 21.32      A    C  
ATOM    187  CG  TYR A  28      14.321   1.919  -4.093  1.00 21.08      A    C  
ATOM    188  CD1 TYR A  28      13.066   1.579  -4.578  1.00 20.35      A    C  
ATOM    189  CE1 TYR A  28      11.959   2.369  -4.295  1.00 19.83      A    C  
ATOM    190  CZ  TYR A  28      12.108   3.534  -3.559  1.00 19.64      A    C  
ATOM    191  OH  TYR A  28      11.034   4.333  -3.293  1.00 20.32      A    O  
ATOM    192  CE2 TYR A  28      13.349   3.881  -3.058  1.00 19.47      A    C  
ATOM    193  CD2 TYR A  28      14.443   3.080  -3.344  1.00 21.02      A    C  
ATOM    194  N   ARG A  29      18.543   1.673  -5.307  1.00 21.84      A    N  
ATOM    195  CA  ARG A  29      19.793   1.258  -4.691  1.00 22.32      A    C  
ATOM    196  C   ARG A  29      19.550   0.985  -3.201  1.00 23.91      A    C  
ATOM    197  O   ARG A  29      18.759   1.693  -2.556  1.00 24.29      A    O  
ATOM    198  CB  ARG A  29      20.860   2.324  -4.960  1.00 23.93      A    C  
ATOM    199  CG  ARG A  29      21.002   2.643  -6.450  1.00 25.85      A    C  
ATOM    200  CD  ARG A  29      21.948   3.790  -6.713  1.00 25.46      A    C  
ATOM    201  NE  ARG A  29      21.329   5.080  -6.444  1.00 25.92      A    N  
ATOM    202  CZ  ARG A  29      22.043   6.187  -6.266  1.00 27.65      A    C  
ATOM    203  NH2 ARG A  29      21.452   7.345  -6.017  1.00 27.13      A    N1+
ATOM    204  NH1 ARG A  29      23.361   6.128  -6.362  1.00 29.79      A    N  
ATOM    205  N   VAL A  30      20.256  -0.030  -2.673  1.00 21.91      A    N  
ATOM    206  CA  VAL A  30      19.954  -0.600  -1.366  1.00 20.29      A    C  
ATOM    207  C   VAL A  30      21.199  -0.750  -0.483  1.00 20.13      A    C  
ATOM    208  O   VAL A  30      22.235  -1.247  -0.926  1.00 19.69      A    O  
ATOM    209  CB  VAL A  30      19.197  -1.941  -1.483  1.00 21.09      A    C  
ATOM    210  CG1 VAL A  30      17.853  -1.815  -2.198  1.00 20.04      A    C  
ATOM    211  CG2 VAL A  30      20.043  -3.067  -2.074  1.00 19.79      A    C  
ATOM    212  N   VAL A  31      21.053  -0.364   0.796  1.00 17.78      A    N  
ATOM    213  CA  VAL A  31      21.952  -0.741   1.878  1.00 17.34      A    C  
ATOM    214  C   VAL A  31      21.358  -1.962   2.560  1.00 17.83      A    C  
ATOM    215  O   VAL A  31      20.265  -1.883   3.109  1.00 19.38      A    O  
ATOM    216  CB  VAL A  31      22.113   0.414   2.878  1.00 17.31      A    C  
ATOM    217  CG1 VAL A  31      22.996   0.060   4.071  1.00 17.28      A    C  
ATOM    218  CG2 VAL A  31      22.608   1.665   2.189  1.00 16.43      A    C  
ATOM    219  N   ILE A  32      22.041  -3.099   2.442  1.00 16.80      A    N  
ATOM    220  CA  ILE A  32      21.656  -4.301   3.149  1.00 18.56      A    C  
ATOM    221  C   ILE A  32      22.317  -4.284   4.530  1.00 19.59      A    C  
ATOM    222  O   ILE A  32      23.520  -4.542   4.623  1.00 20.27      A    O  
ATOM    223  CB  ILE A  32      22.091  -5.530   2.331  1.00 18.33      A    C  
ATOM    224  CG1 ILE A  32      21.482  -5.491   0.924  1.00 21.85      A    C  
ATOM    225  CG2 ILE A  32      21.763  -6.816   3.083  1.00 18.83      A    C  
ATOM    226  CD1 ILE A  32      22.261  -6.287  -0.103  1.00 21.36      A    C  
ATOM    227  N   HIS A  33      21.550  -3.960   5.586  1.00 17.41      A    N  
ATOM    228  CA  HIS A  33      22.114  -3.986   6.926  1.00 18.25      A    C  
ATOM    229  C   HIS A  33      22.037  -5.416   7.434  1.00 19.02      A    C  
ATOM    230  O   HIS A  33      21.127  -6.139   7.063  1.00 18.32      A    O  
ATOM    231  CB  HIS A  33      21.448  -2.985   7.886  1.00 17.47      A    C  
ATOM    232  CG  HIS A  33      21.616  -3.424   9.303  1.00 18.05      A    C  
ATOM    233  ND1 HIS A  33      20.761  -4.338   9.885  1.00 16.35      A    N  
ATOM    234  CE1 HIS A  33      21.180  -4.606  11.102  1.00 16.89      A    C  
ATOM    235  NE2 HIS A  33      22.294  -3.907  11.326  1.00 16.53      A    N  
ATOM    236  CD2 HIS A  33      22.588  -3.172  10.216  1.00 16.86      A    C  
ATOM    237  N   TYR A  34      23.030  -5.820   8.237  1.00 19.13      A    N  
ATOM    238  CA  TYR A  34      23.008  -7.123   8.874  1.00 20.29      A    C  
ATOM    239  C   TYR A  34      23.801  -7.024  10.176  1.00 20.63      A    C  
ATOM    240  O   TYR A  34      24.482  -6.031  10.424  1.00 21.92      A    O  
ATOM    241  CB  TYR A  34      23.564  -8.207   7.939  1.00 21.73      A    C  
ATOM    242  CG  TYR A  34      25.055  -8.102   7.773  1.00 22.15      A    C  
ATOM    243  CD1 TYR A  34      25.604  -7.140   6.938  1.00 21.75      A    C  
ATOM    244  CE1 TYR A  34      26.979  -7.004   6.811  1.00 25.52      A    C  
ATOM    245  CZ  TYR A  34      27.808  -7.787   7.597  1.00 25.21      A    C  
ATOM    246  OH  TYR A  34      29.149  -7.623   7.493  1.00 28.95      A    O  
ATOM    247  CE2 TYR A  34      27.281  -8.729   8.468  1.00 24.68      A    C  
ATOM    248  CD2 TYR A  34      25.906  -8.880   8.550  1.00 24.63      A    C  
ATOM    249  N   HIS A  35      23.669  -8.053  10.996  1.00 20.96      A    N  
ATOM    250  CA  HIS A  35      24.362  -8.142  12.273  1.00 23.74      A    C  
ATOM    251  C   HIS A  35      25.328  -9.329  12.204  1.00 25.57      A    C  
ATOM    252  O   HIS A  35      26.518  -9.097  12.070  1.00 26.64      A    O  
ATOM    253  CB  HIS A  35      23.356  -8.203  13.423  1.00 23.20      A    C  
ATOM    254  CG  HIS A  35      23.975  -8.385  14.774  1.00 26.88      A    C  
ATOM    255  ND1 HIS A  35      23.313  -9.018  15.791  1.00 27.15      A    N  
ATOM    256  CE1 HIS A  35      24.063  -9.020  16.877  1.00 30.70      A    C  
ATOM    257  NE2 HIS A  35      25.238  -8.453  16.572  1.00 28.17      A    N  
ATOM    258  CD2 HIS A  35      25.192  -8.053  15.261  1.00 27.75      A    C  
ATOM    259  N   ASN A  36      24.786 -10.562  12.199  1.00 26.72      A    N  
ATOM    260  CA  ASN A  36      25.545 -11.808  12.234  1.00 28.69      A    C  
ATOM    261  C   ASN A  36      25.653 -12.454  10.850  1.00 29.50      A    C  
ATOM    262  O   ASN A  36      26.627 -13.143  10.567  1.00 28.65      A    O  
ATOM    263  CB  ASN A  36      24.987 -12.804  13.252  1.00 27.80      A    C  
ATOM    264  CG  ASN A  36      25.090 -12.309  14.678  1.00 32.46      A    C  
ATOM    265  OD1 ASN A  36      26.070 -11.672  15.046  1.00 31.46      A    O  
ATOM    266  ND2 ASN A  36      24.085 -12.593  15.493  1.00 33.68      A    N  
ATOM    267  N   SER A  37      24.687 -12.202   9.960  1.00 28.63      A    N  
ATOM    268  CA  SER A  37      24.618 -12.940   8.704  1.00 29.26      A    C  
ATOM    269  C   SER A  37      25.479 -12.307   7.608  1.00 27.66      A    C  
ATOM    270  O   SER A  37      24.967 -11.915   6.572  1.00 26.67      A    O  
ATOM    271  CB  SER A  37      23.175 -13.114   8.269  1.00 29.78      A    C  
ATOM    272  OG  SER A  37      22.429 -13.846   9.240  1.00 26.14      A    O  
ATOM    273  N   ALA A  38      26.805 -12.292   7.794  1.00 28.96      A    N  
ATOM    274  CA  ALA A  38      27.707 -11.578   6.893  1.00 29.93      A    C  
ATOM    275  C   ALA A  38      27.740 -12.211   5.500  1.00 29.88      A    C  
ATOM    276  O   ALA A  38      27.804 -11.512   4.487  1.00 30.91      A    O  
ATOM    277  CB  ALA A  38      29.091 -11.505   7.500  1.00 29.48      A    C  
ATOM    278  N   GLU A  39      27.703 -13.547   5.466  1.00 32.53      A    N  
ATOM    279  CA  GLU A  39      27.885 -14.282   4.222  1.00 33.52      A    C  
ATOM    280  C   GLU A  39      26.633 -14.071   3.371  1.00 29.54      A    C  
ATOM    281  O   GLU A  39      26.742 -13.763   2.186  1.00 29.16      A    O  
ATOM    282  CB  GLU A  39      28.189 -15.762   4.502  1.00 33.00      A    C  
ATOM    283  CG  GLU A  39      28.456 -16.582   3.245  0.60 38.07      A    C  
ATOM    284  CD  GLU A  39      28.873 -18.033   3.448  0.60 40.19      A    C  
ATOM    285  OE1 GLU A  39      29.544 -18.329   4.456  0.60 40.56      A    O  
ATOM    286  OE2 GLU A  39      28.526 -18.870   2.589  0.60 44.31      A    O1-
ATOM    287  N   ALA A  40      25.460 -14.222   4.011  1.00 28.99      A    N  
ATOM    288  CA  ALA A  40      24.175 -14.037   3.346  1.00 26.44      A    C  
ATOM    289  C   ALA A  40      24.040 -12.602   2.828  1.00 26.75      A    C  
ATOM    290  O   ALA A  40      23.540 -12.413   1.719  1.00 26.72      A    O  
ATOM    291  CB  ALA A  40      23.035 -14.448   4.248  1.00 25.74      A    C  
ATOM    292  N   ALA A  41      24.514 -11.607   3.606  1.00 25.60      A    N  
ATOM    293  CA  ALA A  41      24.407 -10.200   3.231  1.00 25.22      A    C  
ATOM    294  C   ALA A  41      25.230  -9.883   1.991  1.00 26.64      A    C  
ATOM    295  O   ALA A  41      24.789  -9.136   1.114  1.00 25.73      A    O  
ATOM    296  CB  ALA A  41      24.840  -9.310   4.359  1.00 24.73      A    C  
ATOM    297  N   VAL A  42      26.469 -10.386   1.985  1.00 29.21      A    N  
ATOM    298  CA  VAL A  42      27.414 -10.076   0.927  1.00 26.10      A    C  
ATOM    299  C   VAL A  42      26.973 -10.827  -0.316  1.00 25.59      A    C  
ATOM    300  O   VAL A  42      26.993 -10.285  -1.418  1.00 24.10      A    O  
ATOM    301  CB  VAL A  42      28.848 -10.452   1.347  1.00 30.63      A    C  
ATOM    302  CG1 VAL A  42      29.781 -10.552   0.142  1.00 31.15      A    C  
ATOM    303  CG2 VAL A  42      29.394  -9.459   2.375  1.00 30.13      A    C  
ATOM    304  N   SER A  43      26.542 -12.073  -0.109  1.00 25.11      A    N  
ATOM    305  CA  SER A  43      25.975 -12.843  -1.198  1.00 27.81      A    C  
ATOM    306  C   SER A  43      24.838 -12.076  -1.894  1.00 29.38      A    C  
ATOM    307  O   SER A  43      24.787 -12.039  -3.123  1.00 29.47      A    O  
ATOM    308  CB  SER A  43      25.521 -14.162  -0.685  1.00 29.26      A    C  
ATOM    309  OG  SER A  43      24.869 -14.873  -1.708  1.00 34.38      A    O  
ATOM    310  N   LEU A  44      23.923 -11.464  -1.112  1.00 26.66      A    N  
ATOM    311  CA  LEU A  44      22.764 -10.767  -1.666  1.00 25.62      A    C  
ATOM    312  C   LEU A  44      23.219  -9.534  -2.456  1.00 23.14      A    C  
ATOM    313  O   LEU A  44      22.782  -9.310  -3.583  1.00 22.93      A    O  
ATOM    314  CB  LEU A  44      21.799 -10.410  -0.519  1.00 25.64      A    C  
ATOM    315  CG  LEU A  44      20.601  -9.508  -0.851  1.00 25.12      A    C  
ATOM    316  CD1 LEU A  44      19.735 -10.115  -1.963  1.00 21.74      A    C  
ATOM    317  CD2 LEU A  44      19.745  -9.259   0.405  1.00 21.14      A    C  
ATOM    318  N   ALA A  45      24.134  -8.758  -1.869  1.00 23.49      A    N  
ATOM    319  CA  ALA A  45      24.656  -7.571  -2.518  1.00 26.63      A    C  
ATOM    320  C   ALA A  45      25.313  -7.938  -3.843  1.00 30.09      A    C  
ATOM    321  O   ALA A  45      25.226  -7.170  -4.803  1.00 30.76      A    O  
ATOM    322  CB  ALA A  45      25.618  -6.854  -1.606  1.00 28.34      A    C  
ATOM    323  N   ASP A  46      25.982  -9.099  -3.878  1.00 32.42      A    N  
ATOM    324  CA  ASP A  46      26.666  -9.538  -5.086  1.00 33.73      A    C  
ATOM    325  C   ASP A  46      25.633  -9.714  -6.183  1.00 36.13      A    C  
ATOM    326  O   ASP A  46      25.783  -9.152  -7.268  1.00 42.63      A    O  
ATOM    327  CB  ASP A  46      27.437 -10.848  -4.889  1.00 38.00      A    C  
ATOM    328  CG  ASP A  46      28.752 -10.671  -4.146  1.00 41.29      A    C  
ATOM    329  OD1 ASP A  46      29.221  -9.505  -4.036  1.00 40.33      A    O  
ATOM    330  OD2 ASP A  46      29.290 -11.695  -3.663  1.00 41.24      A    O1-
ATOM    331  N   GLU A  47      24.576 -10.475  -5.875  1.00 35.96      A    N  
ATOM    332  CA  GLU A  47      23.556 -10.738  -6.876  1.00 33.44      A    C  
ATOM    333  C   GLU A  47      22.925  -9.424  -7.316  1.00 31.76      A    C  
ATOM    334  O   GLU A  47      22.692  -9.232  -8.499  1.00 33.12      A    O  
ATOM    335  CB  GLU A  47      22.488 -11.701  -6.379  1.00 36.12      A    C  
ATOM    336  CG  GLU A  47      23.022 -13.027  -5.875  0.60 36.84      A    C  
ATOM    337  CD  GLU A  47      21.901 -13.886  -5.322  0.60 36.58      A    C  
ATOM    338  OE1 GLU A  47      22.108 -14.562  -4.290  0.60 37.92      A    O  
ATOM    339  OE2 GLU A  47      20.804 -13.848  -5.915  0.60 40.85      A    O1-
ATOM    340  N   LEU A  48      22.659  -8.507  -6.376  1.00 29.62      A    N  
ATOM    341  CA  LEU A  48      22.003  -7.277  -6.797  1.00 28.03      A    C  
ATOM    342  C   LEU A  48      22.933  -6.461  -7.694  1.00 27.24      A    C  
ATOM    343  O   LEU A  48      22.484  -5.888  -8.690  1.00 28.53      A    O  
ATOM    344  CB  LEU A  48      21.461  -6.483  -5.595  1.00 26.98      A    C  
ATOM    345  CG  LEU A  48      20.479  -7.247  -4.702  1.00 26.17      A    C  
ATOM    346  CD1 LEU A  48      20.090  -6.432  -3.473  1.00 25.75      A    C  
ATOM    347  CD2 LEU A  48      19.243  -7.680  -5.473  1.00 24.60      A    C  
ATOM    348  N   ASN A  49      24.235  -6.444  -7.361  1.00 29.62      A    N  
ATOM    349  CA  ASN A  49      25.231  -5.723  -8.150  1.00 30.62      A    C  
ATOM    350  C   ASN A  49      25.448  -6.388  -9.507  1.00 30.54      A    C  
ATOM    351  O   ASN A  49      25.708  -5.691 -10.481  1.00 29.30      A    O  
ATOM    352  CB  ASN A  49      26.554  -5.501  -7.406  1.00 30.14      A    C  
ATOM    353  CG  ASN A  49      26.432  -4.449  -6.326  1.00 27.97      A    C  
ATOM    354  OD1 ASN A  49      25.986  -3.331  -6.584  1.00 31.76      A    O  
ATOM    355  ND2 ASN A  49      26.830  -4.799  -5.117  1.00 26.76      A    N  
ATOM    356  N   LYS A  50      25.301  -7.719  -9.569  1.00 31.40      A    N  
ATOM    357  CA  LYS A  50      25.356  -8.411 -10.850  1.00 34.85      A    C  
ATOM    358  C   LYS A  50      24.182  -7.968 -11.711  1.00 39.19      A    C  
ATOM    359  O   LYS A  50      24.343  -7.737 -12.904  1.00 43.69      A    O  
ATOM    360  CB  LYS A  50      25.391  -9.932 -10.686  1.00 36.97      A    C  
ATOM    361  CG  LYS A  50      26.747 -10.430 -10.149  1.00 38.10      A    C  
ATOM    362  CD  LYS A  50      26.693 -11.859  -9.589  1.00  0.00           C  
ATOM    363  CE  LYS A  50      28.018 -12.283  -8.940  1.00  0.00           C  
ATOM    364  NZ  LYS A  50      27.911 -13.614  -8.321  1.00  0.00           N1+
ATOM    365  N   GLU A  51      23.002  -7.826 -11.096  1.00 36.16      A    N  
ATOM    366  CA  GLU A  51      21.853  -7.322 -11.822  1.00 32.73      A    C  
ATOM    367  C   GLU A  51      22.158  -5.907 -12.311  1.00 32.83      A    C  
ATOM    368  O   GLU A  51      21.991  -5.620 -13.492  1.00 35.18      A    O  
ATOM    369  CB  GLU A  51      20.573  -7.438 -10.987  1.00 33.06      A    C  
ATOM    370  CG  GLU A  51      19.312  -7.273 -11.804  0.70 34.03      A    C  
ATOM    371  CD  GLU A  51      19.091  -8.429 -12.762  0.70 38.02      A    C  
ATOM    372  OE1 GLU A  51      19.392  -9.579 -12.368  0.70 39.36      A    O  
ATOM    373  OE2 GLU A  51      18.615  -8.182 -13.894  0.70 38.70      A    O1-
ATOM    374  N   ARG A  52      22.597  -5.021 -11.411  1.00 31.27      A    N  
ATOM    375  CA  ARG A  52      22.908  -3.651 -11.798  1.00 34.20      A    C  
ATOM    376  C   ARG A  52      24.104  -3.186 -10.975  1.00 39.56      A    C  
ATOM    377  O   ARG A  52      24.069  -3.200  -9.737  1.00 39.04      A    O  
ATOM    378  CB  ARG A  52      21.750  -2.673 -11.560  1.00 36.43      A    C  
ATOM    379  CG  ARG A  52      20.488  -2.876 -12.391  1.00 37.97      A    C  
ATOM    380  CD  ARG A  52      19.549  -1.667 -12.374  1.00 39.07      A    C  
ATOM    381  NE  ARG A  52      19.241  -1.092 -11.061  1.00 36.96      A    N  
ATOM    382  CZ  ARG A  52      18.353  -1.609 -10.216  1.00 41.38      A    C  
ATOM    383  NH2 ARG A  52      18.123  -1.043  -9.030  1.00 38.83      A    N1+
ATOM    384  NH1 ARG A  52      17.711  -2.712 -10.573  1.00 35.63      A    N  
ATOM    385  N   SER A  53      25.158  -2.764 -11.678  1.00 36.94      A    N  
ATOM    386  CA  SER A  53      26.422  -2.444 -11.039  1.00 35.86      A    C  
ATOM    387  C   SER A  53      26.275  -1.257 -10.086  1.00 29.49      A    C  
ATOM    388  O   SER A  53      25.642  -0.258 -10.425  1.00 28.74      A    O  
ATOM    389  CB  SER A  53      27.471  -2.181 -12.110  1.00 41.33      A    C  
ATOM    390  OG  SER A  53      27.331  -3.125 -13.171  0.60 38.13      A    O  
ATOM    391  N   ASN A  54      26.909  -1.367  -8.913  1.00 29.68      A    N  
ATOM    392  CA  ASN A  54      26.971  -0.299  -7.913  1.00 34.50      A    C  
ATOM    393  C   ASN A  54      25.578   0.032  -7.364  1.00 31.07      A    C  
ATOM    394  O   ASN A  54      25.233   1.199  -7.163  1.00 28.31      A    O  
ATOM    395  CB  ASN A  54      27.599   0.993  -8.459  1.00 36.16      A    C  
ATOM    396  CG  ASN A  54      28.931   0.746  -9.133  1.00 43.31      A    C  
ATOM    397  OD1 ASN A  54      29.805   0.101  -8.555  1.00 43.43      A    O  
ATOM    398  ND2 ASN A  54      29.078   1.224 -10.363  1.00 44.45      A    N  
ATOM    399  N   THR A  55      24.770  -0.994  -7.116  1.00 26.74      A    N  
ATOM    400  CA  THR A  55      23.434  -0.678  -6.634  1.00 26.18      A    C  
ATOM    401  C   THR A  55      23.176  -1.260  -5.249  1.00 25.68      A    C  
ATOM    402  O   THR A  55      22.102  -1.018  -4.710  1.00 31.77      A    O  
ATOM    403  CB  THR A  55      22.329  -1.148  -7.587  1.00 22.58      A    C  
ATOM    404  OG1 THR A  55      22.536  -2.551  -7.807  1.00 23.34      A    O  
ATOM    405  CG2 THR A  55      22.235  -0.310  -8.840  1.00 22.15      A    C  
ATOM    406  N   ALA A  56      24.135  -1.998  -4.675  1.00 24.79      A    N  
ATOM    407  CA  ALA A  56      23.930  -2.609  -3.368  1.00 25.74      A    C  
ATOM    408  C   ALA A  56      25.212  -2.528  -2.542  1.00 25.65      A    C  
ATOM    409  O   ALA A  56      26.277  -2.876  -3.032  1.00 26.24      A    O  
ATOM    410  CB  ALA A  56      23.444  -4.045  -3.490  1.00 23.36      A    C  
ATOM    411  N   VAL A  57      25.090  -2.082  -1.290  1.00 23.91      A    N  
ATOM    412  CA  VAL A  57      26.185  -2.168  -0.329  1.00 25.75      A    C  
ATOM    413  C   VAL A  57      25.669  -2.874   0.924  1.00 25.18      A    C  
ATOM    414  O   VAL A  57      24.462  -2.946   1.137  1.00 22.63      A    O  
ATOM    415  CB  VAL A  57      26.769  -0.774  -0.015  1.00 26.12      A    C  
ATOM    416  CG1 VAL A  57      27.407  -0.147  -1.250  1.00 26.21      A    C  
ATOM    417  CG2 VAL A  57      25.739   0.184   0.589  1.00 25.13      A    C  
ATOM    418  N   VAL A  58      26.579  -3.428   1.732  1.00 23.43      A    N  
ATOM    419  CA  VAL A  58      26.202  -3.968   3.022  1.00 24.17      A    C  
ATOM    420  C   VAL A  58      26.679  -3.001   4.104  1.00 25.46      A    C  
ATOM    421  O   VAL A  58      27.513  -2.142   3.835  1.00 24.91      A    O  
ATOM    422  CB  VAL A  58      26.773  -5.384   3.237  1.00 25.73      A    C  
ATOM    423  CG1 VAL A  58      26.364  -6.343   2.130  1.00 23.66      A    C  
ATOM    424  CG2 VAL A  58      28.294  -5.362   3.423  1.00 23.36      A    C  
ATOM    425  N   CYS A  59      26.190  -3.206   5.341  1.00 24.44      A    N  
ATOM    426  CA  CYS A  59      26.544  -2.390   6.490  1.00 25.01      A    C  
ATOM    427  C   CYS A  59      26.255  -3.179   7.766  1.00 26.87      A    C  
ATOM    428  O   CYS A  59      25.103  -3.553   8.018  1.00 27.01      A    O  
ATOM    429  CB  CYS A  59      25.734  -1.100   6.447  1.00 24.40      A    C  
ATOM    430  SG  CYS A  59      26.103   0.016   7.819  1.00 27.94      A    S  
ATOM    431  N   GLN A  60      27.295  -3.446   8.572  1.00 24.52      A    N  
ATOM    432  CA  GLN A  60      27.124  -4.310   9.736  1.00 27.06      A    C  
ATOM    433  C   GLN A  60      26.847  -3.440  10.962  1.00 24.41      A    C  
ATOM    434  O   GLN A  60      27.521  -2.438  11.141  1.00 23.73      A    O  
ATOM    435  CB  GLN A  60      28.364  -5.185   9.984  1.00 29.43      A    C  
ATOM    436  CG  GLN A  60      28.142  -6.362  10.933  1.00 33.06      A    C  
ATOM    437  CD  GLN A  60      28.175  -5.989  12.399  1.00 36.78      A    C  
ATOM    438  OE1 GLN A  60      28.688  -4.943  12.788  1.00 38.79      A    O  
ATOM    439  NE2 GLN A  60      27.618  -6.846  13.238  1.00 37.98      A    N  
ATOM    440  N   ALA A  61      25.896  -3.854  11.816  1.00 24.70      A    N  
ATOM    441  CA  ALA A  61      25.661  -3.191  13.092  1.00 25.48      A    C  
ATOM    442  C   ALA A  61      24.812  -4.074  14.005  1.00 26.88      A    C  
ATOM    443  O   ALA A  61      23.849  -4.702  13.566  1.00 27.45      A    O  
ATOM    444  CB  ALA A  61      25.051  -1.811  12.898  1.00 23.18      A    C  
ATOM    445  N   ASP A  62      25.206  -4.141  15.281  1.00 25.35      A    N  
ATOM    446  CA  ASP A  62      24.352  -4.693  16.314  1.00 25.39      A    C  
ATOM    447  C   ASP A  62      23.368  -3.588  16.690  1.00 25.45      A    C  
ATOM    448  O   ASP A  62      23.787  -2.455  16.922  1.00 23.11      A    O  
ATOM    449  CB  ASP A  62      25.190  -5.146  17.513  1.00 26.49      A    C  
ATOM    450  CG  ASP A  62      24.414  -5.632  18.721  1.00 29.61      A    C  
ATOM    451  OD1 ASP A  62      23.234  -5.982  18.591  1.00 28.77      A    O  
ATOM    452  OD2 ASP A  62      25.022  -5.692  19.799  1.00 34.66      A    O1-
ATOM    453  N   LEU A  63      22.072  -3.928  16.747  1.00 22.31      A    N  
ATOM    454  CA  LEU A  63      21.055  -2.946  17.079  1.00 22.90      A    C  
ATOM    455  C   LEU A  63      20.504  -3.166  18.491  1.00 23.78      A    C  
ATOM    456  O   LEU A  63      19.437  -2.649  18.850  1.00 23.07      A    O  
ATOM    457  CB  LEU A  63      19.969  -2.973  16.000  1.00 21.54      A    C  
ATOM    458  CG  LEU A  63      20.415  -2.526  14.598  1.00 21.10      A    C  
ATOM    459  CD1 LEU A  63      19.287  -2.715  13.598  1.00 20.32      A    C  
ATOM    460  CD2 LEU A  63      20.855  -1.071  14.588  1.00 19.99      A    C  
ATOM    461  N   THR A  64      21.248  -3.924  19.305  1.00 24.87      A    N  
ATOM    462  CA  THR A  64      20.993  -4.004  20.738  1.00 23.88      A    C  
ATOM    463  C   THR A  64      21.114  -2.601  21.344  1.00 24.20      A    C  
ATOM    464  O   THR A  64      22.008  -1.863  20.950  1.00 24.70      A    O  
ATOM    465  CB  THR A  64      22.007  -4.951  21.399  1.00 24.78      A    C  
ATOM    466  OG1 THR A  64      21.875  -6.213  20.747  1.00 25.54      A    O  
ATOM    467  CG2 THR A  64      21.749  -5.131  22.880  1.00 26.45      A    C  
ATOM    468  N   ASN A  65      20.250  -2.237  22.305  1.00 23.51      A    N  
ATOM    469  CA  ASN A  65      20.395  -0.953  22.983  1.00 22.94      A    C  
ATOM    470  C   ASN A  65      21.703  -0.921  23.788  1.00 24.90      A    C  
ATOM    471  O   ASN A  65      22.063  -1.882  24.447  1.00 24.04      A    O  
ATOM    472  CB  ASN A  65      19.212  -0.586  23.881  1.00 22.58      A    C  
ATOM    473  CG  ASN A  65      19.183   0.904  24.162  1.00 24.25      A    C  
ATOM    474  OD1 ASN A  65      19.010   1.274  25.421  1.00 23.63      A    O  
ATOM    475  ND2 ASN A  65      19.410   1.712  23.268  1.00 27.06      A    N  
ATOM    476  N   SER A  66      22.409   0.208  23.703  1.00 25.61      A    N  
ATOM    477  CA  SER A  66      23.562   0.534  24.525  1.00 26.45      A    C  
ATOM    478  C   SER A  66      23.858   2.007  24.278  1.00 25.13      A    C  
ATOM    479  O   SER A  66      23.229   2.613  23.414  1.00 23.41      A    O  
ATOM    480  CB  SER A  66      24.737  -0.324  24.153  1.00 26.93      A    C  
ATOM    481  OG  SER A  66      25.344   0.145  22.957  1.00 27.93      A    O  
ATOM    482  N   ASN A  67      24.858   2.556  24.978  1.00 24.56      A    N  
ATOM    483  CA  ASN A  67      25.252   3.949  24.804  1.00 24.14      A    C  
ATOM    484  C   ASN A  67      25.861   4.192  23.420  1.00 20.95      A    C  
ATOM    485  O   ASN A  67      26.049   5.346  23.033  1.00 23.10      A    O  
ATOM    486  CB  ASN A  67      26.137   4.452  25.956  1.00 25.30      A    C  
ATOM    487  CG  ASN A  67      25.423   4.499  27.296  1.00 31.83      A    C  
ATOM    488  OD1 ASN A  67      26.181   4.392  28.376  1.00 31.22      A    O  
ATOM    489  ND2 ASN A  67      24.203   4.645  27.370  1.00 33.15      A    N  
ATOM    490  N   VAL A  68      26.103   3.128  22.650  1.00 20.45      A    N  
ATOM    491  CA AVAL A  68      26.712   3.210  21.330  0.60 20.44      A    C  
ATOM    492  CA BVAL A  68      26.695   3.281  21.325  0.40 20.28           C  
ATOM    493  C   VAL A  68      25.664   3.061  20.213  1.00 20.98      A    C  
ATOM    494  O   VAL A  68      25.947   3.271  19.027  1.00 21.45      A    O  
ATOM    495  CB AVAL A  68      27.844   2.161  21.279  0.60 21.01      A    C  
ATOM    496  CB BVAL A  68      27.944   2.394  21.136  0.40 20.60           C  
ATOM    497  CG1AVAL A  68      28.154   1.633  19.890  0.60 21.25      A    C  
ATOM    498  CG1BVAL A  68      27.614   0.910  21.033  0.40 18.99           C  
ATOM    499  CG2AVAL A  68      29.105   2.672  21.977  0.60 18.16      A    C  
ATOM    500  CG2BVAL A  68      28.785   2.852  19.953  0.40 19.59           C  
ATOM    501  N   LEU A  69      24.423   2.700  20.571  1.00 19.54      A    N  
ATOM    502  CA  LEU A  69      23.418   2.467  19.536  1.00 17.07      A    C  
ATOM    503  C   LEU A  69      23.201   3.736  18.721  1.00 14.64      A    C  
ATOM    504  O   LEU A  69      23.136   3.661  17.505  1.00 16.99      A    O  
ATOM    505  CB  LEU A  69      22.120   1.926  20.154  1.00 17.94      A    C  
ATOM    506  CG  LEU A  69      21.005   1.502  19.186  1.00 18.02      A    C  
ATOM    507  CD1 LEU A  69      21.469   0.362  18.271  1.00 18.68      A    C  
ATOM    508  CD2 LEU A  69      19.760   1.047  19.957  1.00 16.75      A    C  
ATOM    509  N   PRO A  70      23.135   4.958  19.293  1.00 13.89      A    N  
ATOM    510  CA  PRO A  70      22.990   6.140  18.444  1.00 15.07      A    C  
ATOM    511  C   PRO A  70      24.042   6.207  17.329  1.00 17.66      A    C  
ATOM    512  O   PRO A  70      23.705   6.415  16.150  1.00 16.65      A    O  
ATOM    513  CB  PRO A  70      22.927   7.334  19.405  1.00 13.76      A    C  
ATOM    514  CG  PRO A  70      22.578   6.702  20.752  1.00 13.88      A    C  
ATOM    515  CD  PRO A  70      23.137   5.283  20.725  1.00 13.61      A    C  
ATOM    516  N   ALA A  71      25.320   5.990  17.693  1.00 17.23      A    N  
ATOM    517  CA  ALA A  71      26.397   5.982  16.709  1.00 18.60      A    C  
ATOM    518  C   ALA A  71      26.168   4.923  15.638  1.00 16.36      A    C  
ATOM    519  O   ALA A  71      26.383   5.193  14.460  1.00 18.10      A    O  
ATOM    520  CB  ALA A  71      27.727   5.741  17.403  1.00 17.92      A    C  
ATOM    521  N   SER A  72      25.798   3.701  16.042  1.00 17.68      A    N  
ATOM    522  CA  SER A  72      25.596   2.630  15.068  1.00 17.69      A    C  
ATOM    523  C   SER A  72      24.448   2.963  14.107  1.00 17.43      A    C  
ATOM    524  O   SER A  72      24.537   2.629  12.922  1.00 16.61      A    O  
ATOM    525  CB  SER A  72      25.312   1.307  15.721  1.00 20.30      A    C  
ATOM    526  OG  SER A  72      26.306   0.961  16.657  1.00 23.64      A    O  
ATOM    527  N   CYS A  73      23.389   3.629  14.618  1.00 17.42      A    N  
ATOM    528  CA  CYS A  73      22.241   3.987  13.786  1.00 17.83      A    C  
ATOM    529  C   CYS A  73      22.604   5.122  12.828  1.00 18.85      A    C  
ATOM    530  O   CYS A  73      22.274   5.075  11.641  1.00 18.18      A    O  
ATOM    531  CB  CYS A  73      20.998   4.312  14.616  1.00 16.55      A    C  
ATOM    532  SG  CYS A  73      20.372   2.840  15.469  1.00 16.76      A    S  
ATOM    533  N   GLU A  74      23.318   6.130  13.338  1.00 22.97      A    N  
ATOM    534  CA  GLU A  74      23.818   7.195  12.479  1.00 23.38      A    C  
ATOM    535  C   GLU A  74      24.653   6.592  11.343  1.00 22.48      A    C  
ATOM    536  O   GLU A  74      24.550   7.007  10.179  1.00 22.08      A    O  
ATOM    537  CB  GLU A  74      24.587   8.176  13.350  1.00 25.88      A    C  
ATOM    538  CG  GLU A  74      24.688   9.577  12.791  0.80 32.82      A    C  
ATOM    539  CD  GLU A  74      25.564  10.392  13.723  0.80 38.21      A    C  
ATOM    540  OE1 GLU A  74      26.656  10.786  13.295  0.80 44.41      A    O  
ATOM    541  OE2 GLU A  74      25.176  10.581  14.894  0.80 42.60      A    O1-
ATOM    542  N   GLU A  75      25.442   5.562  11.668  1.00 22.43      A    N  
ATOM    543  CA  GLU A  75      26.382   5.016  10.698  1.00 20.88      A    C  
ATOM    544  C   GLU A  75      25.620   4.304   9.588  1.00 21.25      A    C  
ATOM    545  O   GLU A  75      25.985   4.393   8.414  1.00 20.77      A    O  
ATOM    546  CB  GLU A  75      27.380   4.089  11.394  1.00 22.88      A    C  
ATOM    547  CG  GLU A  75      28.192   3.204  10.455  1.00 22.55      A    C  
ATOM    548  CD  GLU A  75      28.968   3.872   9.318  1.00 20.99      A    C  
ATOM    549  OE1 GLU A  75      29.218   5.125   9.336  1.00 21.72      A    O  
ATOM    550  OE2 GLU A  75      29.326   3.141   8.416  1.00 21.09      A    O1-
ATOM    551  N   ILE A  76      24.560   3.579   9.959  1.00 19.01      A    N  
ATOM    552  CA  ILE A  76      23.735   2.911   8.958  1.00 18.25      A    C  
ATOM    553  C   ILE A  76      23.217   3.955   7.969  1.00 18.01      A    C  
ATOM    554  O   ILE A  76      23.296   3.766   6.763  1.00 17.72      A    O  
ATOM    555  CB  ILE A  76      22.586   2.122   9.627  1.00 18.12      A    C  
ATOM    556  CG1 ILE A  76      23.126   0.907  10.378  1.00 20.37      A    C  
ATOM    557  CG2 ILE A  76      21.505   1.724   8.632  1.00 17.06      A    C  
ATOM    558  CD1 ILE A  76      22.162   0.289  11.381  1.00 20.18      A    C  
ATOM    559  N   ILE A  77      22.657   5.051   8.473  1.00 18.09      A    N  
ATOM    560  CA  ILE A  77      22.127   6.055   7.567  1.00 18.97      A    C  
ATOM    561  C   ILE A  77      23.281   6.642   6.736  1.00 21.74      A    C  
ATOM    562  O   ILE A  77      23.176   6.794   5.508  1.00 19.26      A    O  
ATOM    563  CB  ILE A  77      21.313   7.113   8.353  1.00 19.49      A    C  
ATOM    564  CG1 ILE A  77      20.080   6.479   9.018  1.00 19.99      A    C  
ATOM    565  CG2 ILE A  77      20.914   8.294   7.465  1.00 18.77      A    C  
ATOM    566  CD1 ILE A  77      19.162   5.725   8.053  1.00 17.88      A    C  
ATOM    567  N   ASN A  78      24.392   6.973   7.418  1.00 22.10      A    N  
ATOM    568  CA  ASN A  78      25.554   7.554   6.765  1.00 22.91      A    C  
ATOM    569  C   ASN A  78      26.014   6.662   5.619  1.00 22.10      A    C  
ATOM    570  O   ASN A  78      26.429   7.168   4.579  1.00 23.77      A    O  
ATOM    571  CB  ASN A  78      26.698   7.809   7.756  1.00 24.41      A    C  
ATOM    572  CG  ASN A  78      26.462   9.050   8.579  1.00 27.42      A    C  
ATOM    573  OD1 ASN A  78      25.693   9.930   8.183  1.00 30.93      A    O  
ATOM    574  ND2 ASN A  78      27.103   9.122   9.733  1.00 27.04      A    N  
ATOM    575  N   SER A  79      25.946   5.340   5.803  1.00 19.84      A    N  
ATOM    576  CA  SER A  79      26.436   4.443   4.775  1.00 20.04      A    C  
ATOM    577  C   SER A  79      25.610   4.581   3.495  1.00 22.56      A    C  
ATOM    578  O   SER A  79      26.108   4.404   2.376  1.00 20.91      A    O  
ATOM    579  CB  SER A  79      26.470   3.025   5.272  1.00 23.65      A    C  
ATOM    580  OG  SER A  79      25.200   2.420   5.097  1.00 26.02      A    O  
ATOM    581  N   CYS A  80      24.336   4.940   3.657  1.00 19.61      A    N  
ATOM    582  CA  CYS A  80      23.491   5.111   2.493  1.00 20.28      A    C  
ATOM    583  C   CYS A  80      23.933   6.379   1.760  1.00 19.86      A    C  
ATOM    584  O   CYS A  80      24.092   6.361   0.541  1.00 19.00      A    O  
ATOM    585  CB  CYS A  80      22.008   5.165   2.878  1.00 18.98      A    C  
ATOM    586  SG  CYS A  80      20.936   4.904   1.439  1.00 22.58      A    S  
ATOM    587  N   PHE A  81      24.155   7.472   2.500  1.00 20.43      A    N  
ATOM    588  CA  PHE A  81      24.630   8.698   1.861  1.00 24.20      A    C  
ATOM    589  C   PHE A  81      26.033   8.543   1.249  1.00 25.48      A    C  
ATOM    590  O   PHE A  81      26.304   9.114   0.183  1.00 26.22      A    O  
ATOM    591  CB  PHE A  81      24.545   9.916   2.786  1.00 24.02      A    C  
ATOM    592  CG  PHE A  81      23.152  10.456   2.986  1.00 26.81      A    C  
ATOM    593  CD1 PHE A  81      22.602  11.365   2.094  1.00 26.23      A    C  
ATOM    594  CE1 PHE A  81      21.315  11.853   2.291  1.00 26.45      A    C  
ATOM    595  CZ  PHE A  81      20.566  11.442   3.378  1.00 26.47      A    C  
ATOM    596  CD2 PHE A  81      22.383  10.051   4.078  1.00 27.20      A    C  
ATOM    597  CE2 PHE A  81      21.098  10.536   4.270  1.00 27.03      A    C  
ATOM    598  N   ARG A  82      26.913   7.759   1.890  1.00 25.69      A    N  
ATOM    599  CA  ARG A  82      28.262   7.549   1.367  1.00 25.50      A    C  
ATOM    600  C   ARG A  82      28.204   6.800   0.045  1.00 26.79      A    C  
ATOM    601  O   ARG A  82      28.859   7.186  -0.930  1.00 28.25      A    O  
ATOM    602  CB  ARG A  82      29.143   6.767   2.340  1.00 25.76      A    C  
ATOM    603  CG  ARG A  82      29.843   7.668   3.346  1.00 30.19      A    C  
ATOM    604  CD  ARG A  82      30.926   6.983   4.181  1.00 27.51      A    C  
ATOM    605  NE  ARG A  82      30.589   5.614   4.532  1.00 28.63      A    N  
ATOM    606  CZ  ARG A  82      30.151   5.224   5.726  1.00 26.08      A    C  
ATOM    607  NH2 ARG A  82      29.845   3.955   5.911  1.00 24.99      A    N1+
ATOM    608  NH1 ARG A  82      29.990   6.103   6.708  1.00 24.18      A    N  
ATOM    609  N   ALA A  83      27.402   5.733   0.020  1.00 23.84      A    N  
ATOM    610  CA  ALA A  83      27.297   4.919  -1.173  1.00 24.61      A    C  
ATOM    611  C   ALA A  83      26.549   5.648  -2.287  1.00 24.12      A    C  
ATOM    612  O   ALA A  83      26.999   5.602  -3.426  1.00 26.66      A    O  
ATOM    613  CB  ALA A  83      26.695   3.565  -0.862  1.00 23.22      A    C  
ATOM    614  N   PHE A  84      25.430   6.322  -1.979  1.00 22.97      A    N  
ATOM    615  CA  PHE A  84      24.467   6.671  -3.020  1.00 21.81      A    C  
ATOM    616  C   PHE A  84      24.135   8.162  -3.069  1.00 21.67      A    C  
ATOM    617  O   PHE A  84      23.459   8.576  -4.003  1.00 21.18      A    O  
ATOM    618  CB  PHE A  84      23.170   5.855  -2.923  1.00 20.37      A    C  
ATOM    619  CG  PHE A  84      23.418   4.368  -2.852  1.00 21.13      A    C  
ATOM    620  CD1 PHE A  84      24.141   3.724  -3.847  1.00 20.19      A    C  
ATOM    621  CE1 PHE A  84      24.391   2.360  -3.778  1.00 20.24      A    C  
ATOM    622  CZ  PHE A  84      23.933   1.625  -2.705  1.00 20.78      A    C  
ATOM    623  CD2 PHE A  84      22.970   3.618  -1.769  1.00 21.39      A    C  
ATOM    624  CE2 PHE A  84      23.203   2.246  -1.711  1.00 22.40      A    C  
ATOM    625  N   GLY A  85      24.610   8.959  -2.106  1.00 21.70      A    N  
ATOM    626  CA  GLY A  85      24.405  10.405  -2.184  1.00 20.64      A    C  
ATOM    627  C   GLY A  85      23.038  10.847  -1.662  1.00 21.74      A    C  
ATOM    628  O   GLY A  85      22.717  12.041  -1.601  1.00 22.15      A    O  
ATOM    629  N   ARG A  86      22.248   9.874  -1.207  1.00 20.68      A    N  
ATOM    630  CA  ARG A  86      20.878  10.158  -0.801  1.00 20.35      A    C  
ATOM    631  C   ARG A  86      20.341   8.962  -0.017  1.00 20.90      A    C  
ATOM    632  O   ARG A  86      20.885   7.853  -0.112  1.00 19.29      A    O  
ATOM    633  CB  ARG A  86      20.009  10.439  -2.037  1.00 19.78      A    C  
ATOM    634  CG  ARG A  86      19.833   9.255  -2.983  1.00 21.05      A    C  
ATOM    635  CD  ARG A  86      19.230   9.795  -4.263  1.00 22.74      A    C  
ATOM    636  NE  ARG A  86      17.810  10.121  -4.161  1.00 23.66      A    N  
ATOM    637  CZ  ARG A  86      17.061  10.519  -5.173  1.00 24.91      A    C  
ATOM    638  NH2 ARG A  86      15.776  10.734  -5.001  1.00 22.52      A    N1+
ATOM    639  NH1 ARG A  86      17.599  10.684  -6.370  1.00 27.87      A    N  
ATOM    640  N   CYS A  87      19.250   9.207   0.727  1.00 20.27      A    N  
ATOM    641  CA  CYS A  87      18.545   8.152   1.439  1.00 19.36      A    C  
ATOM    642  C   CYS A  87      17.052   8.460   1.375  1.00 18.25      A    C  
ATOM    643  O   CYS A  87      16.588   9.383   2.060  1.00 18.95      A    O  
ATOM    644  CB  CYS A  87      18.973   8.074   2.904  1.00 19.69      A    C  
ATOM    645  SG  CYS A  87      18.349   6.563   3.702  1.00 19.44      A    S  
ATOM    646  N   ASP A  88      16.332   7.728   0.507  1.00 17.70      A    N  
ATOM    647  CA  ASP A  88      14.922   8.030   0.260  1.00 18.12      A    C  
ATOM    648  C   ASP A  88      13.986   7.279   1.199  1.00 17.46      A    C  
ATOM    649  O   ASP A  88      12.921   7.802   1.547  1.00 16.41      A    O  
ATOM    650  CB  ASP A  88      14.553   7.779  -1.203  1.00 18.05      A    C  
ATOM    651  CG  ASP A  88      15.409   8.679  -2.076  1.00 21.00      A    C  
ATOM    652  OD1 ASP A  88      16.555   8.253  -2.400  1.00 19.28      A    O  
ATOM    653  OD2 ASP A  88      14.964   9.851  -2.318  1.00 21.74      A    O1-
ATOM    654  N   VAL A  89      14.380   6.044   1.558  1.00 16.75      A    N  
ATOM    655  CA  VAL A  89      13.514   5.107   2.251  1.00 16.97      A    C  
ATOM    656  C   VAL A  89      14.312   4.350   3.327  1.00 16.75      A    C  
ATOM    657  O   VAL A  89      15.451   3.917   3.112  1.00 16.16      A    O  
ATOM    658  CB  VAL A  89      12.855   4.144   1.245  1.00 17.84      A    C  
ATOM    659  CG1 VAL A  89      12.383   2.824   1.894  1.00 15.80      A    C  
ATOM    660  CG2 VAL A  89      11.729   4.816   0.446  1.00 16.54      A    C  
ATOM    661  N   LEU A  90      13.686   4.203   4.495  1.00 15.27      A    N  
ATOM    662  CA  LEU A  90      14.188   3.418   5.612  1.00 15.42      A    C  
ATOM    663  C   LEU A  90      13.141   2.354   5.931  1.00 14.75      A    C  
ATOM    664  O   LEU A  90      11.993   2.698   6.148  1.00 14.21      A    O  
ATOM    665  CB  LEU A  90      14.397   4.346   6.814  1.00 14.99      A    C  
ATOM    666  CG  LEU A  90      14.574   3.658   8.180  1.00 15.02      A    C  
ATOM    667  CD1 LEU A  90      15.806   2.750   8.191  1.00 16.12      A    C  
ATOM    668  CD2 LEU A  90      14.675   4.710   9.258  1.00 15.20      A    C  
ATOM    669  N   VAL A  91      13.545   1.074   5.934  1.00 14.78      A    N  
ATOM    670  CA  VAL A  91      12.677  -0.014   6.353  1.00 13.99      A    C  
ATOM    671  C   VAL A  91      13.263  -0.590   7.646  1.00 15.60      A    C  
ATOM    672  O   VAL A  91      14.376  -1.135   7.652  1.00 15.03      A    O  
ATOM    673  CB  VAL A  91      12.499  -1.076   5.247  1.00 15.28      A    C  
ATOM    674  CG1 VAL A  91      11.657  -2.275   5.716  1.00 14.71      A    C  
ATOM    675  CG2 VAL A  91      11.940  -0.491   3.940  1.00 13.03      A    C  
ATOM    676  N   ASN A  92      12.546  -0.385   8.766  1.00 14.91      A    N  
ATOM    677  CA  ASN A  92      12.932  -0.959  10.056  1.00 14.88      A    C  
ATOM    678  C   ASN A  92      12.371  -2.371  10.189  1.00 15.02      A    C  
ATOM    679  O   ASN A  92      11.235  -2.552  10.639  1.00 14.61      A    O  
ATOM    680  CB  ASN A  92      12.458  -0.092  11.223  1.00 13.83      A    C  
ATOM    681  CG  ASN A  92      13.251   1.186  11.315  1.00 15.49      A    C  
ATOM    682  OD1 ASN A  92      14.479   1.140  11.466  1.00 14.57      A    O  
ATOM    683  ND2 ASN A  92      12.565   2.329  11.276  1.00 14.20      A    N  
ATOM    684  N   ASN A  93      13.197  -3.361   9.809  1.00 14.99      A    N  
ATOM    685  CA  ASN A  93      12.815  -4.754   9.692  1.00 16.11      A    C  
ATOM    686  C   ASN A  93      13.545  -5.611  10.729  1.00 16.84      A    C  
ATOM    687  O   ASN A  93      12.947  -6.566  11.221  1.00 18.81      A    O  
ATOM    688  CB  ASN A  93      13.003  -5.282   8.256  1.00 16.56      A    C  
ATOM    689  CG  ASN A  93      12.975  -6.797   8.148  1.00 18.25      A    C  
ATOM    690  OD1 ASN A  93      11.909  -7.397   7.995  1.00 16.02      A    O  
ATOM    691  ND2 ASN A  93      14.149  -7.430   8.144  1.00 18.24      A    N  
ATOM    692  N   ALA A  94      14.810  -5.273  11.076  1.00 15.86      A    N  
ATOM    693  CA  ALA A  94      15.579  -6.087  12.013  1.00 16.80      A    C  
ATOM    694  C   ALA A  94      14.789  -6.241  13.307  1.00 17.22      A    C  
ATOM    695  O   ALA A  94      14.223  -5.267  13.792  1.00 16.47      A    O  
ATOM    696  CB  ALA A  94      16.941  -5.475  12.321  1.00 14.21      A    C  
ATOM    697  N   SER A  95      14.843  -7.443  13.894  1.00 17.01      A    N  
ATOM    698  CA  SER A  95      14.057  -7.685  15.086  1.00 18.00      A    C  
ATOM    699  C   SER A  95      14.578  -8.926  15.820  1.00 18.34      A    C  
ATOM    700  O   SER A  95      14.815  -9.964  15.207  1.00 17.89      A    O  
ATOM    701  CB  SER A  95      12.602  -7.841  14.678  1.00 17.64      A    C  
ATOM    702  OG  SER A  95      11.829  -8.372  15.739  1.00 21.42      A    O  
ATOM    703  N   ALA A  96      14.795  -8.783  17.129  1.00 18.97      A    N  
ATOM    704  CA  ALA A  96      15.091  -9.907  18.003  1.00 19.34      A    C  
ATOM    705  C   ALA A  96      13.757 -10.451  18.493  1.00 20.58      A    C  
ATOM    706  O   ALA A  96      12.834  -9.663  18.726  1.00 18.23      A    O  
ATOM    707  CB  ALA A  96      15.927  -9.446  19.175  1.00 17.45      A    C  
ATOM    708  N   PHE A  97      13.696 -11.781  18.691  1.00 19.06      A    N  
ATOM    709  CA  PHE A  97      12.429 -12.410  18.999  1.00 20.14      A    C  
ATOM    710  C   PHE A  97      12.667 -13.697  19.785  1.00 20.77      A    C  
ATOM    711  O   PHE A  97      13.226 -14.642  19.242  1.00 21.41      A    O  
ATOM    712  CB  PHE A  97      11.696 -12.707  17.689  1.00 21.06      A    C  
ATOM    713  CG  PHE A  97      10.484 -13.591  17.802  1.00 21.46      A    C  
ATOM    714  CD1 PHE A  97       9.275 -13.086  18.273  1.00 21.96      A    C  
ATOM    715  CE1 PHE A  97       8.142 -13.879  18.326  1.00 20.92      A    C  
ATOM    716  CZ  PHE A  97       8.211 -15.202  17.928  1.00 23.04      A    C  
ATOM    717  CD2 PHE A  97      10.537 -14.919  17.401  1.00 22.38      A    C  
ATOM    718  CE2 PHE A  97       9.400 -15.713  17.451  1.00 21.96      A    C  
ATOM    719  N   TYR A  98      12.229 -13.723  21.053  1.00 20.90      A    N  
ATOM    720  CA  TYR A  98      12.326 -14.918  21.895  1.00 19.44      A    C  
ATOM    721  C   TYR A  98      11.537 -14.681  23.183  1.00 19.69      A    C  
ATOM    722  O   TYR A  98      11.274 -13.535  23.561  1.00 17.64      A    O  
ATOM    723  CB  TYR A  98      13.797 -15.251  22.187  1.00 18.16      A    C  
ATOM    724  CG  TYR A  98      14.610 -14.129  22.785  1.00 18.54      A    C  
ATOM    725  CD1 TYR A  98      14.567 -13.846  24.149  1.00 18.62      A    C  
ATOM    726  CE1 TYR A  98      15.342 -12.839  24.703  1.00 18.42      A    C  
ATOM    727  CZ  TYR A  98      16.194 -12.110  23.892  1.00 18.39      A    C  
ATOM    728  OH  TYR A  98      16.967 -11.116  24.406  1.00 18.32      A    O  
ATOM    729  CE2 TYR A  98      16.279 -12.397  22.536  1.00 18.23      A    C  
ATOM    730  CD2 TYR A  98      15.484 -13.392  21.996  1.00 19.06      A    C  
ATOM    731  N   PRO A  99      11.101 -15.748  23.894  1.00 21.91      A    N  
ATOM    732  CA  PRO A  99      10.322 -15.574  25.122  1.00 20.97      A    C  
ATOM    733  C   PRO A  99      11.094 -14.937  26.270  1.00 21.96      A    C  
ATOM    734  O   PRO A  99      12.306 -15.104  26.383  1.00 22.61      A    O  
ATOM    735  CB  PRO A  99       9.932 -17.006  25.536  1.00 22.55      A    C  
ATOM    736  CG  PRO A  99      10.899 -17.910  24.773  1.00 24.07      A    C  
ATOM    737  CD  PRO A  99      11.224 -17.164  23.495  1.00 22.39      A    C  
ATOM    738  N   THR A 100      10.369 -14.218  27.134  1.00 19.27      A    N  
ATOM    739  CA  THR A 100      10.917 -13.622  28.339  1.00 18.91      A    C  
ATOM    740  C   THR A 100       9.849 -13.811  29.414  1.00 19.86      A    C  
ATOM    741  O   THR A 100       9.134 -12.865  29.735  1.00 20.24      A    O  
ATOM    742  CB  THR A 100      11.205 -12.127  28.150  1.00 20.89      A    C  
ATOM    743  OG1 THR A 100      10.002 -11.468  27.711  1.00 19.41      A    O  
ATOM    744  CG2 THR A 100      12.388 -11.872  27.237  1.00 18.53      A    C  
ATOM    745  N   PRO A 101       9.661 -15.055  29.922  1.00 19.11      A    N  
ATOM    746  CA  PRO A 101       8.625 -15.353  30.919  1.00 21.98      A    C  
ATOM    747  C   PRO A 101       8.693 -14.409  32.123  1.00 22.13      A    C  
ATOM    748  O   PRO A 101       9.782 -14.045  32.586  1.00 20.08      A    O  
ATOM    749  CB  PRO A 101       8.933 -16.788  31.397  1.00 20.75      A    C  
ATOM    750  CG  PRO A 101       9.792 -17.393  30.277  1.00 22.66      A    C  
ATOM    751  CD  PRO A 101      10.483 -16.237  29.587  1.00 20.73      A    C  
ATOM    752  N   LEU A 102       7.514 -14.031  32.628  1.00 20.90      A    N  
ATOM    753  CA  LEU A 102       7.458 -13.121  33.764  1.00 22.71      A    C  
ATOM    754  C   LEU A 102       7.740 -13.897  35.049  1.00 26.46      A    C  
ATOM    755  O   LEU A 102       8.243 -13.328  36.019  1.00 27.83      A    O  
ATOM    756  CB  LEU A 102       6.061 -12.503  33.831  1.00 21.00      A    C  
ATOM    757  CG  LEU A 102       5.736 -11.408  32.819  1.00 20.13      A    C  
ATOM    758  CD1 LEU A 102       4.258 -11.034  32.925  1.00 18.07      A    C  
ATOM    759  CD2 LEU A 102       6.601 -10.187  33.041  1.00 19.80      A    C  
ATOM    760  N   VAL A 103       7.433 -15.203  35.026  1.00 27.71      A    N  
ATOM    761  CA  VAL A 103       7.445 -16.027  36.225  1.00 35.75      A    C  
ATOM    762  C   VAL A 103       8.469 -17.165  36.085  1.00 36.61      A    C  
ATOM    763  O   VAL A 103       8.350 -17.883  35.073  1.00 40.57      A    O  
ATOM    764  CB  VAL A 103       6.015 -16.530  36.530  1.00 38.16      A    C  
ATOM    765  CG1 VAL A 103       5.970 -17.974  36.998  1.00 42.40      A    C  
ATOM    766  CG2 VAL A 103       5.295 -15.612  37.515  1.00 37.68      A    C  
ATOM    767  N   GLY A 113      21.289 -18.631  30.459  1.00 57.33      A    N  
ATOM    768  CA  GLY A 113      20.478 -17.648  29.716  1.00 53.05      A    C  
ATOM    769  C   GLY A 113      21.110 -16.259  29.752  1.00 50.80      A    C  
ATOM    770  O   GLY A 113      22.228 -16.093  30.233  1.00 56.34      A    O  
ATOM    771  N   LYS A 114      20.361 -15.269  29.249  1.00 46.07      A    N  
ATOM    772  CA  LYS A 114      20.764 -13.871  29.225  1.00 37.12      A    C  
ATOM    773  C   LYS A 114      20.277 -13.177  30.495  1.00 33.41      A    C  
ATOM    774  O   LYS A 114      19.272 -13.565  31.077  1.00 33.90      A    O  
ATOM    775  CB  LYS A 114      20.108 -13.165  28.037  1.00 39.14      A    C  
ATOM    776  CG  LYS A 114      19.811 -14.024  26.820  1.00 39.17      A    C  
ATOM    777  CD  LYS A 114      19.995 -13.261  25.538  1.00 40.32      A    C  
ATOM    778  CE  LYS A 114      19.881 -14.158  24.327  1.00 37.81      A    C  
ATOM    779  NZ  LYS A 114      19.983 -13.366  23.088  1.00 34.88      A    N1+
ATOM    780  N   THR A 115      20.972 -12.123  30.912  1.00 29.63      A    N  
ATOM    781  CA  THR A 115      20.454 -11.326  32.007  1.00 30.20      A    C  
ATOM    782  C   THR A 115      19.202 -10.579  31.531  1.00 28.72      A    C  
ATOM    783  O   THR A 115      19.071 -10.256  30.352  1.00 28.20      A    O  
ATOM    784  CB  THR A 115      21.454 -10.248  32.433  1.00 28.96      A    C  
ATOM    785  OG1 THR A 115      21.607  -9.431  31.277  1.00 30.12      A    O  
ATOM    786  CG2 THR A 115      22.781 -10.800  32.904  1.00 33.39      A    C  
ATOM    787  N   VAL A 116      18.308 -10.253  32.459  1.00 26.67      A    N  
ATOM    788  CA  VAL A 116      17.104  -9.534  32.073  1.00 28.69      A    C  
ATOM    789  C   VAL A 116      17.512  -8.229  31.388  1.00 26.70      A    C  
ATOM    790  O   VAL A 116      16.850  -7.805  30.443  1.00 26.28      A    O  
ATOM    791  CB  VAL A 116      16.119  -9.324  33.244  1.00 28.46      A    C  
ATOM    792  CG1 VAL A 116      16.701  -8.440  34.342  1.00 31.98      A    C  
ATOM    793  CG2 VAL A 116      14.793  -8.753  32.752  1.00 30.12      A    C  
ATOM    794  N   GLU A 117      18.636  -7.630  31.803  1.00 25.45      A    N  
ATOM    795  CA  GLU A 117      19.030  -6.380  31.171  1.00 26.24      A    C  
ATOM    796  C   GLU A 117      19.487  -6.615  29.732  1.00 25.88      A    C  
ATOM    797  O   GLU A 117      19.279  -5.762  28.878  1.00 24.57      A    O  
ATOM    798  CB  GLU A 117      19.945  -5.527  32.047  1.00 30.95      A    C  
ATOM    799  CG  GLU A 117      19.173  -4.707  33.093  0.80 33.05      A    C  
ATOM    800  CD  GLU A 117      18.422  -3.442  32.666  0.80 35.99      A    C  
ATOM    801  OE1 GLU A 117      19.013  -2.573  31.988  0.80 38.32      A    O  
ATOM    802  OE2 GLU A 117      17.249  -3.301  33.047  0.80 34.39      A    O1-
ATOM    803  N   THR A 118      20.035  -7.801  29.441  1.00 24.63      A    N  
ATOM    804  CA  THR A 118      20.386  -8.149  28.071  1.00 22.15      A    C  
ATOM    805  C   THR A 118      19.113  -8.311  27.240  1.00 20.87      A    C  
ATOM    806  O   THR A 118      19.073  -7.912  26.076  1.00 20.69      A    O  
ATOM    807  CB  THR A 118      21.212  -9.449  28.005  1.00 23.26      A    C  
ATOM    808  OG1 THR A 118      22.449  -9.190  28.668  1.00 25.31      A    O  
ATOM    809  CG2 THR A 118      21.520  -9.901  26.592  1.00 22.69      A    C  
ATOM    810  N   GLN A 119      18.100  -8.957  27.824  1.00 19.41      A    N  
ATOM    811  CA  GLN A 119      16.842  -9.195  27.126  1.00 20.48      A    C  
ATOM    812  C   GLN A 119      16.193  -7.844  26.796  1.00 18.66      A    C  
ATOM    813  O   GLN A 119      15.752  -7.592  25.675  1.00 19.56      A    O  
ATOM    814  CB  GLN A 119      15.944 -10.124  27.944  1.00 21.42      A    C  
ATOM    815  CG  GLN A 119      16.519 -11.525  28.141  0.70 21.90      A    C  
ATOM    816  CD  GLN A 119      15.690 -12.360  29.087  0.70 24.47      A    C  
ATOM    817  OE1 GLN A 119      15.712 -13.665  28.891  0.70 26.19      A    O  
ATOM    818  NE2 GLN A 119      14.999 -11.854  29.961  0.70 26.89      A    N  
ATOM    819  N   VAL A 120      16.166  -6.946  27.772  1.00 18.80      A    N  
ATOM    820  CA  VAL A 120      15.582  -5.636  27.522  1.00 20.07      A    C  
ATOM    821  C   VAL A 120      16.332  -4.962  26.377  1.00 20.51      A    C  
ATOM    822  O   VAL A 120      15.718  -4.466  25.435  1.00 18.38      A    O  
ATOM    823  CB  VAL A 120      15.607  -4.768  28.790  1.00 21.73      A    C  
ATOM    824  CG1 VAL A 120      15.243  -3.314  28.509  1.00 21.06      A    C  
ATOM    825  CG2 VAL A 120      14.721  -5.370  29.879  1.00 21.81      A    C  
ATOM    826  N   ALA A 121      17.673  -4.991  26.443  1.00 20.14      A    N  
ATOM    827  CA  ALA A 121      18.471  -4.274  25.469  1.00 19.44      A    C  
ATOM    828  C   ALA A 121      18.255  -4.825  24.061  1.00 18.86      A    C  
ATOM    829  O   ALA A 121      18.243  -4.066  23.097  1.00 18.15      A    O  
ATOM    830  CB  ALA A 121      19.924  -4.337  25.878  1.00 20.90      A    C  
ATOM    831  N   GLU A 122      18.095  -6.149  23.930  1.00 17.93      A    N  
ATOM    832  CA  GLU A 122      17.943  -6.695  22.600  1.00 19.88      A    C  
ATOM    833  C   GLU A 122      16.493  -6.560  22.139  1.00 19.59      A    C  
ATOM    834  O   GLU A 122      16.255  -6.217  20.987  1.00 18.38      A    O  
ATOM    835  CB  GLU A 122      18.340  -8.169  22.519  1.00 24.38      A    C  
ATOM    836  CG  GLU A 122      19.771  -8.453  22.968  1.00 27.52      A    C  
ATOM    837  CD  GLU A 122      20.179  -9.930  22.968  1.00 28.26      A    C  
ATOM    838  OE1 GLU A 122      19.300 -10.808  23.003  1.00 28.09      A    O  
ATOM    839  OE2 GLU A 122      21.393 -10.198  22.936  1.00 32.00      A    O1-
ATOM    840  N   LEU A 123      15.527  -6.898  23.008  1.00 18.02      A    N  
ATOM    841  CA  LEU A 123      14.158  -6.923  22.508  1.00 17.96      A    C  
ATOM    842  C   LEU A 123      13.607  -5.500  22.380  1.00 18.46      A    C  
ATOM    843  O   LEU A 123      12.929  -5.191  21.403  1.00 23.61      A    O  
ATOM    844  CB  LEU A 123      13.300  -7.838  23.381  1.00 17.31      A    C  
ATOM    845  CG  LEU A 123      13.608  -9.333  23.210  1.00 17.21      A    C  
ATOM    846  CD1 LEU A 123      13.067 -10.150  24.376  1.00 17.44      A    C  
ATOM    847  CD2 LEU A 123      13.052  -9.866  21.894  1.00 16.14      A    C  
ATOM    848  N   ILE A 124      13.901  -4.619  23.339  1.00 17.61      A    N  
ATOM    849  CA  ILE A 124      13.474  -3.227  23.211  1.00 16.24      A    C  
ATOM    850  C   ILE A 124      14.389  -2.468  22.246  1.00 15.78      A    C  
ATOM    851  O   ILE A 124      13.928  -1.591  21.503  1.00 14.31      A    O  
ATOM    852  CB  ILE A 124      13.365  -2.534  24.587  1.00 15.72      A    C  
ATOM    853  CG1 ILE A 124      12.510  -3.369  25.551  1.00 15.02      A    C  
ATOM    854  CG2 ILE A 124      12.829  -1.106  24.438  1.00 13.87      A    C  
ATOM    855  CD1 ILE A 124      11.091  -3.706  25.048  1.00 13.61      A    C  
ATOM    856  N   GLY A 125      15.700  -2.767  22.304  1.00 15.51      A    N  
ATOM    857  CA  GLY A 125      16.655  -2.071  21.454  1.00 15.97      A    C  
ATOM    858  C   GLY A 125      16.358  -2.288  19.969  1.00 17.29      A    C  
ATOM    859  O   GLY A 125      16.227  -1.326  19.207  1.00 18.74      A    O  
ATOM    860  N   THR A 126      16.219  -3.552  19.550  1.00 17.62      A    N  
ATOM    861  CA  THR A 126      16.143  -3.797  18.117  1.00 19.00      A    C  
ATOM    862  C   THR A 126      14.764  -3.440  17.594  1.00 20.03      A    C  
ATOM    863  O   THR A 126      14.629  -2.918  16.489  1.00 21.94      A    O  
ATOM    864  CB  THR A 126      16.429  -5.261  17.771  1.00 20.11      A    C  
ATOM    865  OG1 THR A 126      15.445  -6.052  18.444  1.00 24.60      A    O  
ATOM    866  CG2 THR A 126      17.832  -5.660  18.165  1.00 19.97      A    C  
ATOM    867  N   ASN A 127      13.745  -3.714  18.418  1.00 19.05      A    N  
ATOM    868  CA  ASN A 127      12.366  -3.558  17.988  1.00 18.50      A    C  
ATOM    869  C   ASN A 127      11.882  -2.122  18.098  1.00 17.84      A    C  
ATOM    870  O   ASN A 127      10.916  -1.766  17.423  1.00 20.11      A    O  
ATOM    871  CB  ASN A 127      11.419  -4.476  18.752  1.00 19.09      A    C  
ATOM    872  CG  ASN A 127      11.450  -5.892  18.227  1.00 20.63      A    C  
ATOM    873  OD1 ASN A 127      10.916  -6.144  17.146  1.00 23.49      A    O  
ATOM    874  ND2 ASN A 127      12.069  -6.813  18.959  1.00 18.82      A    N  
ATOM    875  N   ALA A 128      12.534  -1.281  18.905  1.00 16.12      A    N  
ATOM    876  CA  ALA A 128      11.943   0.037  19.118  1.00 15.67      A    C  
ATOM    877  C   ALA A 128      12.970   1.161  19.186  1.00 14.63      A    C  
ATOM    878  O   ALA A 128      12.745   2.227  18.600  1.00 14.51      A    O  
ATOM    879  CB  ALA A 128      11.046   0.046  20.352  1.00 15.03      A    C  
ATOM    880  N   ILE A 129      14.054   0.974  19.959  1.00 14.67      A    N  
ATOM    881  CA  ILE A 129      14.972   2.082  20.180  1.00 14.77      A    C  
ATOM    882  C   ILE A 129      15.753   2.352  18.899  1.00 13.16      A    C  
ATOM    883  O   ILE A 129      15.931   3.504  18.488  1.00 13.19      A    O  
ATOM    884  CB  ILE A 129      15.945   1.865  21.373  1.00 15.61      A    C  
ATOM    885  CG1 ILE A 129      15.237   1.435  22.670  1.00 17.17      A    C  
ATOM    886  CG2 ILE A 129      16.729   3.156  21.568  1.00 16.39      A    C  
ATOM    887  CD1 ILE A 129      14.010   2.284  23.039  1.00 17.62      A    C  
ATOM    888  N   ALA A 130      16.245   1.288  18.283  1.00 12.43      A    N  
ATOM    889  CA  ALA A 130      16.994   1.494  17.042  1.00 14.60      A    C  
ATOM    890  C   ALA A 130      16.102   2.141  15.980  1.00 13.76      A    C  
ATOM    891  O   ALA A 130      16.486   3.147  15.363  1.00 13.94      A    O  
ATOM    892  CB  ALA A 130      17.642   0.206  16.559  1.00 12.91      A    C  
ATOM    893  N   PRO A 131      14.876   1.610  15.736  1.00 14.11      A    N  
ATOM    894  CA  PRO A 131      13.964   2.261  14.794  1.00 13.79      A    C  
ATOM    895  C   PRO A 131      13.853   3.752  15.105  1.00 14.39      A    C  
ATOM    896  O   PRO A 131      13.849   4.566  14.191  1.00 13.73      A    O  
ATOM    897  CB  PRO A 131      12.665   1.444  14.937  1.00 13.46      A    C  
ATOM    898  CG  PRO A 131      13.178   0.051  15.254  1.00 13.44      A    C  
ATOM    899  CD  PRO A 131      14.367   0.297  16.179  1.00 12.52      A    C  
ATOM    900  N   PHE A 132      13.855   4.115  16.401  1.00 14.66      A    N  
ATOM    901  CA  PHE A 132      13.683   5.505  16.788  1.00 14.52      A    C  
ATOM    902  C   PHE A 132      14.950   6.284  16.430  1.00 16.62      A    C  
ATOM    903  O   PHE A 132      14.881   7.432  15.949  1.00 17.09      A    O  
ATOM    904  CB  PHE A 132      13.318   5.571  18.279  1.00 15.91      A    C  
ATOM    905  CG  PHE A 132      13.671   6.869  18.971  1.00 16.82      A    C  
ATOM    906  CD1 PHE A 132      12.827   7.968  18.903  1.00 16.69      A    C  
ATOM    907  CE1 PHE A 132      13.173   9.169  19.510  1.00 16.53      A    C  
ATOM    908  CZ  PHE A 132      14.364   9.284  20.196  1.00 15.44      A    C  
ATOM    909  CD2 PHE A 132      14.865   6.996  19.674  1.00 16.49      A    C  
ATOM    910  CE2 PHE A 132      15.199   8.197  20.289  1.00 16.93      A    C  
ATOM    911  N   LEU A 133      16.129   5.669  16.665  1.00 15.80      A    N  
ATOM    912  CA  LEU A 133      17.367   6.392  16.387  1.00 15.70      A    C  
ATOM    913  C   LEU A 133      17.618   6.467  14.876  1.00 15.34      A    C  
ATOM    914  O   LEU A 133      18.076   7.501  14.363  1.00 15.37      A    O  
ATOM    915  CB  LEU A 133      18.534   5.732  17.124  1.00 14.15      A    C  
ATOM    916  CG  LEU A 133      18.399   5.774  18.651  1.00 15.22      A    C  
ATOM    917  CD1 LEU A 133      19.312   4.760  19.290  1.00 15.22      A    C  
ATOM    918  CD2 LEU A 133      18.684   7.182  19.174  1.00 14.91      A    C  
ATOM    919  N   LEU A 134      17.310   5.376  14.159  1.00 14.92      A    N  
ATOM    920  CA  LEU A 134      17.387   5.436  12.703  1.00 14.74      A    C  
ATOM    921  C   LEU A 134      16.480   6.525  12.127  1.00 15.77      A    C  
ATOM    922  O   LEU A 134      16.871   7.245  11.183  1.00 16.04      A    O  
ATOM    923  CB  LEU A 134      17.049   4.072  12.109  1.00 13.89      A    C  
ATOM    924  CG  LEU A 134      18.103   3.006  12.369  1.00 13.30      A    C  
ATOM    925  CD1 LEU A 134      17.536   1.594  12.270  1.00 12.04      A    C  
ATOM    926  CD2 LEU A 134      19.345   3.198  11.484  1.00 12.25      A    C  
ATOM    927  N   THR A 135      15.256   6.617  12.678  1.00 15.90      A    N  
ATOM    928  CA  THR A 135      14.300   7.629  12.266  1.00 15.08      A    C  
ATOM    929  C   THR A 135      14.906   9.016  12.476  1.00 15.82      A    C  
ATOM    930  O   THR A 135      14.839   9.850  11.576  1.00 16.14      A    O  
ATOM    931  CB  THR A 135      12.956   7.470  13.003  1.00 14.77      A    C  
ATOM    932  OG1 THR A 135      12.377   6.213  12.620  1.00 15.16      A    O  
ATOM    933  CG2 THR A 135      11.998   8.613  12.723  1.00 13.83      A    C  
ATOM    934  N   MET A 136      15.475   9.274  13.661  1.00 16.83      A    N  
ATOM    935  CA  MET A 136      16.111  10.564  13.927  1.00 20.35      A    C  
ATOM    936  C   MET A 136      17.206  10.874  12.895  1.00 18.87      A    C  
ATOM    937  O   MET A 136      17.265  11.975  12.350  1.00 17.33      A    O  
ATOM    938  CB  MET A 136      16.762  10.572  15.312  1.00 22.53      A    C  
ATOM    939  CG  MET A 136      15.794  10.657  16.470  1.00 28.70      A    C  
ATOM    940  SD  MET A 136      16.640  10.905  18.098  1.00 34.01      A    S  
ATOM    941  CE  MET A 136      17.451  12.474  17.805  1.00 29.30      A    C  
ATOM    942  N   SER A 137      18.090   9.897  12.633  1.00 19.99      A    N  
ATOM    943  CA  SER A 137      19.235  10.102  11.750  1.00 19.09      A    C  
ATOM    944  C   SER A 137      18.757  10.300  10.315  1.00 18.72      A    C  
ATOM    945  O   SER A 137      19.273  11.157   9.595  1.00 18.85      A    O  
ATOM    946  CB  SER A 137      20.210   8.940  11.816  1.00 19.52      A    C  
ATOM    947  OG  SER A 137      20.763   8.786  13.116  1.00 22.40      A    O  
ATOM    948  N   PHE A 138      17.767   9.495   9.904  1.00 19.01      A    N  
ATOM    949  CA  PHE A 138      17.200   9.579   8.560  1.00 17.89      A    C  
ATOM    950  C   PHE A 138      16.674  10.991   8.338  1.00 17.58      A    C  
ATOM    951  O   PHE A 138      16.961  11.603   7.325  1.00 18.97      A    O  
ATOM    952  CB  PHE A 138      16.109   8.528   8.356  1.00 16.29      A    C  
ATOM    953  CG  PHE A 138      15.364   8.614   7.041  1.00 16.74      A    C  
ATOM    954  CD1 PHE A 138      14.221   9.401   6.918  1.00 15.93      A    C  
ATOM    955  CE1 PHE A 138      13.544   9.491   5.710  1.00 16.16      A    C  
ATOM    956  CZ  PHE A 138      13.991   8.764   4.617  1.00 16.30      A    C  
ATOM    957  CD2 PHE A 138      15.779   7.870   5.945  1.00 15.53      A    C  
ATOM    958  CE2 PHE A 138      15.095   7.946   4.739  1.00 16.68      A    C  
ATOM    959  N   ALA A 139      15.918  11.504   9.308  1.00 20.36      A    N  
ATOM    960  CA  ALA A 139      15.292  12.814   9.200  1.00 21.00      A    C  
ATOM    961  C   ALA A 139      16.351  13.920   9.253  1.00 23.72      A    C  
ATOM    962  O   ALA A 139      16.290  14.851   8.456  1.00 23.28      A    O  
ATOM    963  CB  ALA A 139      14.264  12.992  10.289  1.00 20.71      A    C  
ATOM    964  N   GLN A 140      17.321  13.813  10.181  1.00 23.92      A    N  
ATOM    965  CA  GLN A 140      18.356  14.829  10.320  1.00 26.84      A    C  
ATOM    966  C   GLN A 140      19.198  14.929   9.048  1.00 28.26      A    C  
ATOM    967  O   GLN A 140      19.553  16.030   8.631  1.00 29.40      A    O  
ATOM    968  CB  GLN A 140      19.273  14.545  11.509  1.00 26.87      A    C  
ATOM    969  CG  GLN A 140      18.686  14.992  12.838  0.60 29.83      A    C  
ATOM    970  CD  GLN A 140      19.033  16.428  13.140  0.60 32.51      A    C  
ATOM    971  OE1 GLN A 140      19.678  17.125  12.351  0.60 30.77      A    O  
ATOM    972  NE2 GLN A 140      18.609  16.875  14.307  0.60 31.44      A    N  
ATOM    973  N   ARG A 141      19.521  13.784   8.431  1.00 28.91      A    N  
ATOM    974  CA  ARG A 141      20.424  13.795   7.285  1.00 31.14      A    C  
ATOM    975  C   ARG A 141      19.743  14.292   6.004  1.00 31.12      A    C  
ATOM    976  O   ARG A 141      20.395  14.344   4.967  1.00 35.54      A    O  
ATOM    977  CB  ARG A 141      21.117  12.441   7.093  1.00 30.96      A    C  
ATOM    978  CG  ARG A 141      22.002  12.035   8.265  1.00 37.27      A    C  
ATOM    979  CD  ARG A 141      23.494  12.101   7.964  1.00 45.05      A    C  
ATOM    980  NE  ARG A 141      23.787  12.812   6.719  1.00 46.38      A    N  
ATOM    981  CZ  ARG A 141      24.680  12.444   5.796  1.00 44.35      A    C  
ATOM    982  NH2 ARG A 141      24.839  13.184   4.713  1.00 43.32      A    N1+
ATOM    983  NH1 ARG A 141      25.396  11.340   5.946  1.00 42.54      A    N  
ATOM    984  N   GLN A 142      18.467  14.695   6.060  1.00 29.38      A    N  
ATOM    985  CA  GLN A 142      17.779  15.088   4.835  1.00 34.33      A    C  
ATOM    986  C   GLN A 142      18.311  16.432   4.299  1.00 39.01      A    C  
ATOM    987  O   GLN A 142      18.944  17.161   5.092  1.00 41.78      A    O  
ATOM    988  CB  GLN A 142      16.250  15.054   4.966  1.00 29.96      A    C  
ATOM    989  CG  GLN A 142      15.660  13.647   4.942  1.00 28.32      A    C  
ATOM    990  CD  GLN A 142      16.272  12.657   3.977  1.00 27.91      A    C  
ATOM    991  OE1 GLN A 142      16.376  12.897   2.776  1.00 28.20      A    O  
ATOM    992  NE2 GLN A 142      16.634  11.496   4.489  1.00 27.13      A    N  
ATOM    993  N   SER A 152      11.116  13.791  -4.958  1.00 40.06      A    N  
ATOM    994  CA  SER A 152      11.500  13.088  -3.699  1.00 40.47      A    C  
ATOM    995  C   SER A 152      10.252  12.531  -3.009  1.00 37.83      A    C  
ATOM    996  O   SER A 152       9.274  13.245  -2.759  1.00 38.34      A    O  
ATOM    997  CB  SER A 152      12.320  13.957  -2.768  1.00 37.67      A    C  
ATOM    998  OG  SER A 152      13.374  14.484  -3.551  1.00  0.00           O  
ATOM    999  N   ASN A 153      10.301  11.226  -2.732  1.00 31.43      A    N  
ATOM   1000  CA  ASN A 153       9.228  10.554  -2.019  1.00 27.27      A    C  
ATOM   1001  C   ASN A 153       9.838   9.837  -0.819  1.00 22.09      A    C  
ATOM   1002  O   ASN A 153      10.160   8.649  -0.912  1.00 21.13      A    O  
ATOM   1003  CB  ASN A 153       8.451   9.634  -2.962  1.00 27.00      A    C  
ATOM   1004  CG  ASN A 153       7.314   8.880  -2.304  1.00 30.09      A    C  
ATOM   1005  OD1 ASN A 153       6.807   9.268  -1.245  1.00 29.11      A    O  
ATOM   1006  ND2 ASN A 153       6.883   7.804  -2.947  1.00 34.19      A    N  
ATOM   1007  N   LEU A 154      10.053  10.601   0.261  1.00 19.80      A    N  
ATOM   1008  CA  LEU A 154      10.721  10.085   1.452  1.00 18.94      A    C  
ATOM   1009  C   LEU A 154       9.706   9.362   2.333  1.00 17.02      A    C  
ATOM   1010  O   LEU A 154       8.651   9.921   2.654  1.00 15.16      A    O  
ATOM   1011  CB  LEU A 154      11.338  11.230   2.254  1.00 18.14      A    C  
ATOM   1012  CG  LEU A 154      12.178  12.192   1.424  1.00 22.05      A    C  
ATOM   1013  CD1 LEU A 154      12.606  13.381   2.261  1.00 19.97      A    C  
ATOM   1014  CD2 LEU A 154      13.372  11.471   0.806  1.00 22.55      A    C  
ATOM   1015  N   SER A 155      10.074   8.145   2.750  1.00 15.95      A    N  
ATOM   1016  CA  SER A 155       9.226   7.469   3.715  1.00 16.20      A    C  
ATOM   1017  C   SER A 155      10.009   6.449   4.552  1.00 15.72      A    C  
ATOM   1018  O   SER A 155      11.150   6.077   4.248  1.00 16.00      A    O  
ATOM   1019  CB  SER A 155       7.978   6.919   3.064  1.00 14.73      A    C  
ATOM   1020  OG  SER A 155       8.224   5.643   2.479  1.00 15.29      A    O  
ATOM   1021  N   ILE A 156       9.371   6.035   5.645  1.00 15.59      A    N  
ATOM   1022  CA  ILE A 156       9.868   5.028   6.559  1.00 13.89      A    C  
ATOM   1023  C   ILE A 156       8.776   3.962   6.656  1.00 15.47      A    C  
ATOM   1024  O   ILE A 156       7.591   4.295   6.741  1.00 16.08      A    O  
ATOM   1025  CB  ILE A 156      10.158   5.691   7.921  1.00 13.71      A    C  
ATOM   1026  CG1 ILE A 156      11.201   6.825   7.819  1.00 13.37      A    C  
ATOM   1027  CG2 ILE A 156      10.554   4.636   8.948  1.00 13.43      A    C  
ATOM   1028  CD1 ILE A 156      11.485   7.561   9.123  1.00 11.70      A    C  
ATOM   1029  N   VAL A 157       9.161   2.684   6.642  1.00 14.28      A    N  
ATOM   1030  CA  VAL A 157       8.182   1.630   6.876  1.00 14.25      A    C  
ATOM   1031  C   VAL A 157       8.714   0.785   8.027  1.00 14.38      A    C  
ATOM   1032  O   VAL A 157       9.870   0.336   7.976  1.00 14.29      A    O  
ATOM   1033  CB  VAL A 157       7.946   0.748   5.634  1.00 14.82      A    C  
ATOM   1034  CG1 VAL A 157       6.952  -0.369   5.912  1.00 13.67      A    C  
ATOM   1035  CG2 VAL A 157       7.537   1.530   4.396  1.00 13.65      A    C  
ATOM   1036  N   ASN A 158       7.871   0.589   9.055  1.00 13.22      A    N  
ATOM   1037  CA  ASN A 158       8.255  -0.170  10.241  1.00 12.03      A    C  
ATOM   1038  C   ASN A 158       7.571  -1.526  10.180  1.00 12.65      A    C  
ATOM   1039  O   ASN A 158       6.371  -1.577   9.920  1.00 13.43      A    O  
ATOM   1040  CB  ASN A 158       7.877   0.578  11.528  1.00 12.43      A    C  
ATOM   1041  CG  ASN A 158       8.683   1.851  11.706  1.00 13.40      A    C  
ATOM   1042  OD1 ASN A 158       9.831   1.902  11.257  1.00 13.73      A    O  
ATOM   1043  ND2 ASN A 158       8.098   2.879  12.300  1.00 12.09      A    N  
ATOM   1044  N   LEU A 159       8.327  -2.619  10.358  1.00 12.62      A    N  
ATOM   1045  CA  LEU A 159       7.727  -3.945  10.400  1.00 12.46      A    C  
ATOM   1046  C   LEU A 159       7.155  -4.165  11.800  1.00 13.91      A    C  
ATOM   1047  O   LEU A 159       7.891  -4.316  12.784  1.00 13.18      A    O  
ATOM   1048  CB  LEU A 159       8.747  -5.035  10.022  1.00 12.20      A    C  
ATOM   1049  CG  LEU A 159       8.905  -5.321   8.523  1.00 12.65      A    C  
ATOM   1050  CD1 LEU A 159       7.699  -6.083   7.983  1.00 11.73      A    C  
ATOM   1051  CD2 LEU A 159       9.099  -4.013   7.729  1.00 11.38      A    C  
ATOM   1052  N   CYS A 160       5.817  -4.131  11.870  1.00 14.63      A    N  
ATOM   1053  CA  CYS A 160       5.104  -4.177  13.134  1.00 15.04      A    C  
ATOM   1054  C   CYS A 160       4.629  -5.611  13.381  1.00 14.97      A    C  
ATOM   1055  O   CYS A 160       5.232  -6.551  12.894  1.00 16.92      A    O  
ATOM   1056  CB  CYS A 160       3.962  -3.168  13.088  1.00 14.44      A    C  
ATOM   1057  SG  CYS A 160       4.529  -1.443  13.025  1.00 17.08      A    S  
ATOM   1058  N   ASP A 161       3.529  -5.795  14.103  1.00 15.83      A    N  
ATOM   1059  CA  ASP A 161       3.022  -7.133  14.370  1.00 16.84      A    C  
ATOM   1060  C   ASP A 161       1.492  -7.089  14.426  1.00 15.46      A    C  
ATOM   1061  O   ASP A 161       0.943  -6.368  15.243  1.00 13.55      A    O  
ATOM   1062  CB  ASP A 161       3.638  -7.676  15.660  1.00 19.18      A    C  
ATOM   1063  CG  ASP A 161       3.230  -9.106  15.987  1.00 22.41      A    C  
ATOM   1064  OD1 ASP A 161       2.256  -9.607  15.406  1.00 19.76      A    O  
ATOM   1065  OD2 ASP A 161       3.894  -9.712  16.850  1.00 28.49      A    O1-
ATOM   1066  N   ALA A 162       0.807  -7.876  13.567  1.00 15.10      A    N  
ATOM   1067  CA  ALA A 162      -0.657  -7.863  13.510  1.00 14.71      A    C  
ATOM   1068  C   ALA A 162      -1.264  -8.385  14.819  1.00 15.22      A    C  
ATOM   1069  O   ALA A 162      -2.411  -8.072  15.128  1.00 15.56      A    O  
ATOM   1070  CB  ALA A 162      -1.160  -8.657  12.316  1.00 13.29      A    C  
ATOM   1071  N   MET A 163      -0.485  -9.167  15.587  1.00 15.93      A    N  
ATOM   1072  CA  MET A 163      -0.966  -9.827  16.795  1.00 16.99      A    C  
ATOM   1073  C   MET A 163      -0.592  -9.071  18.075  1.00 16.46      A    C  
ATOM   1074  O   MET A 163      -0.683  -9.625  19.173  1.00 17.14      A    O  
ATOM   1075  CB  MET A 163      -0.455 -11.272  16.820  1.00 18.92      A    C  
ATOM   1076  CG  MET A 163      -0.867 -12.038  15.534  1.00 19.06      A    C  
ATOM   1077  SD  MET A 163      -2.677 -12.196  15.363  1.00 23.94      A    S  
ATOM   1078  CE  MET A 163      -3.101 -13.123  16.837  1.00 25.01      A    C  
ATOM   1079  N   VAL A 164      -0.280  -7.778  17.939  1.00 15.93      A    N  
ATOM   1080  CA  VAL A 164       0.266  -6.988  19.027  1.00 18.27      A    C  
ATOM   1081  C   VAL A 164      -0.744  -6.925  20.180  1.00 18.60      A    C  
ATOM   1082  O   VAL A 164      -0.332  -6.878  21.329  1.00 19.66      A    O  
ATOM   1083  CB  VAL A 164       0.751  -5.617  18.487  1.00 19.00      A    C  
ATOM   1084  CG1 VAL A 164      -0.371  -4.658  18.156  1.00 18.92      A    C  
ATOM   1085  CG2 VAL A 164       1.863  -4.943  19.286  1.00 20.63      A    C  
ATOM   1086  N   ASP A 165      -2.063  -6.975  19.904  1.00 18.23      A    N  
ATOM   1087  CA  ASP A 165      -3.079  -6.912  20.957  1.00 18.31      A    C  
ATOM   1088  C   ASP A 165      -3.626  -8.293  21.325  1.00 18.68      A    C  
ATOM   1089  O   ASP A 165      -4.579  -8.411  22.106  1.00 19.49      A    O  
ATOM   1090  CB  ASP A 165      -4.211  -5.942  20.601  1.00 19.01      A    C  
ATOM   1091  CG  ASP A 165      -3.731  -4.500  20.522  1.00 20.75      A    C  
ATOM   1092  OD1 ASP A 165      -2.935  -4.085  21.367  1.00 22.41      A    O  
ATOM   1093  OD2 ASP A 165      -4.120  -3.828  19.607  1.00 21.96      A    O1-
ATOM   1094  N   GLN A 166      -3.059  -9.348  20.755  1.00 17.68      A    N  
ATOM   1095  CA  GLN A 166      -3.427 -10.691  21.175  1.00 19.34      A    C  
ATOM   1096  C   GLN A 166      -2.124 -11.441  21.401  1.00 21.38      A    C  
ATOM   1097  O   GLN A 166      -1.771 -12.342  20.656  1.00 19.78      A    O  
ATOM   1098  CB  GLN A 166      -4.299 -11.384  20.123  1.00 21.82      A    C  
ATOM   1099  CG  GLN A 166      -5.692 -10.784  20.003  1.00 21.03      A    C  
ATOM   1100  CD  GLN A 166      -6.011 -10.480  18.560  1.00 24.81      A    C  
ATOM   1101  OE1 GLN A 166      -5.686  -9.415  18.049  1.00 26.17      A    O  
ATOM   1102  NE2 GLN A 166      -6.628 -11.426  17.882  1.00 25.32      A    N  
ATOM   1103  N   PRO A 167      -1.349 -11.047  22.429  1.00 21.94      A    N  
ATOM   1104  CA  PRO A 167       0.041 -11.490  22.536  1.00 22.68      A    C  
ATOM   1105  C   PRO A 167       0.136 -12.982  22.830  1.00 24.93      A    C  
ATOM   1106  O   PRO A 167      -0.785 -13.576  23.401  1.00 24.13      A    O  
ATOM   1107  CB  PRO A 167       0.555 -10.700  23.741  1.00 22.48      A    C  
ATOM   1108  CG  PRO A 167      -0.685 -10.353  24.547  1.00 23.47      A    C  
ATOM   1109  CD  PRO A 167      -1.764 -10.130  23.504  1.00 22.62      A    C  
ATOM   1110  N   CYS A 168       1.279 -13.567  22.460  1.00 26.53      A    N  
ATOM   1111  CA  CYS A 168       1.592 -14.925  22.877  1.00 27.59      A    C  
ATOM   1112  C   CYS A 168       2.125 -14.956  24.300  1.00 25.49      A    C  
ATOM   1113  O   CYS A 168       2.850 -14.060  24.731  1.00 22.90      A    O  
ATOM   1114  CB  CYS A 168       2.629 -15.555  21.972  1.00 31.18      A    C  
ATOM   1115  SG  CYS A 168       2.041 -15.558  20.267  1.00 42.22      A    S  
ATOM   1116  N   MET A 169       1.745 -16.023  25.007  1.00 24.90      A    N  
ATOM   1117  CA  MET A 169       2.196 -16.251  26.369  1.00 26.71      A    C  
ATOM   1118  C   MET A 169       3.723 -16.211  26.391  1.00 22.21      A    C  
ATOM   1119  O   MET A 169       4.357 -16.827  25.542  1.00 19.62      A    O  
ATOM   1120  CB  MET A 169       1.747 -17.623  26.890  1.00 31.65      A    C  
ATOM   1121  CG  MET A 169       1.574 -17.656  28.411  1.00 38.40      A    C  
ATOM   1122  SD  MET A 169      -0.145 -17.296  28.847  0.70 45.97      A    S  
ATOM   1123  CE  MET A 169      -0.989 -18.636  28.009  0.70 42.62      A    C  
ATOM   1124  N   ALA A 170       4.261 -15.439  27.341  1.00 21.09      A    N  
ATOM   1125  CA  ALA A 170       5.668 -15.385  27.741  1.00 21.11      A    C  
ATOM   1126  C   ALA A 170       6.511 -14.488  26.832  1.00 19.99      A    C  
ATOM   1127  O   ALA A 170       7.732 -14.536  26.944  1.00 20.23      A    O  
ATOM   1128  CB  ALA A 170       6.287 -16.772  27.877  1.00 20.72      A    C  
ATOM   1129  N   PHE A 171       5.869 -13.685  25.960  1.00 17.62      A    N  
ATOM   1130  CA  PHE A 171       6.559 -12.779  25.046  1.00 17.13      A    C  
ATOM   1131  C   PHE A 171       6.377 -11.304  25.435  1.00 16.65      A    C  
ATOM   1132  O   PHE A 171       6.364 -10.447  24.557  1.00 16.70      A    O  
ATOM   1133  CB  PHE A 171       6.160 -13.022  23.583  1.00 16.25      A    C  
ATOM   1134  CG  PHE A 171       6.801 -14.251  22.983  1.00 17.54      A    C  
ATOM   1135  CD1 PHE A 171       6.268 -15.519  23.213  1.00 17.53      A    C  
ATOM   1136  CE1 PHE A 171       6.884 -16.659  22.694  1.00 18.13      A    C  
ATOM   1137  CZ  PHE A 171       8.037 -16.540  21.933  1.00 17.73      A    C  
ATOM   1138  CD2 PHE A 171       7.968 -14.146  22.226  1.00 18.23      A    C  
ATOM   1139  CE2 PHE A 171       8.575 -15.286  21.692  1.00 19.37      A    C  
ATOM   1140  N   SER A 172       6.321 -10.986  26.738  1.00 16.24      A    N  
ATOM   1141  CA  SER A 172       5.986  -9.617  27.121  1.00 16.67      A    C  
ATOM   1142  C   SER A 172       6.998  -8.602  26.577  1.00 15.91      A    C  
ATOM   1143  O   SER A 172       6.589  -7.563  26.083  1.00 15.29      A    O  
ATOM   1144  CB  SER A 172       5.744  -9.474  28.617  1.00 17.18      A    C  
ATOM   1145  OG  SER A 172       6.916  -9.833  29.288  1.00 20.70      A    O  
ATOM   1146  N   LEU A 173       8.317  -8.871  26.643  1.00 15.11      A    N  
ATOM   1147  CA  LEU A 173       9.244  -7.814  26.232  1.00 15.65      A    C  
ATOM   1148  C   LEU A 173       9.182  -7.597  24.725  1.00 14.13      A    C  
ATOM   1149  O   LEU A 173       9.215  -6.461  24.233  1.00 13.55      A    O  
ATOM   1150  CB  LEU A 173      10.682  -8.108  26.693  1.00 15.15      A    C  
ATOM   1151  CG  LEU A 173      11.016  -7.652  28.116  1.00 15.82      A    C  
ATOM   1152  CD1 LEU A 173      12.439  -8.112  28.502  1.00 16.03      A    C  
ATOM   1153  CD2 LEU A 173      10.897  -6.128  28.230  1.00 16.22      A    C  
ATOM   1154  N   TYR A 174       9.090  -8.698  23.990  1.00 14.40      A    N  
ATOM   1155  CA  TYR A 174       8.914  -8.553  22.559  1.00 14.70      A    C  
ATOM   1156  C   TYR A 174       7.637  -7.754  22.271  1.00 14.59      A    C  
ATOM   1157  O   TYR A 174       7.613  -6.890  21.389  1.00 15.10      A    O  
ATOM   1158  CB  TYR A 174       8.887  -9.927  21.898  1.00 15.27      A    C  
ATOM   1159  CG  TYR A 174       8.395  -9.881  20.476  1.00 16.38      A    C  
ATOM   1160  CD1 TYR A 174       9.260  -9.544  19.450  1.00 16.78      A    C  
ATOM   1161  CE1 TYR A 174       8.826  -9.481  18.137  1.00 18.87      A    C  
ATOM   1162  CZ  TYR A 174       7.502  -9.731  17.842  1.00 20.10      A    C  
ATOM   1163  OH  TYR A 174       7.096  -9.652  16.544  1.00 23.11      A    O  
ATOM   1164  CE2 TYR A 174       6.618 -10.059  18.855  1.00 18.50      A    C  
ATOM   1165  CD2 TYR A 174       7.071 -10.130  20.168  1.00 16.95      A    C  
ATOM   1166  N   ASN A 175       6.566  -8.061  23.009  1.00 13.37      A    N  
ATOM   1167  CA  ASN A 175       5.304  -7.397  22.740  1.00 14.94      A    C  
ATOM   1168  C   ASN A 175       5.419  -5.896  23.038  1.00 15.05      A    C  
ATOM   1169  O   ASN A 175       4.872  -5.047  22.306  1.00 12.69      A    O  
ATOM   1170  CB  ASN A 175       4.158  -8.027  23.533  1.00 16.80      A    C  
ATOM   1171  CG  ASN A 175       2.785  -7.497  23.145  1.00 17.66      A    C  
ATOM   1172  OD1 ASN A 175       2.126  -6.858  23.961  1.00 21.26      A    O  
ATOM   1173  ND2 ASN A 175       2.335  -7.758  21.925  1.00 14.92      A    N  
ATOM   1174  N   MET A 176       6.119  -5.582  24.144  1.00 14.21      A    N  
ATOM   1175  CA  MET A 176       6.300  -4.191  24.539  1.00 13.86      A    C  
ATOM   1176  C   MET A 176       7.053  -3.432  23.457  1.00 13.51      A    C  
ATOM   1177  O   MET A 176       6.785  -2.247  23.230  1.00 13.88      A    O  
ATOM   1178  CB  MET A 176       7.056  -4.071  25.867  1.00 12.87      A    C  
ATOM   1179  CG  MET A 176       6.211  -4.598  27.004  1.00 14.11      A    C  
ATOM   1180  SD  MET A 176       7.165  -4.862  28.519  1.00 16.78      A    S  
ATOM   1181  CE  MET A 176       7.589  -3.154  28.868  1.00 14.57      A    C  
ATOM   1182  N   GLY A 177       8.033  -4.099  22.846  1.00 13.18      A    N  
ATOM   1183  CA  GLY A 177       8.830  -3.433  21.829  1.00 12.55      A    C  
ATOM   1184  C   GLY A 177       7.991  -3.177  20.570  1.00 13.36      A    C  
ATOM   1185  O   GLY A 177       8.058  -2.090  19.990  1.00 14.62      A    O  
ATOM   1186  N   LYS A 178       7.229  -4.180  20.112  1.00 12.62      A    N  
ATOM   1187  CA  LYS A 178       6.334  -3.971  18.970  1.00 13.58      A    C  
ATOM   1188  C   LYS A 178       5.263  -2.912  19.266  1.00 14.39      A    C  
ATOM   1189  O   LYS A 178       4.897  -2.153  18.363  1.00 14.71      A    O  
ATOM   1190  CB  LYS A 178       5.695  -5.280  18.513  1.00 13.45      A    C  
ATOM   1191  CG  LYS A 178       6.682  -6.235  17.818  1.00 14.91      A    C  
ATOM   1192  CD  LYS A 178       7.410  -5.594  16.621  1.00 14.27      A    C  
ATOM   1193  CE  LYS A 178       8.111  -6.574  15.688  1.00 16.02      A    C  
ATOM   1194  NZ  LYS A 178       9.126  -5.895  14.847  1.00 14.11      A    N1+
ATOM   1195  N   HIS A 179       4.755  -2.858  20.511  1.00 12.80      A    N  
ATOM   1196  CA  HIS A 179       3.843  -1.786  20.893  1.00 13.18      A    C  
ATOM   1197  C   HIS A 179       4.519  -0.424  20.783  1.00 12.19      A    C  
ATOM   1198  O   HIS A 179       3.939   0.509  20.252  1.00 11.50      A    O  
ATOM   1199  CB  HIS A 179       3.253  -2.002  22.296  1.00 14.67      A    C  
ATOM   1200  CG  HIS A 179       1.861  -2.506  22.246  1.00 16.21      A    C  
ATOM   1201  ND1 HIS A 179       0.794  -1.662  22.014  1.00 19.29      A    N  
ATOM   1202  CE1 HIS A 179      -0.324  -2.369  21.995  1.00 18.86      A    C  
ATOM   1203  NE2 HIS A 179      -0.004  -3.665  22.232  1.00 18.37      A    N  
ATOM   1204  CD2 HIS A 179       1.354  -3.765  22.346  1.00 18.37      A    C  
ATOM   1205  N   ALA A 180       5.753  -0.327  21.276  1.00 12.20      A    N  
ATOM   1206  CA  ALA A 180       6.524   0.902  21.196  1.00 13.16      A    C  
ATOM   1207  C   ALA A 180       6.690   1.339  19.750  1.00 12.32      A    C  
ATOM   1208  O   ALA A 180       6.680   2.529  19.451  1.00 12.20      A    O  
ATOM   1209  CB  ALA A 180       7.866   0.735  21.891  1.00 11.61      A    C  
ATOM   1210  N   LEU A 181       6.880   0.357  18.874  1.00 12.48      A    N  
ATOM   1211  CA  LEU A 181       7.101   0.619  17.454  1.00 13.30      A    C  
ATOM   1212  C   LEU A 181       5.840   1.224  16.812  1.00 13.90      A    C  
ATOM   1213  O   LEU A 181       5.941   2.095  15.935  1.00 13.76      A    O  
ATOM   1214  CB  LEU A 181       7.486  -0.709  16.800  1.00 12.49      A    C  
ATOM   1215  CG  LEU A 181       7.933  -0.656  15.337  1.00 12.43      A    C  
ATOM   1216  CD1 LEU A 181       9.047   0.361  15.119  1.00 12.13      A    C  
ATOM   1217  CD2 LEU A 181       8.381  -2.057  14.885  1.00 12.87      A    C  
ATOM   1218  N   VAL A 182       4.659   0.767  17.254  1.00 13.72      A    N  
ATOM   1219  CA  VAL A 182       3.405   1.394  16.834  1.00 13.16      A    C  
ATOM   1220  C   VAL A 182       3.409   2.871  17.246  1.00 13.00      A    C  
ATOM   1221  O   VAL A 182       3.098   3.753  16.453  1.00 11.91      A    O  
ATOM   1222  CB  VAL A 182       2.157   0.674  17.393  1.00 13.65      A    C  
ATOM   1223  CG1 VAL A 182       0.887   1.495  17.163  1.00 12.96      A    C  
ATOM   1224  CG2 VAL A 182       1.984  -0.740  16.831  1.00 14.10      A    C  
ATOM   1225  N   GLY A 183       3.775   3.132  18.507  1.00 13.48      A    N  
ATOM   1226  CA  GLY A 183       3.815   4.504  18.984  1.00 12.88      A    C  
ATOM   1227  C   GLY A 183       4.782   5.369  18.195  1.00 13.03      A    C  
ATOM   1228  O   GLY A 183       4.488   6.550  17.979  1.00 14.59      A    O  
ATOM   1229  N   LEU A 184       5.973   4.816  17.888  1.00 12.58      A    N  
ATOM   1230  CA  LEU A 184       6.943   5.535  17.076  1.00 13.02      A    C  
ATOM   1231  C   LEU A 184       6.331   5.817  15.700  1.00 12.75      A    C  
ATOM   1232  O   LEU A 184       6.471   6.925  15.169  1.00 12.10      A    O  
ATOM   1233  CB  LEU A 184       8.195   4.666  16.864  1.00 12.92      A    C  
ATOM   1234  CG  LEU A 184       9.197   5.283  15.881  1.00 12.93      A    C  
ATOM   1235  CD1 LEU A 184       9.656   6.650  16.384  1.00 12.48      A    C  
ATOM   1236  CD2 LEU A 184      10.400   4.382  15.651  1.00 12.20      A    C  
ATOM   1237  N   THR A 185       5.722   4.781  15.107  1.00 12.28      A    N  
ATOM   1238  CA  THR A 185       5.111   4.945  13.788  1.00 14.12      A    C  
ATOM   1239  C   THR A 185       4.185   6.178  13.771  1.00 14.59      A    C  
ATOM   1240  O   THR A 185       4.308   7.033  12.895  1.00 15.51      A    O  
ATOM   1241  CB  THR A 185       4.452   3.647  13.306  1.00 14.43      A    C  
ATOM   1242  OG1 THR A 185       5.406   2.573  13.325  1.00 14.44      A    O  
ATOM   1243  CG2 THR A 185       3.773   3.772  11.951  1.00 14.24      A    C  
ATOM   1244  N   GLN A 186       3.325   6.317  14.784  1.00 14.00      A    N  
ATOM   1245  CA  GLN A 186       2.339   7.390  14.860  1.00 15.10      A    C  
ATOM   1246  C   GLN A 186       2.988   8.736  15.210  1.00 14.43      A    C  
ATOM   1247  O   GLN A 186       2.677   9.748  14.583  1.00 13.43      A    O  
ATOM   1248  CB  GLN A 186       1.200   7.020  15.833  1.00 17.27      A    C  
ATOM   1249  CG  GLN A 186       0.462   5.760  15.370  1.00 20.44      A    C  
ATOM   1250  CD  GLN A 186      -0.642   5.195  16.236  1.00 25.27      A    C  
ATOM   1251  OE1 GLN A 186      -1.531   4.505  15.726  1.00 28.59      A    O  
ATOM   1252  NE2 GLN A 186      -0.573   5.438  17.535  1.00 21.99      A    N  
ATOM   1253  N   SER A 187       3.821   8.762  16.263  1.00 13.96      A    N  
ATOM   1254  CA  SER A 187       4.516   9.978  16.669  1.00 14.94      A    C  
ATOM   1255  C   SER A 187       5.378  10.518  15.534  1.00 14.87      A    C  
ATOM   1256  O   SER A 187       5.388  11.734  15.305  1.00 15.74      A    O  
ATOM   1257  CB  SER A 187       5.402   9.723  17.880  1.00 15.26      A    C  
ATOM   1258  OG  SER A 187       4.590   9.439  18.999  1.00 17.32      A    O  
ATOM   1259  N   ALA A 188       6.159   9.629  14.895  1.00 13.08      A    N  
ATOM   1260  CA  ALA A 188       7.034  10.078  13.808  1.00 14.14      A    C  
ATOM   1261  C   ALA A 188       6.216  10.534  12.590  1.00 14.74      A    C  
ATOM   1262  O   ALA A 188       6.607  11.477  11.905  1.00 14.55      A    O  
ATOM   1263  CB  ALA A 188       8.022   8.994  13.425  1.00 12.36      A    C  
ATOM   1264  N   ALA A 189       5.063   9.892  12.320  1.00 15.52      A    N  
ATOM   1265  CA  ALA A 189       4.293  10.306  11.151  1.00 16.01      A    C  
ATOM   1266  C   ALA A 189       3.841  11.750  11.362  1.00 17.71      A    C  
ATOM   1267  O   ALA A 189       3.958  12.579  10.454  1.00 18.19      A    O  
ATOM   1268  CB  ALA A 189       3.127   9.391  10.865  1.00 13.87      A    C  
ATOM   1269  N   LEU A 190       3.341  12.012  12.570  1.00 16.63      A    N  
ATOM   1270  CA  LEU A 190       2.893  13.327  12.994  1.00 21.25      A    C  
ATOM   1271  C   LEU A 190       4.039  14.344  12.928  1.00 19.01      A    C  
ATOM   1272  O   LEU A 190       3.871  15.410  12.369  1.00 19.11      A    O  
ATOM   1273  CB  LEU A 190       2.365  13.154  14.421  1.00 23.02      A    C  
ATOM   1274  CG  LEU A 190       1.418  14.200  15.004  1.00 28.49      A    C  
ATOM   1275  CD1 LEU A 190       2.060  14.968  16.158  1.00 31.43      A    C  
ATOM   1276  CD2 LEU A 190       0.797  15.126  13.973  1.00 28.59      A    C  
ATOM   1277  N   GLU A 191       5.185  14.032  13.542  1.00 20.84      A    N  
ATOM   1278  CA  GLU A 191       6.288  14.979  13.651  1.00 21.53      A    C  
ATOM   1279  C   GLU A 191       6.991  15.212  12.308  1.00 21.41      A    C  
ATOM   1280  O   GLU A 191       7.476  16.316  12.056  1.00 20.76      A    O  
ATOM   1281  CB  GLU A 191       7.279  14.498  14.708  1.00 22.23      A    C  
ATOM   1282  CG  GLU A 191       8.310  15.558  15.079  1.00 24.65      A    C  
ATOM   1283  CD  GLU A 191       9.090  15.179  16.331  1.00 27.32      A    C  
ATOM   1284  OE1 GLU A 191      10.092  15.867  16.622  1.00 25.13      A    O  
ATOM   1285  OE2 GLU A 191       8.696  14.177  17.016  1.00 28.95      A    O1-
ATOM   1286  N   LEU A 192       7.066  14.187  11.448  1.00 17.65      A    N  
ATOM   1287  CA  LEU A 192       7.839  14.355  10.226  1.00 17.47      A    C  
ATOM   1288  C   LEU A 192       6.974  14.720   9.022  1.00 17.15      A    C  
ATOM   1289  O   LEU A 192       7.516  14.986   7.952  1.00 17.63      A    O  
ATOM   1290  CB  LEU A 192       8.709  13.110   9.972  1.00 16.69      A    C  
ATOM   1291  CG  LEU A 192       9.640  12.732  11.130  1.00 16.60      A    C  
ATOM   1292  CD1 LEU A 192      10.489  11.535  10.738  1.00 14.86      A    C  
ATOM   1293  CD2 LEU A 192      10.549  13.908  11.500  1.00 16.95      A    C  
ATOM   1294  N   ALA A 193       5.645  14.740   9.183  1.00 16.73      A    N  
ATOM   1295  CA  ALA A 193       4.773  15.172   8.092  1.00 19.63      A    C  
ATOM   1296  C   ALA A 193       5.194  16.547   7.546  1.00 22.07      A    C  
ATOM   1297  O   ALA A 193       5.309  16.712   6.332  1.00 20.77      A    O  
ATOM   1298  CB  ALA A 193       3.329  15.154   8.527  1.00 18.60      A    C  
ATOM   1299  N   PRO A 194       5.487  17.569   8.393  1.00 25.52      A    N  
ATOM   1300  CA  PRO A 194       5.935  18.880   7.897  1.00 26.81      A    C  
ATOM   1301  C   PRO A 194       7.148  18.826   6.964  1.00 29.31      A    C  
ATOM   1302  O   PRO A 194       7.276  19.675   6.084  1.00 30.06      A    O  
ATOM   1303  CB  PRO A 194       6.265  19.686   9.162  1.00 26.88      A    C  
ATOM   1304  CG  PRO A 194       5.418  19.020  10.231  1.00 26.33      A    C  
ATOM   1305  CD  PRO A 194       5.383  17.543   9.861  1.00 25.80      A    C  
ATOM   1306  N   TYR A 195       7.979  17.780   7.100  1.00 27.55      A    N  
ATOM   1307  CA  TYR A 195       9.152  17.619   6.256  1.00 26.16      A    C  
ATOM   1308  C   TYR A 195       8.893  16.683   5.083  1.00 25.09      A    C  
ATOM   1309  O   TYR A 195       9.833  16.298   4.391  1.00 25.46      A    O  
ATOM   1310  CB  TYR A 195      10.305  17.017   7.055  1.00 31.12      A    C  
ATOM   1311  CG  TYR A 195      10.644  17.786   8.301  0.80 34.16      A    C  
ATOM   1312  CD1 TYR A 195      11.215  19.051   8.236  0.80 35.84      A    C  
ATOM   1313  CE1 TYR A 195      11.520  19.762   9.384  0.80 38.53      A    C  
ATOM   1314  CZ  TYR A 195      11.257  19.199  10.621  0.80 39.83      A    C  
ATOM   1315  OH  TYR A 195      11.555  19.856  11.777  0.80 43.29      A    O  
ATOM   1316  CE2 TYR A 195      10.678  17.947  10.700  0.80 38.66      A    C  
ATOM   1317  CD2 TYR A 195      10.370  17.253   9.544  0.80 35.23      A    C  
ATOM   1318  N   GLY A 196       7.648  16.247   4.903  1.00 21.47      A    N  
ATOM   1319  CA  GLY A 196       7.339  15.467   3.720  1.00 19.32      A    C  
ATOM   1320  C   GLY A 196       7.820  14.030   3.861  1.00 19.90      A    C  
ATOM   1321  O   GLY A 196       7.908  13.318   2.873  1.00 21.98      A    O  
ATOM   1322  N   ILE A 197       8.140  13.608   5.094  1.00 17.55      A    N  
ATOM   1323  CA  ILE A 197       8.540  12.225   5.327  1.00 17.12      A    C  
ATOM   1324  C   ILE A 197       7.332  11.428   5.821  1.00 16.07      A    C  
ATOM   1325  O   ILE A 197       6.826  11.684   6.901  1.00 15.81      A    O  
ATOM   1326  CB  ILE A 197       9.702  12.138   6.345  1.00 16.67      A    C  
ATOM   1327  CG1 ILE A 197      10.951  12.868   5.828  1.00 18.23      A    C  
ATOM   1328  CG2 ILE A 197      10.011  10.680   6.689  1.00 16.85      A    C  
ATOM   1329  CD1 ILE A 197      11.958  13.230   6.917  1.00 16.81      A    C  
ATOM   1330  N   ARG A 198       6.918  10.409   5.070  1.00 16.61      A    N  
ATOM   1331  CA  ARG A 198       5.800   9.586   5.533  1.00 16.73      A    C  
ATOM   1332  C   ARG A 198       6.323   8.451   6.412  1.00 15.78      A    C  
ATOM   1333  O   ARG A 198       7.454   7.984   6.228  1.00 15.19      A    O  
ATOM   1334  CB  ARG A 198       4.941   9.070   4.376  1.00 15.45      A    C  
ATOM   1335  CG  ARG A 198       4.298  10.198   3.580  1.00 15.75      A    C  
ATOM   1336  CD  ARG A 198       3.550   9.706   2.350  1.00 14.48      A    C  
ATOM   1337  NE  ARG A 198       4.418   8.994   1.431  1.00 15.03      A    N  
ATOM   1338  CZ  ARG A 198       4.528   7.657   1.328  1.00 15.64      A    C  
ATOM   1339  NH2 ARG A 198       5.415   7.170   0.487  1.00 15.67      A    N1+
ATOM   1340  NH1 ARG A 198       3.797   6.814   2.061  1.00 12.75      A    N  
ATOM   1341  N   VAL A 199       5.481   8.021   7.375  1.00 14.37      A    N  
ATOM   1342  CA  VAL A 199       5.894   6.943   8.262  1.00 13.98      A    C  
ATOM   1343  C   VAL A 199       4.721   5.989   8.457  1.00 13.08      A    C  
ATOM   1344  O   VAL A 199       3.691   6.371   9.008  1.00 12.41      A    O  
ATOM   1345  CB  VAL A 199       6.359   7.504   9.616  1.00 14.75      A    C  
ATOM   1346  CG1 VAL A 199       6.937   6.396  10.488  1.00 14.97      A    C  
ATOM   1347  CG2 VAL A 199       7.343   8.665   9.456  1.00 15.29      A    C  
ATOM   1348  N   ASN A 200       4.910   4.738   8.023  1.00 12.77      A    N  
ATOM   1349  CA  ASN A 200       3.837   3.756   8.009  1.00 12.34      A    C  
ATOM   1350  C   ASN A 200       4.403   2.425   8.493  1.00 13.01      A    C  
ATOM   1351  O   ASN A 200       5.598   2.296   8.745  1.00 12.39      A    O  
ATOM   1352  CB  ASN A 200       3.296   3.600   6.577  1.00 12.28      A    C  
ATOM   1353  CG  ASN A 200       2.651   4.881   6.083  1.00 13.41      A    C  
ATOM   1354  OD1 ASN A 200       1.619   5.304   6.628  1.00 14.21      A    O  
ATOM   1355  ND2 ASN A 200       3.276   5.539   5.112  1.00 12.23      A    N  
ATOM   1356  N   GLY A 201       3.515   1.457   8.700  1.00 13.45      A    N  
ATOM   1357  CA  GLY A 201       3.926   0.135   9.125  1.00 13.53      A    C  
ATOM   1358  C   GLY A 201       3.281  -0.944   8.272  1.00 12.98      A    C  
ATOM   1359  O   GLY A 201       2.212  -0.730   7.680  1.00 12.29      A    O  
ATOM   1360  N   VAL A 202       3.967  -2.099   8.224  1.00 13.34      A    N  
ATOM   1361  CA  VAL A 202       3.400  -3.340   7.721  1.00 14.06      A    C  
ATOM   1362  C   VAL A 202       3.392  -4.328   8.872  1.00 13.85      A    C  
ATOM   1363  O   VAL A 202       4.402  -4.450   9.555  1.00 14.97      A    O  
ATOM   1364  CB  VAL A 202       4.208  -3.908   6.542  1.00 14.11      A    C  
ATOM   1365  CG1 VAL A 202       3.664  -5.274   6.142  1.00 15.68      A    C  
ATOM   1366  CG2 VAL A 202       4.082  -2.964   5.364  1.00 13.43      A    C  
ATOM   1367  N   ALA A 203       2.241  -4.976   9.106  1.00 13.20      A    N  
ATOM   1368  CA  ALA A 203       2.076  -5.842  10.263  1.00 12.59      A    C  
ATOM   1369  C   ALA A 203       1.756  -7.272   9.821  1.00 12.40      A    C  
ATOM   1370  O   ALA A 203       0.593  -7.584   9.553  1.00 12.05      A    O  
ATOM   1371  CB  ALA A 203       1.004  -5.269  11.185  1.00 11.92      A    C  
ATOM   1372  N   PRO A 204       2.762  -8.184   9.703  1.00 13.37      A    N  
ATOM   1373  CA  PRO A 204       2.495  -9.596   9.415  1.00 13.93      A    C  
ATOM   1374  C   PRO A 204       1.769 -10.236  10.593  1.00 15.37      A    C  
ATOM   1375  O   PRO A 204       1.901  -9.767  11.722  1.00 14.93      A    O  
ATOM   1376  CB  PRO A 204       3.893 -10.263   9.315  1.00 13.41      A    C  
ATOM   1377  CG  PRO A 204       4.847  -9.104   9.095  1.00 13.29      A    C  
ATOM   1378  CD  PRO A 204       4.214  -7.915   9.812  1.00 12.96      A    C  
ATOM   1379  N   GLY A 205       1.019 -11.306  10.307  1.00 14.33      A    N  
ATOM   1380  CA  GLY A 205       0.484 -12.145  11.361  1.00 17.64      A    C  
ATOM   1381  C   GLY A 205       1.436 -13.315  11.562  1.00 18.11      A    C  
ATOM   1382  O   GLY A 205       2.320 -13.294  12.424  1.00 21.19      A    O  
ATOM   1383  N   VAL A 206       1.232 -14.337  10.746  1.00 19.14      A    N  
ATOM   1384  CA  VAL A 206       2.226 -15.383  10.639  1.00 20.35      A    C  
ATOM   1385  C   VAL A 206       2.773 -15.323   9.218  1.00 20.04      A    C  
ATOM   1386  O   VAL A 206       2.047 -15.302   8.216  1.00 18.00      A    O  
ATOM   1387  CB  VAL A 206       1.718 -16.779  11.079  1.00 22.51      A    C  
ATOM   1388  CG1 VAL A 206       0.641 -17.327  10.182  1.00 21.67      A    C  
ATOM   1389  CG2 VAL A 206       2.860 -17.797  11.129  1.00 24.43      A    C  
ATOM   1390  N   SER A 207       4.083 -15.176   9.164  1.00 20.28      A    N  
ATOM   1391  CA  SER A 207       4.774 -15.247   7.895  1.00 21.03      A    C  
ATOM   1392  C   SER A 207       5.787 -16.373   8.037  1.00 22.98      A    C  
ATOM   1393  O   SER A 207       5.479 -17.375   8.666  1.00 24.00      A    O  
ATOM   1394  CB  SER A 207       5.397 -13.914   7.602  1.00 19.94      A    C  
ATOM   1395  OG  SER A 207       5.861 -13.864   6.268  1.00 21.67      A    O  
ATOM   1396  N   LEU A 208       6.989 -16.204   7.494  1.00 24.70      A    N  
ATOM   1397  CA  LEU A 208       7.960 -17.287   7.533  1.00 25.53      A    C  
ATOM   1398  C   LEU A 208       8.093 -17.736   8.977  1.00 25.24      A    C  
ATOM   1399  O   LEU A 208       8.318 -16.902   9.862  1.00 23.75      A    O  
ATOM   1400  CB  LEU A 208       9.315 -16.807   6.999  1.00 24.95      A    C  
ATOM   1401  CG  LEU A 208       9.279 -16.093   5.653  1.00 23.85      A    C  
ATOM   1402  CD1 LEU A 208      10.671 -15.559   5.306  1.00 22.15      A    C  
ATOM   1403  CD2 LEU A 208       8.744 -17.022   4.566  1.00 25.67      A    C  
ATOM   1404  N   LEU A 209       7.892 -19.043   9.180  1.00 25.18      A    N  
ATOM   1405  CA  LEU A 209       7.930 -19.623  10.505  1.00 30.87      A    C  
ATOM   1406  C   LEU A 209       9.392 -19.667  10.957  1.00 35.43      A    C  
ATOM   1407  O   LEU A 209      10.297 -19.598  10.119  1.00 32.52      A    O  
ATOM   1408  CB  LEU A 209       7.285 -21.017  10.458  1.00 29.26      A    C  
ATOM   1409  CG  LEU A 209       5.781 -21.111  10.764  1.00 32.93      A    C  
ATOM   1410  CD1 LEU A 209       5.327 -20.062  11.768  1.00 33.05      A    C  
ATOM   1411  CD2 LEU A 209       4.927 -21.058   9.510  1.00 31.82      A    C  
ATOM   1412  N   PRO A 210       9.674 -19.746  12.284  1.00 39.53      A    N  
ATOM   1413  CA  PRO A 210      11.053 -19.865  12.771  1.00 41.29      A    C  
ATOM   1414  C   PRO A 210      11.685 -21.151  12.239  1.00 39.33      A    C  
ATOM   1415  O   PRO A 210      11.037 -22.192  12.211  1.00 37.76      A    O  
ATOM   1416  CB  PRO A 210      10.905 -19.887  14.306  1.00 40.94      A    C  
ATOM   1417  CG  PRO A 210       9.546 -19.249  14.560  1.00 41.53      A    C  
ATOM   1418  CD  PRO A 210       8.695 -19.694  13.386  1.00 39.71      A    C  
ATOM   1419  N   VAL A 211      12.939 -21.050  11.777  1.00 42.13      A    N  
ATOM   1420  CA  VAL A 211      13.679 -22.184  11.234  1.00 46.35      A    C  
ATOM   1421  C   VAL A 211      13.721 -23.303  12.275  1.00 49.26      A    C  
ATOM   1422  O   VAL A 211      13.668 -24.484  11.933  1.00 47.19      A    O  
ATOM   1423  CB  VAL A 211      15.097 -21.762  10.801  1.00 43.79      A    C  
ATOM   1424  CG1 VAL A 211      15.031 -20.825   9.580  1.00  0.00           C  
ATOM   1425  CG2 VAL A 211      15.948 -21.107  11.912  1.00  0.00           C  
ATOM   1426  N   ALA A 212      13.756 -22.899  13.551  1.00 52.09      A    N  
ATOM   1427  CA  ALA A 212      13.926 -23.798  14.684  1.00 55.84      A    C  
ATOM   1428  C   ALA A 212      12.668 -24.632  14.921  1.00 55.80      A    C  
ATOM   1429  O   ALA A 212      12.741 -25.692  15.539  1.00 56.81      A    O  
ATOM   1430  CB  ALA A 212      14.278 -22.998  15.917  1.00 56.31      A    C  
ATOM   1431  N   MET A 213      11.519 -24.135  14.441  1.00 52.29      A    N  
ATOM   1432  CA  MET A 213      10.214 -24.701  14.756  1.00 47.68      A    C  
ATOM   1433  C   MET A 213       9.980 -25.991  13.963  1.00 46.17      A    C  
ATOM   1434  O   MET A 213      10.322 -26.074  12.786  1.00 46.91      A    O  
ATOM   1435  CB  MET A 213       9.111 -23.680  14.456  1.00 41.96      A    C  
ATOM   1436  CG  MET A 213       7.732 -24.128  14.880  1.00 42.77      A    C  
ATOM   1437  SD  MET A 213       6.472 -22.893  14.479  1.00 45.02      A    S  
ATOM   1438  CE  MET A 213       6.694 -21.685  15.787  1.00 44.39      A    C  
ATOM   1439  N   GLY A 214       9.383 -26.999  14.613  1.00 44.50      A    N  
ATOM   1440  CA  GLY A 214       9.066 -28.246  13.929  1.00 40.06      A    C  
ATOM   1441  C   GLY A 214       7.874 -28.068  12.994  1.00 42.72      A    C  
ATOM   1442  O   GLY A 214       7.052 -27.172  13.193  1.00 40.60      A    O  
ATOM   1443  N   GLU A 215       7.782 -28.934  11.979  1.00 41.86      A    N  
ATOM   1444  CA  GLU A 215       6.693 -28.891  11.015  1.00 36.63      A    C  
ATOM   1445  C   GLU A 215       5.329 -28.971  11.699  1.00 36.69      A    C  
ATOM   1446  O   GLU A 215       4.408 -28.251  11.322  1.00 34.86      A    O  
ATOM   1447  CB  GLU A 215       6.805 -30.053  10.030  1.00 34.97      A    C  
ATOM   1448  CG  GLU A 215       5.879 -29.897   8.842  1.00 33.66      A    C  
ATOM   1449  CD  GLU A 215       6.164 -28.647   8.018  1.00 36.00      A    C  
ATOM   1450  OE1 GLU A 215       7.236 -28.033   8.221  1.00 34.57      A    O  
ATOM   1451  OE2 GLU A 215       5.316 -28.292   7.165  1.00 35.66      A    O1-
ATOM   1452  N   GLU A 216       5.198 -29.878  12.677  1.00 34.34      A    N  
ATOM   1453  CA  GLU A 216       3.920 -30.152  13.316  1.00 34.72      A    C  
ATOM   1454  C   GLU A 216       3.401 -28.882  13.993  1.00 34.99      A    C  
ATOM   1455  O   GLU A 216       2.193 -28.622  13.984  1.00 31.52      A    O  
ATOM   1456  CB  GLU A 216       4.047 -31.298  14.323  1.00 34.04      A    C  
ATOM   1457  CG  GLU A 216       4.865 -31.084  15.626  0.80 32.42      A    C  
ATOM   1458  CD  GLU A 216       6.357 -30.825  15.413  1.00  0.00           C  
ATOM   1459  OE1 GLU A 216       6.939 -31.475  14.517  1.00  0.00           O  
ATOM   1460  OE2 GLU A 216       6.889 -29.952  16.128  1.00  0.00           O1-
ATOM   1461  N   GLU A 217       4.328 -28.106  14.572  1.00 31.07      A    N  
ATOM   1462  CA  GLU A 217       3.986 -26.847  15.218  1.00 33.38      A    C  
ATOM   1463  C   GLU A 217       3.728 -25.765  14.160  1.00 30.84      A    C  
ATOM   1464  O   GLU A 217       2.835 -24.937  14.323  1.00 29.06      A    O  
ATOM   1465  CB  GLU A 217       5.070 -26.452  16.228  1.00 34.32      A    C  
ATOM   1466  CG  GLU A 217       4.603 -25.398  17.220  1.00 38.08      A    C  
ATOM   1467  CD  GLU A 217       5.658 -24.837  18.160  0.60 41.22      A    C  
ATOM   1468  OE1 GLU A 217       6.545 -25.613  18.579  0.60 41.84      A    O  
ATOM   1469  OE2 GLU A 217       5.602 -23.619  18.463  0.60 40.37      A    O1-
ATOM   1470  N   LYS A 218       4.536 -25.755  13.091  1.00 29.11      A    N  
ATOM   1471  CA  LYS A 218       4.293 -24.895  11.943  1.00 28.02      A    C  
ATOM   1472  C   LYS A 218       2.842 -25.016  11.473  1.00 29.37      A    C  
ATOM   1473  O   LYS A 218       2.195 -23.998  11.189  1.00 24.72      A    O  
ATOM   1474  CB  LYS A 218       5.260 -25.222  10.802  1.00 26.69      A    C  
ATOM   1475  CG  LYS A 218       6.692 -24.789  11.070  1.00 27.39      A    C  
ATOM   1476  CD  LYS A 218       7.549 -24.674   9.840  1.00 29.01      A    C  
ATOM   1477  CE  LYS A 218       9.028 -24.605  10.164  1.00 31.61      A    C  
ATOM   1478  NZ  LYS A 218       9.839 -24.529   8.922  1.00 37.14      A    N1+
ATOM   1479  N   ASP A 219       2.336 -26.263  11.393  1.00 28.66      A    N  
ATOM   1480  CA  ASP A 219       1.045 -26.528  10.769  1.00 29.41      A    C  
ATOM   1481  C   ASP A 219      -0.080 -26.104  11.703  1.00 27.89      A    C  
ATOM   1482  O   ASP A 219      -1.184 -25.784  11.248  1.00 25.82      A    O  
ATOM   1483  CB  ASP A 219       0.853 -28.013  10.460  1.00 29.87      A    C  
ATOM   1484  CG  ASP A 219       1.427 -28.410   9.113  1.00 35.51      A    C  
ATOM   1485  OD1 ASP A 219       1.721 -27.493   8.284  1.00 33.52      A    O  
ATOM   1486  OD2 ASP A 219       1.574 -29.638   8.894  1.00 37.53      A    O1-
ATOM   1487  N   LYS A 220       0.208 -26.207  13.006  1.00 26.03      A    N  
ATOM   1488  CA  LYS A 220      -0.719 -25.817  14.052  1.00 27.61      A    C  
ATOM   1489  C   LYS A 220      -0.989 -24.322  13.902  1.00 26.41      A    C  
ATOM   1490  O   LYS A 220      -2.147 -23.917  13.920  1.00 27.93      A    O  
ATOM   1491  CB  LYS A 220      -0.190 -26.248  15.425  1.00 27.29      A    C  
ATOM   1492  CG  LYS A 220      -1.144 -25.997  16.608  1.00 32.07      A    C  
ATOM   1493  CD  LYS A 220      -0.467 -26.232  17.969  1.00  0.00           C  
ATOM   1494  CE  LYS A 220       0.498 -25.099  18.362  1.00  0.00           C  
ATOM   1495  NZ  LYS A 220       1.135 -25.354  19.663  1.00  0.00           N1+
ATOM   1496  N   TRP A 221       0.075 -23.538  13.650  1.00 25.98      A    N  
ATOM   1497  CA  TRP A 221      -0.058 -22.099  13.468  1.00 26.58      A    C  
ATOM   1498  C   TRP A 221      -0.675 -21.755  12.107  1.00 25.85      A    C  
ATOM   1499  O   TRP A 221      -1.567 -20.900  12.046  1.00 23.49      A    O  
ATOM   1500  CB  TRP A 221       1.239 -21.345  13.803  1.00 29.21      A    C  
ATOM   1501  CG  TRP A 221       1.671 -21.657  15.207  0.60 33.57      A    C  
ATOM   1502  CD1 TRP A 221       2.783 -22.351  15.586  0.60 34.26      A    C  
ATOM   1503  NE1 TRP A 221       2.816 -22.501  16.946  0.60 36.59      A    N  
ATOM   1504  CE2 TRP A 221       1.696 -21.930  17.488  0.60 37.77      A    C  
ATOM   1505  CD2 TRP A 221       0.940 -21.392  16.421  0.60 36.99      A    C  
ATOM   1506  CE3 TRP A 221      -0.264 -20.739  16.717  0.60 38.93      A    C  
ATOM   1507  CZ3 TRP A 221      -0.666 -20.641  18.033  0.60 39.87      A    C  
ATOM   1508  CH2 TRP A 221       0.102 -21.179  19.072  0.60 40.06      A    C  
ATOM   1509  CZ2 TRP A 221       1.291 -21.826  18.821  0.60 39.25      A    C  
ATOM   1510  N   ARG A 222      -0.229 -22.429  11.029  1.00 21.56      A    N  
ATOM   1511  CA  ARG A 222      -0.812 -22.266   9.696  1.00 21.14      A    C  
ATOM   1512  C   ARG A 222      -2.329 -22.457   9.699  1.00 22.14      A    C  
ATOM   1513  O   ARG A 222      -3.046 -21.747   8.997  1.00 22.80      A    O  
ATOM   1514  CB  ARG A 222      -0.273 -23.345   8.752  1.00 20.76      A    C  
ATOM   1515  CG  ARG A 222       1.084 -22.967   8.195  1.00 21.63      A    C  
ATOM   1516  CD  ARG A 222       1.795 -24.195   7.696  1.00 21.46      A    C  
ATOM   1517  NE  ARG A 222       3.069 -23.745   7.172  1.00 20.23      A    N  
ATOM   1518  CZ  ARG A 222       4.127 -24.532   7.069  1.00 21.45      A    C  
ATOM   1519  NH2 ARG A 222       5.256 -24.056   6.570  1.00 18.11      A    N1+
ATOM   1520  NH1 ARG A 222       4.036 -25.789   7.482  1.00 20.12      A    N  
ATOM   1521  N   ARG A 223      -2.797 -23.461  10.456  1.00 24.34      A    N  
ATOM   1522  CA  ARG A 223      -4.189 -23.882  10.446  1.00 24.87      A    C  
ATOM   1523  C   ARG A 223      -5.069 -22.759  10.996  1.00 24.65      A    C  
ATOM   1524  O   ARG A 223      -6.261 -22.738  10.736  1.00 24.08      A    O  
ATOM   1525  CB  ARG A 223      -4.378 -25.170  11.258  1.00 28.10      A    C  
ATOM   1526  CG  ARG A 223      -5.750 -25.852  11.157  1.00  0.00           C  
ATOM   1527  CD  ARG A 223      -5.661 -27.273  11.727  1.00  0.00           C  
ATOM   1528  NE  ARG A 223      -6.884 -28.051  11.495  1.00  0.00           N  
ATOM   1529  CZ  ARG A 223      -6.939 -29.390  11.404  1.00  0.00           C  
ATOM   1530  NH1 ARG A 223      -5.834 -30.141  11.503  1.00  0.00           N  
ATOM   1531  NH2 ARG A 223      -8.120 -29.984  11.214  1.00  0.00           N1+
ATOM   1532  N   LYS A 224      -4.468 -21.810  11.705  1.00 24.18      A    N  
ATOM   1533  CA  LYS A 224      -5.247 -20.719  12.350  1.00 24.49      A    C  
ATOM   1534  C   LYS A 224      -5.584 -19.591  11.361  1.00 21.78      A    C  
ATOM   1535  O   LYS A 224      -6.439 -18.770  11.685  1.00 21.18      A    O  
ATOM   1536  CB  LYS A 224      -4.434 -20.207  13.540  1.00 25.62      A    C  
ATOM   1537  CG  LYS A 224      -4.266 -21.241  14.646  1.00 28.94      A    C  
ATOM   1538  CD  LYS A 224      -3.516 -20.755  15.858  1.00 32.51      A    C  
ATOM   1539  CE  LYS A 224      -3.444 -21.793  16.958  1.00 33.32      A    C  
ATOM   1540  NZ  LYS A 224      -4.543 -22.779  16.884  1.00 31.66      A    N1+
ATOM   1541  N   VAL A 225      -4.919 -19.558  10.216  1.00 18.64      A    N  
ATOM   1542  CA  VAL A 225      -5.090 -18.462   9.269  1.00 17.23      A    C  
ATOM   1543  C   VAL A 225      -6.315 -18.697   8.389  1.00 16.92      A    C  
ATOM   1544  O   VAL A 225      -6.344 -19.656   7.611  1.00 19.12      A    O  
ATOM   1545  CB  VAL A 225      -3.817 -18.245   8.427  1.00 16.93      A    C  
ATOM   1546  CG1 VAL A 225      -4.002 -17.089   7.447  1.00 15.24      A    C  
ATOM   1547  CG2 VAL A 225      -2.582 -18.008   9.306  1.00 14.52      A    C  
ATOM   1548  N   PRO A 226      -7.368 -17.848   8.464  1.00 16.80      A    N  
ATOM   1549  CA  PRO A 226      -8.576 -18.049   7.643  1.00 16.90      A    C  
ATOM   1550  C   PRO A 226      -8.323 -18.064   6.140  1.00 17.81      A    C  
ATOM   1551  O   PRO A 226      -8.888 -18.889   5.427  1.00 16.61      A    O  
ATOM   1552  CB  PRO A 226      -9.418 -16.802   7.946  1.00 18.09      A    C  
ATOM   1553  CG  PRO A 226      -8.998 -16.451   9.367  1.00 18.05      A    C  
ATOM   1554  CD  PRO A 226      -7.487 -16.689   9.382  1.00 17.68      A    C  
ATOM   1555  N   LEU A 227      -7.488 -17.123   5.658  1.00 19.84      A    N  
ATOM   1556  CA  LEU A 227      -7.254 -16.980   4.230  1.00 19.15      A    C  
ATOM   1557  C   LEU A 227      -6.190 -17.982   3.781  1.00 19.78      A    C  
ATOM   1558  O   LEU A 227      -4.998 -17.653   3.693  1.00 20.31      A    O  
ATOM   1559  CB  LEU A 227      -6.833 -15.544   3.881  1.00 19.09      A    C  
ATOM   1560  CG  LEU A 227      -6.888 -15.219   2.383  1.00 17.54      A    C  
ATOM   1561  CD1 LEU A 227      -8.338 -15.217   1.882  1.00 17.13      A    C  
ATOM   1562  CD2 LEU A 227      -6.218 -13.877   2.113  1.00 16.34      A    C  
ATOM   1563  N   GLY A 228      -6.619 -19.231   3.604  1.00 19.82      A    N  
ATOM   1564  CA  GLY A 228      -5.757 -20.219   2.984  1.00 21.25      A    C  
ATOM   1565  C   GLY A 228      -4.974 -21.107   3.952  1.00 22.05      A    C  
ATOM   1566  O   GLY A 228      -4.214 -21.955   3.483  1.00 22.34      A    O  
ATOM   1567  N   ARG A 229      -5.123 -20.909   5.272  1.00 21.13      A    N  
ATOM   1568  CA  ARG A 229      -4.486 -21.773   6.260  1.00 20.76      A    C  
ATOM   1569  C   ARG A 229      -2.992 -21.915   5.973  1.00 20.95      A    C  
ATOM   1570  O   ARG A 229      -2.439 -23.011   6.067  1.00 19.93      A    O  
ATOM   1571  CB  ARG A 229      -5.041 -23.210   6.194  1.00 21.66      A    C  
ATOM   1572  CG  ARG A 229      -6.528 -23.359   6.489  1.00 25.72      A    C  
ATOM   1573  CD  ARG A 229      -6.976 -22.573   7.696  0.80 26.91      A    C  
ATOM   1574  NE  ARG A 229      -8.413 -22.326   7.590  0.80 27.25      A    N  
ATOM   1575  CZ  ARG A 229      -9.181 -21.833   8.557  0.80 25.63      A    C  
ATOM   1576  NH2 ARG A 229     -10.476 -21.677   8.347  0.80 27.25      A    N1+
ATOM   1577  NH1 ARG A 229      -8.661 -21.513   9.729  0.80 24.26      A    N  
ATOM   1578  N   ARG A 230      -2.345 -20.818   5.599  1.00 18.63      A    N  
ATOM   1579  CA  ARG A 230      -0.922 -20.842   5.353  1.00 18.75      A    C  
ATOM   1580  C   ARG A 230      -0.390 -19.485   5.798  1.00 19.58      A    C  
ATOM   1581  O   ARG A 230      -1.166 -18.530   5.932  1.00 17.15      A    O  
ATOM   1582  CB  ARG A 230      -0.638 -21.135   3.872  1.00 19.87      A    C  
ATOM   1583  CG  ARG A 230      -1.293 -20.140   2.932  1.00 23.74      A    C  
ATOM   1584  CD  ARG A 230      -1.193 -20.477   1.452  0.80 25.56      A    C  
ATOM   1585  NE  ARG A 230       0.163 -20.890   1.130  0.80 27.64      A    N  
ATOM   1586  CZ  ARG A 230       0.522 -21.555   0.030  0.80 30.85      A    C  
ATOM   1587  NH2 ARG A 230       1.787 -21.882  -0.157  0.80 31.80      A    N1+
ATOM   1588  NH1 ARG A 230      -0.381 -21.894  -0.876  0.80 31.34      A    N  
ATOM   1589  N   GLU A 231       0.926 -19.441   6.026  1.00 18.52      A    N  
ATOM   1590  CA  GLU A 231       1.625 -18.240   6.427  1.00 18.78      A    C  
ATOM   1591  C   GLU A 231       1.790 -17.360   5.193  1.00 20.23      A    C  
ATOM   1592  O   GLU A 231       1.727 -17.845   4.062  1.00 18.89      A    O  
ATOM   1593  CB  GLU A 231       2.960 -18.619   7.077  1.00 19.21      A    C  
ATOM   1594  CG  GLU A 231       4.001 -19.243   6.129  1.00 21.91      A    C  
ATOM   1595  CD  GLU A 231       3.936 -20.763   5.958  1.00 22.37      A    C  
ATOM   1596  OE1 GLU A 231       5.023 -21.397   5.926  1.00 24.49      A    O  
ATOM   1597  OE2 GLU A 231       2.807 -21.319   5.863  1.00 21.70      A    O1-
ATOM   1598  N   ALA A 232       1.991 -16.055   5.418  1.00 19.00      A    N  
ATOM   1599  CA  ALA A 232       2.413 -15.149   4.367  1.00 17.75      A    C  
ATOM   1600  C   ALA A 232       3.808 -15.540   3.863  1.00 18.35      A    C  
ATOM   1601  O   ALA A 232       4.716 -15.799   4.653  1.00 17.93      A    O  
ATOM   1602  CB  ALA A 232       2.476 -13.757   4.947  1.00 18.63      A    C  
ATOM   1603  N   SER A 233       3.984 -15.497   2.537  1.00 18.01      A    N  
ATOM   1604  CA  SER A 233       5.305 -15.511   1.926  1.00 18.87      A    C  
ATOM   1605  C   SER A 233       6.002 -14.182   2.209  1.00 19.76      A    C  
ATOM   1606  O   SER A 233       5.356 -13.168   2.478  1.00 18.35      A    O  
ATOM   1607  CB  SER A 233       5.175 -15.745   0.427  1.00 18.07      A    C  
ATOM   1608  OG  SER A 233       4.810 -14.530  -0.212  1.00 21.55      A    O  
ATOM   1609  N   ALA A 234       7.341 -14.188   2.130  1.00 18.50      A    N  
ATOM   1610  CA  ALA A 234       8.120 -12.992   2.355  1.00 17.81      A    C  
ATOM   1611  C   ALA A 234       7.783 -11.969   1.279  1.00 17.98      A    C  
ATOM   1612  O   ALA A 234       7.760 -10.772   1.551  1.00 16.53      A    O  
ATOM   1613  CB  ALA A 234       9.590 -13.350   2.332  1.00 19.97      A    C  
ATOM   1614  N   GLU A 235       7.506 -12.460   0.062  1.00 18.50      A    N  
ATOM   1615  CA  GLU A 235       7.147 -11.606  -1.058  1.00 18.22      A    C  
ATOM   1616  C   GLU A 235       5.839 -10.872  -0.753  1.00 17.30      A    C  
ATOM   1617  O   GLU A 235       5.700  -9.695  -1.071  1.00 16.24      A    O  
ATOM   1618  CB  GLU A 235       6.987 -12.452  -2.320  1.00 21.62      A    C  
ATOM   1619  CG  GLU A 235       6.750 -11.601  -3.547  0.60 24.62      A    C  
ATOM   1620  CD  GLU A 235       6.804 -12.322  -4.883  0.60 27.95      A    C  
ATOM   1621  OE1 GLU A 235       7.252 -13.503  -4.915  0.60 32.13      A    O  
ATOM   1622  OE2 GLU A 235       6.434 -11.690  -5.890  0.60 27.54      A    O1-
ATOM   1623  N   GLN A 236       4.897 -11.568  -0.107  1.00 16.87      A    N  
ATOM   1624  CA  GLN A 236       3.612 -10.944   0.209  1.00 17.51      A    C  
ATOM   1625  C   GLN A 236       3.800  -9.761   1.171  1.00 16.12      A    C  
ATOM   1626  O   GLN A 236       3.156  -8.715   1.023  1.00 14.64      A    O  
ATOM   1627  CB  GLN A 236       2.602 -11.992   0.683  1.00 16.38      A    C  
ATOM   1628  CG  GLN A 236       2.009 -12.822  -0.455  1.00 17.80      A    C  
ATOM   1629  CD  GLN A 236       1.203 -14.036  -0.038  1.00 18.99      A    C  
ATOM   1630  OE1 GLN A 236       1.406 -14.672   1.001  1.00 19.94      A    O  
ATOM   1631  NE2 GLN A 236       0.228 -14.359  -0.862  1.00 18.86      A    N  
ATOM   1632  N   ILE A 237       4.670  -9.953   2.172  1.00 16.57      A    N  
ATOM   1633  CA  ILE A 237       4.997  -8.894   3.115  1.00 15.27      A    C  
ATOM   1634  C   ILE A 237       5.662  -7.753   2.337  1.00 15.75      A    C  
ATOM   1635  O   ILE A 237       5.307  -6.577   2.505  1.00 14.26      A    O  
ATOM   1636  CB  ILE A 237       5.874  -9.425   4.275  1.00 15.06      A    C  
ATOM   1637  CG1 ILE A 237       5.227 -10.584   5.054  1.00 14.43      A    C  
ATOM   1638  CG2 ILE A 237       6.236  -8.270   5.196  1.00 13.99      A    C  
ATOM   1639  CD1 ILE A 237       3.776 -10.325   5.475  1.00 14.07      A    C  
ATOM   1640  N   ALA A 238       6.636  -8.105   1.478  1.00 14.56      A    N  
ATOM   1641  CA  ALA A 238       7.404  -7.126   0.717  1.00 15.22      A    C  
ATOM   1642  C   ALA A 238       6.481  -6.283  -0.170  1.00 14.65      A    C  
ATOM   1643  O   ALA A 238       6.686  -5.075  -0.327  1.00 13.50      A    O  
ATOM   1644  CB  ALA A 238       8.458  -7.820  -0.116  1.00 13.81      A    C  
ATOM   1645  N   ASP A 239       5.454  -6.933  -0.728  1.00 15.23      A    N  
ATOM   1646  CA  ASP A 239       4.464  -6.272  -1.582  1.00 16.18      A    C  
ATOM   1647  C   ASP A 239       3.837  -5.072  -0.871  1.00 16.18      A    C  
ATOM   1648  O   ASP A 239       3.621  -4.027  -1.488  1.00 13.76      A    O  
ATOM   1649  CB  ASP A 239       3.351  -7.235  -2.020  1.00 17.27      A    C  
ATOM   1650  CG  ASP A 239       3.703  -8.032  -3.273  1.00 20.09      A    C  
ATOM   1651  OD1 ASP A 239       4.550  -7.542  -4.061  1.00 20.70      A    O  
ATOM   1652  OD2 ASP A 239       3.139  -9.134  -3.450  1.00 21.78      A    O1-
ATOM   1653  N   ALA A 240       3.523  -5.242   0.430  1.00 15.04      A    N  
ATOM   1654  CA  ALA A 240       2.868  -4.153   1.139  1.00 15.53      A    C  
ATOM   1655  C   ALA A 240       3.869  -3.034   1.405  1.00 15.83      A    C  
ATOM   1656  O   ALA A 240       3.473  -1.864   1.409  1.00 15.27      A    O  
ATOM   1657  CB  ALA A 240       2.217  -4.656   2.409  1.00 15.76      A    C  
ATOM   1658  N   VAL A 241       5.157  -3.404   1.637  1.00 14.88      A    N  
ATOM   1659  CA  VAL A 241       6.176  -2.391   1.843  1.00 14.75      A    C  
ATOM   1660  C   VAL A 241       6.332  -1.559   0.575  1.00 15.02      A    C  
ATOM   1661  O   VAL A 241       6.394  -0.320   0.630  1.00 15.73      A    O  
ATOM   1662  CB  VAL A 241       7.526  -2.985   2.310  1.00 14.57      A    C  
ATOM   1663  CG1 VAL A 241       8.530  -1.854   2.461  1.00 15.14      A    C  
ATOM   1664  CG2 VAL A 241       7.393  -3.738   3.645  1.00 13.82      A    C  
ATOM   1665  N   ILE A 242       6.414  -2.258  -0.563  1.00 15.12      A    N  
ATOM   1666  CA  ILE A 242       6.516  -1.608  -1.867  1.00 16.85      A    C  
ATOM   1667  C   ILE A 242       5.359  -0.629  -2.097  1.00 16.18      A    C  
ATOM   1668  O   ILE A 242       5.577   0.462  -2.605  1.00 15.63      A    O  
ATOM   1669  CB  ILE A 242       6.596  -2.653  -2.991  1.00 17.90      A    C  
ATOM   1670  CG1 ILE A 242       7.937  -3.383  -2.936  1.00 21.55      A    C  
ATOM   1671  CG2 ILE A 242       6.370  -2.024  -4.367  1.00 18.49      A    C  
ATOM   1672  CD1 ILE A 242       9.115  -2.450  -2.832  1.00 22.98      A    C  
ATOM   1673  N   PHE A 243       4.133  -1.032  -1.739  1.00 14.74      A    N  
ATOM   1674  CA  PHE A 243       3.000  -0.130  -1.882  1.00 14.52      A    C  
ATOM   1675  C   PHE A 243       3.240   1.157  -1.089  1.00 13.64      A    C  
ATOM   1676  O   PHE A 243       3.073   2.267  -1.604  1.00 13.52      A    O  
ATOM   1677  CB  PHE A 243       1.686  -0.808  -1.471  1.00 14.07      A    C  
ATOM   1678  CG  PHE A 243       0.537   0.168  -1.359  1.00 15.20      A    C  
ATOM   1679  CD1 PHE A 243       0.020   0.802  -2.493  1.00 16.06      A    C  
ATOM   1680  CE1 PHE A 243      -1.008   1.734  -2.386  1.00 15.75      A    C  
ATOM   1681  CZ  PHE A 243      -1.529   2.060  -1.146  1.00 14.94      A    C  
ATOM   1682  CD2 PHE A 243       0.021   0.532  -0.123  1.00 16.80      A    C  
ATOM   1683  CE2 PHE A 243      -1.027   1.446  -0.018  1.00 15.71      A    C  
ATOM   1684  N   LEU A 244       3.611   1.007   0.188  1.00 13.84      A    N  
ATOM   1685  CA  LEU A 244       3.686   2.163   1.068  1.00 14.35      A    C  
ATOM   1686  C   LEU A 244       4.788   3.140   0.651  1.00 14.90      A    C  
ATOM   1687  O   LEU A 244       4.671   4.332   0.948  1.00 15.60      A    O  
ATOM   1688  CB  LEU A 244       3.874   1.704   2.519  1.00 13.54      A    C  
ATOM   1689  CG  LEU A 244       2.583   1.204   3.176  1.00 13.47      A    C  
ATOM   1690  CD1 LEU A 244       2.892   0.347   4.405  1.00 13.64      A    C  
ATOM   1691  CD2 LEU A 244       1.688   2.360   3.545  1.00 13.39      A    C  
ATOM   1692  N   VAL A 245       5.859   2.651   0.002  1.00 15.17      A    N  
ATOM   1693  CA  VAL A 245       6.914   3.583  -0.373  1.00 16.91      A    C  
ATOM   1694  C   VAL A 245       6.584   4.255  -1.701  1.00 18.55      A    C  
ATOM   1695  O   VAL A 245       7.262   5.204  -2.085  1.00 20.06      A    O  
ATOM   1696  CB  VAL A 245       8.324   2.946  -0.386  1.00 18.06      A    C  
ATOM   1697  CG1 VAL A 245       8.653   2.252   0.934  1.00 17.56      A    C  
ATOM   1698  CG2 VAL A 245       8.558   2.013  -1.562  1.00 18.99      A    C  
ATOM   1699  N   SER A 246       5.566   3.737  -2.404  1.00 18.41      A    N  
ATOM   1700  CA  SER A 246       5.328   4.085  -3.792  1.00 18.17      A    C  
ATOM   1701  C   SER A 246       4.581   5.411  -3.875  1.00 18.27      A    C  
ATOM   1702  O   SER A 246       4.065   5.885  -2.872  1.00 17.87      A    O  
ATOM   1703  CB  SER A 246       4.570   2.987  -4.484  1.00 18.41      A    C  
ATOM   1704  OG  SER A 246       3.193   3.059  -4.156  1.00 18.24      A    O  
ATOM   1705  N   GLY A 247       4.512   5.985  -5.089  1.00 18.49      A    N  
ATOM   1706  CA  GLY A 247       3.707   7.172  -5.349  1.00 18.91      A    C  
ATOM   1707  C   GLY A 247       2.206   6.911  -5.159  1.00 17.66      A    C  
ATOM   1708  O   GLY A 247       1.447   7.840  -4.944  1.00 19.77      A    O  
ATOM   1709  N   SER A 248       1.800   5.635  -5.131  1.00 17.36      A    N  
ATOM   1710  CA  SER A 248       0.407   5.281  -4.897  1.00 17.35      A    C  
ATOM   1711  C   SER A 248      -0.001   5.402  -3.430  1.00 16.74      A    C  
ATOM   1712  O   SER A 248      -1.182   5.148  -3.117  1.00 15.99      A    O  
ATOM   1713  CB  SER A 248       0.140   3.900  -5.412  1.00 19.67      A    C  
ATOM   1714  OG  SER A 248       0.249   3.924  -6.817  1.00 21.86      A    O  
ATOM   1715  N   ALA A 249       0.968   5.763  -2.551  1.00 14.75      A    N  
ATOM   1716  CA  ALA A 249       0.694   5.933  -1.129  1.00 15.15      A    C  
ATOM   1717  C   ALA A 249       1.091   7.321  -0.621  1.00 15.59      A    C  
ATOM   1718  O   ALA A 249       1.327   7.515   0.570  1.00 15.47      A    O  
ATOM   1719  CB  ALA A 249       1.324   4.812  -0.331  1.00 14.24      A    C  
ATOM   1720  N   GLN A 250       1.120   8.310  -1.521  1.00 16.50      A    N  
ATOM   1721  CA  GLN A 250       1.696   9.612  -1.216  1.00 18.63      A    C  
ATOM   1722  C   GLN A 250       0.885  10.387  -0.176  1.00 17.26      A    C  
ATOM   1723  O   GLN A 250       1.371  11.394   0.332  1.00 16.14      A    O  
ATOM   1724  CB  GLN A 250       1.831  10.467  -2.489  1.00 21.43      A    C  
ATOM   1725  CG  GLN A 250       0.497  10.701  -3.201  0.60 24.50      A    C  
ATOM   1726  CD  GLN A 250       0.568  11.289  -4.595  0.60 25.71      A    C  
ATOM   1727  OE1 GLN A 250      -0.432  11.371  -5.302  0.60 24.18      A    O  
ATOM   1728  NE2 GLN A 250       1.761  11.684  -5.013  0.60 26.75      A    N  
ATOM   1729  N   TYR A 251      -0.367   9.985   0.084  1.00 14.33      A    N  
ATOM   1730  CA  TYR A 251      -1.146  10.644   1.121  1.00 14.54      A    C  
ATOM   1731  C   TYR A 251      -1.195   9.812   2.418  1.00 13.70      A    C  
ATOM   1732  O   TYR A 251      -1.771  10.248   3.394  1.00 15.16      A    O  
ATOM   1733  CB  TYR A 251      -2.547  10.983   0.581  1.00 13.87      A    C  
ATOM   1734  CG  TYR A 251      -3.333  11.993   1.385  1.00 14.00      A    C  
ATOM   1735  CD1 TYR A 251      -3.079  13.349   1.263  1.00 14.67      A    C  
ATOM   1736  CE1 TYR A 251      -3.804  14.296   1.968  1.00 13.17      A    C  
ATOM   1737  CZ  TYR A 251      -4.823  13.915   2.809  1.00 12.69      A    C  
ATOM   1738  OH  TYR A 251      -5.496  14.890   3.503  1.00 11.75      A    O  
ATOM   1739  CE2 TYR A 251      -5.086  12.560   2.960  1.00 13.78      A    C  
ATOM   1740  CD2 TYR A 251      -4.346  11.615   2.258  1.00 13.47      A    C  
ATOM   1741  N   ILE A 252      -0.616   8.609   2.421  1.00 12.83      A    N  
ATOM   1742  CA  ILE A 252      -0.700   7.687   3.544  1.00 12.68      A    C  
ATOM   1743  C   ILE A 252       0.466   7.933   4.496  1.00 12.20      A    C  
ATOM   1744  O   ILE A 252       1.626   7.817   4.101  1.00 12.84      A    O  
ATOM   1745  CB  ILE A 252      -0.706   6.218   3.031  1.00 12.45      A    C  
ATOM   1746  CG1 ILE A 252      -1.821   5.996   1.994  1.00 12.59      A    C  
ATOM   1747  CG2 ILE A 252      -0.806   5.250   4.216  1.00 13.08      A    C  
ATOM   1748  CD1 ILE A 252      -1.849   4.594   1.414  1.00 12.29      A    C  
ATOM   1749  N   THR A 253       0.146   8.259   5.754  1.00 12.62      A    N  
ATOM   1750  CA  THR A 253       1.150   8.391   6.800  1.00 13.12      A    C  
ATOM   1751  C   THR A 253       0.449   8.090   8.120  1.00 14.26      A    C  
ATOM   1752  O   THR A 253      -0.705   8.461   8.297  1.00 14.62      A    O  
ATOM   1753  CB  THR A 253       1.855   9.759   6.738  1.00 11.99      A    C  
ATOM   1754  OG1 THR A 253       3.044   9.644   7.509  1.00 11.91      A    O  
ATOM   1755  CG2 THR A 253       1.040  10.919   7.296  1.00 11.78      A    C  
ATOM   1756  N   GLY A 254       1.130   7.330   8.985  1.00 14.44      A    N  
ATOM   1757  CA  GLY A 254       0.619   6.884  10.266  1.00 14.72      A    C  
ATOM   1758  C   GLY A 254      -0.274   5.648  10.136  1.00 16.14      A    C  
ATOM   1759  O   GLY A 254      -0.974   5.299  11.077  1.00 16.71      A    O  
ATOM   1760  N   SER A 255      -0.240   4.980   8.975  1.00 16.29      A    N  
ATOM   1761  CA  SER A 255      -1.103   3.830   8.735  1.00 15.57      A    C  
ATOM   1762  C   SER A 255      -0.283   2.563   8.909  1.00 14.70      A    C  
ATOM   1763  O   SER A 255       0.846   2.509   8.464  1.00 15.46      A    O  
ATOM   1764  CB  SER A 255      -1.727   3.856   7.347  1.00 14.38      A    C  
ATOM   1765  OG  SER A 255      -2.491   5.046   7.197  1.00 18.08      A    O  
ATOM   1766  N   ILE A 256      -0.895   1.548   9.506  1.00 14.03      A    N  
ATOM   1767  CA  ILE A 256      -0.249   0.258   9.646  1.00 14.94      A    C  
ATOM   1768  C   ILE A 256      -1.116  -0.770   8.930  1.00 14.81      A    C  
ATOM   1769  O   ILE A 256      -2.255  -0.989   9.308  1.00 14.37      A    O  
ATOM   1770  CB  ILE A 256      -0.057  -0.092  11.131  1.00 15.63      A    C  
ATOM   1771  CG1 ILE A 256       0.938   0.880  11.781  1.00 15.11      A    C  
ATOM   1772  CG2 ILE A 256       0.376  -1.550  11.253  1.00 15.37      A    C  
ATOM   1773  CD1 ILE A 256       0.905   0.836  13.297  1.00 16.14      A    C  
ATOM   1774  N   ILE A 257      -0.589  -1.346   7.857  1.00 14.60      A    N  
ATOM   1775  CA  ILE A 257      -1.362  -2.289   7.063  1.00 13.59      A    C  
ATOM   1776  C   ILE A 257      -1.096  -3.696   7.584  1.00 13.55      A    C  
ATOM   1777  O   ILE A 257       0.045  -4.184   7.527  1.00 12.41      A    O  
ATOM   1778  CB  ILE A 257      -0.941  -2.180   5.583  1.00 13.95      A    C  
ATOM   1779  CG1 ILE A 257      -1.136  -0.760   5.040  1.00 12.52      A    C  
ATOM   1780  CG2 ILE A 257      -1.645  -3.243   4.717  1.00 13.25      A    C  
ATOM   1781  CD1 ILE A 257      -0.737  -0.635   3.589  1.00 13.59      A    C  
ATOM   1782  N   LYS A 258      -2.162  -4.382   8.008  1.00 13.55      A    N  
ATOM   1783  CA  LYS A 258      -1.983  -5.773   8.408  1.00 14.18      A    C  
ATOM   1784  C   LYS A 258      -1.867  -6.607   7.141  1.00 14.42      A    C  
ATOM   1785  O   LYS A 258      -2.572  -6.352   6.172  1.00 13.98      A    O  
ATOM   1786  CB  LYS A 258      -3.186  -6.332   9.171  1.00 14.42      A    C  
ATOM   1787  CG  LYS A 258      -3.434  -5.746  10.556  1.00 16.05      A    C  
ATOM   1788  CD  LYS A 258      -4.677  -6.375  11.234  1.00 17.11      A    C  
ATOM   1789  CE  LYS A 258      -6.019  -5.938  10.680  1.00 16.86      A    C  
ATOM   1790  NZ  LYS A 258      -7.126  -6.816  11.147  1.00 18.32      A    N1+
ATOM   1791  N   VAL A 259      -0.942  -7.572   7.155  1.00 14.68      A    N  
ATOM   1792  CA  VAL A 259      -0.832  -8.551   6.090  1.00 14.40      A    C  
ATOM   1793  C   VAL A 259      -0.848  -9.922   6.751  1.00 14.51      A    C  
ATOM   1794  O   VAL A 259       0.212 -10.522   6.910  1.00 15.17      A    O  
ATOM   1795  CB  VAL A 259       0.450  -8.345   5.260  1.00 14.45      A    C  
ATOM   1796  CG1 VAL A 259       0.535  -9.313   4.089  1.00 14.15      A    C  
ATOM   1797  CG2 VAL A 259       0.518  -6.917   4.725  1.00 13.66      A    C  
ATOM   1798  N   ASP A 260      -2.046 -10.374   7.149  1.00 13.59      A    N  
ATOM   1799  CA  ASP A 260      -2.169 -11.441   8.135  1.00 13.72      A    C  
ATOM   1800  C   ASP A 260      -3.223 -12.487   7.748  1.00 13.32      A    C  
ATOM   1801  O   ASP A 260      -3.516 -13.409   8.520  1.00 14.62      A    O  
ATOM   1802  CB  ASP A 260      -2.431 -10.841   9.523  1.00 12.98      A    C  
ATOM   1803  CG  ASP A 260      -3.864 -10.393   9.765  1.00 13.77      A    C  
ATOM   1804  OD1 ASP A 260      -4.665 -10.260   8.784  1.00 11.75      A    O  
ATOM   1805  OD2 ASP A 260      -4.180 -10.148  10.943  1.00 13.62      A    O1-
ATOM   1806  N   GLY A 261      -3.803 -12.360   6.551  1.00 13.88      A    N  
ATOM   1807  CA  GLY A 261      -4.770 -13.346   6.073  1.00 14.04      A    C  
ATOM   1808  C   GLY A 261      -5.955 -13.514   7.022  1.00 15.26      A    C  
ATOM   1809  O   GLY A 261      -6.580 -14.578   7.060  1.00 16.09      A    O  
ATOM   1810  N   GLY A 262      -6.260 -12.457   7.792  1.00 14.28      A    N  
ATOM   1811  CA  GLY A 262      -7.387 -12.508   8.710  1.00 13.73      A    C  
ATOM   1812  C   GLY A 262      -7.049 -13.061  10.099  1.00 13.58      A    C  
ATOM   1813  O   GLY A 262      -7.947 -13.172  10.925  1.00 11.90      A    O  
ATOM   1814  N   LEU A 263      -5.769 -13.374  10.382  1.00 13.35      A    N  
ATOM   1815  CA  LEU A 263      -5.407 -14.028  11.645  1.00 13.79      A    C  
ATOM   1816  C   LEU A 263      -5.853 -13.242  12.889  1.00 13.96      A    C  
ATOM   1817  O   LEU A 263      -6.398 -13.832  13.825  1.00 14.67      A    O  
ATOM   1818  CB  LEU A 263      -3.897 -14.327  11.692  1.00 12.91      A    C  
ATOM   1819  CG  LEU A 263      -3.419 -15.061  12.941  1.00 13.57      A    C  
ATOM   1820  CD1 LEU A 263      -4.018 -16.470  13.014  1.00 13.24      A    C  
ATOM   1821  CD2 LEU A 263      -1.878 -15.101  13.018  1.00 14.04      A    C  
ATOM   1822  N   SER A 264      -5.627 -11.920  12.900  1.00 14.39      A    N  
ATOM   1823  CA  SER A 264      -5.948 -11.070  14.041  1.00 14.67      A    C  
ATOM   1824  C   SER A 264      -7.450 -11.022  14.329  1.00 15.87      A    C  
ATOM   1825  O   SER A 264      -7.852 -10.570  15.400  1.00 16.78      A    O  
ATOM   1826  CB  SER A 264      -5.408  -9.680  13.856  1.00 15.58      A    C  
ATOM   1827  OG  SER A 264      -5.955  -9.093  12.671  1.00 17.09      A    O  
ATOM   1828  N   LEU A 265      -8.288 -11.515  13.416  1.00 15.59      A    N  
ATOM   1829  CA  LEU A 265      -9.729 -11.433  13.616  1.00 15.30      A    C  
ATOM   1830  C   LEU A 265     -10.240 -12.707  14.289  1.00 16.50      A    C  
ATOM   1831  O   LEU A 265     -11.427 -12.774  14.636  1.00 16.31      A    O  
ATOM   1832  CB  LEU A 265     -10.433 -11.298  12.258  1.00 14.79      A    C  
ATOM   1833  CG  LEU A 265     -10.073 -10.096  11.384  1.00 14.97      A    C  
ATOM   1834  CD1 LEU A 265     -10.840 -10.150  10.079  1.00 16.13      A    C  
ATOM   1835  CD2 LEU A 265     -10.306  -8.770  12.089  1.00 16.32      A    C  
ATOM   1836  N   VAL A 266      -9.377 -13.739  14.377  1.00 14.97      A    N  
ATOM   1837  CA  VAL A 266      -9.842 -15.023  14.876  1.00 16.41      A    C  
ATOM   1838  C   VAL A 266      -9.877 -15.004  16.409  1.00 18.02      A    C  
ATOM   1839  O   VAL A 266      -8.840 -14.836  17.056  1.00 17.86      A    O  
ATOM   1840  CB  VAL A 266      -9.025 -16.228  14.351  1.00 16.42      A    C  
ATOM   1841  CG1 VAL A 266      -9.625 -17.539  14.861  1.00 16.55      A    C  
ATOM   1842  CG2 VAL A 266      -9.004 -16.294  12.819  1.00 16.33      A    C  
ATOM   1843  N   HIS A 267     -11.057 -15.252  16.991  1.00 18.31      A    N  
ATOM   1844  CA  HIS A 267     -11.144 -15.391  18.447  1.00 20.43      A    C  
ATOM   1845  C   HIS A 267     -10.544 -16.726  18.928  1.00 20.73      A    C  
ATOM   1846  O   HIS A 267     -10.274 -17.631  18.136  1.00 19.42      A    O  
ATOM   1847  CB  HIS A 267     -12.602 -15.260  18.908  1.00 19.80      A    C  
ATOM   1848  CG  HIS A 267     -13.499 -16.322  18.364  1.00 20.70      A    C  
ATOM   1849  ND1 HIS A 267     -13.451 -17.646  18.815  1.00 20.22      A    N  
ATOM   1850  CE1 HIS A 267     -14.366 -18.356  18.174  1.00 20.09      A    C  
ATOM   1851  NE2 HIS A 267     -15.013 -17.539  17.326  1.00 19.91      A    N  
ATOM   1852  CD2 HIS A 267     -14.477 -16.274  17.427  1.00 20.48      A    C  
ATOM   1853  N   ALA A 268     -10.414 -16.857  20.254  1.00 20.19      A    N  
ATOM   1854  CA  ALA A 268      -9.786 -17.995  20.915  1.00 22.98      A    C  
ATOM   1855  C   ALA A 268     -10.499 -19.314  20.572  1.00 24.13      A    C  
ATOM   1856  O   ALA A 268     -11.711 -19.324  20.313  1.00 22.52      A    O1-
ATOM   1857  CB  ALA A 268      -9.860 -17.773  22.411  1.00 24.26      A    C  
ATOM   1858  OXT ALA A 268      -9.880 -20.396  20.598  1.00 23.24      A    O1-
TER    1859      ALA A 268
ATOM   1860  N   GLU B   2     -10.870 -13.625 -20.111  1.00 43.28      B    N1+
ATOM   1861  CA AGLU B   2     -11.824 -12.515 -19.878  0.60 40.99      B    C  
ATOM   1862  CA BGLU B   2     -11.856 -12.536 -19.831  0.40 40.62           C  
ATOM   1863  C   GLU B   2     -11.213 -11.472 -18.940  1.00 40.39      B    C  
ATOM   1864  O   GLU B   2     -10.456 -11.797 -18.022  1.00 47.29      B    O  
ATOM   1865  CB AGLU B   2     -13.165 -13.047 -19.363  0.60 41.74      B    C  
ATOM   1866  CB BGLU B   2     -13.106 -13.102 -19.149  0.40 40.96           C  
ATOM   1867  CG AGLU B   2     -14.155 -13.336 -20.475  0.60 43.35      B    C  
ATOM   1868  CG BGLU B   2     -14.093 -13.741 -20.105  0.40 41.04           C  
ATOM   1869  CD AGLU B   2     -14.294 -12.268 -21.553  0.60 42.72      B    C  
ATOM   1870  CD BGLU B   2     -15.552 -13.516 -19.747  0.40 41.54           C  
ATOM   1871  OE1AGLU B   2     -13.448 -11.356 -21.615  0.60 41.95      B    O  
ATOM   1872  OE1BGLU B   2     -15.958 -13.920 -18.642  0.40 41.34           O  
ATOM   1873  OE2AGLU B   2     -15.252 -12.357 -22.336  0.60 44.05      B    O1-
ATOM   1874  OE2BGLU B   2     -16.278 -12.922 -20.576  0.40 40.92           O1-
ATOM   1875  N   ALA B   3     -11.525 -10.200 -19.215  1.00 33.35      B    N  
ATOM   1876  CA  ALA B   3     -11.221  -9.093 -18.322  1.00 27.70      B    C  
ATOM   1877  C   ALA B   3     -12.090  -9.265 -17.075  1.00 24.84      B    C  
ATOM   1878  O   ALA B   3     -13.243  -9.694 -17.189  1.00 24.48      B    O  
ATOM   1879  CB  ALA B   3     -11.546  -7.794 -19.023  1.00 25.41      B    C  
ATOM   1880  N   PRO B   4     -11.594  -8.972 -15.851  1.00 21.54      B    N  
ATOM   1881  CA  PRO B   4     -12.434  -9.108 -14.661  1.00 20.67      B    C  
ATOM   1882  C   PRO B   4     -13.466  -7.977 -14.643  1.00 20.70      B    C  
ATOM   1883  O   PRO B   4     -13.358  -7.029 -15.433  1.00 21.53      B    O  
ATOM   1884  CB  PRO B   4     -11.428  -9.022 -13.506  1.00 19.30      B    C  
ATOM   1885  CG  PRO B   4     -10.296  -8.175 -14.066  1.00 21.90      B    C  
ATOM   1886  CD  PRO B   4     -10.238  -8.500 -15.551  1.00 21.69      B    C  
ATOM   1887  N   ALA B   5     -14.449  -8.086 -13.732  1.00 19.00      B    N  
ATOM   1888  CA  ALA B   5     -15.526  -7.104 -13.640  1.00 19.41      B    C  
ATOM   1889  C   ALA B   5     -15.704  -6.599 -12.200  1.00 16.70      B    C  
ATOM   1890  O   ALA B   5     -15.548  -7.366 -11.249  1.00 15.93      B    O  
ATOM   1891  CB  ALA B   5     -16.806  -7.669 -14.229  1.00 17.39      B    C  
ATOM   1892  N   ALA B   6     -16.039  -5.303 -12.058  1.00 16.27      B    N  
ATOM   1893  CA  ALA B   6     -16.212  -4.683 -10.745  1.00 15.88      B    C  
ATOM   1894  C   ALA B   6     -17.530  -3.908 -10.679  1.00 16.19      B    C  
ATOM   1895  O   ALA B   6     -17.924  -3.249 -11.649  1.00 15.62      B    O  
ATOM   1896  CB  ALA B   6     -15.071  -3.727 -10.478  1.00 15.62      B    C  
ATOM   1897  N   VAL B   7     -18.176  -3.956  -9.504  1.00 14.36      B    N  
ATOM   1898  CA  VAL B   7     -19.267  -3.058  -9.177  1.00 13.79      B    C  
ATOM   1899  C   VAL B   7     -18.698  -1.963  -8.287  1.00 14.38      B    C  
ATOM   1900  O   VAL B   7     -18.003  -2.275  -7.320  1.00 14.03      B    O  
ATOM   1901  CB  VAL B   7     -20.407  -3.828  -8.470  1.00 13.94      B    C  
ATOM   1902  CG1 VAL B   7     -21.442  -2.864  -7.893  1.00 11.84      B    C  
ATOM   1903  CG2 VAL B   7     -21.076  -4.807  -9.425  1.00 13.95      B    C  
ATOM   1904  N   VAL B   8     -18.965  -0.694  -8.638  1.00 14.85      B    N  
ATOM   1905  CA  VAL B   8     -18.688   0.411  -7.734  1.00 14.01      B    C  
ATOM   1906  C   VAL B   8     -20.006   1.127  -7.408  1.00 13.98      B    C  
ATOM   1907  O   VAL B   8     -20.701   1.629  -8.308  1.00 14.21      B    O  
ATOM   1908  CB  VAL B   8     -17.657   1.383  -8.327  1.00 14.16      B    C  
ATOM   1909  CG1 VAL B   8     -17.336   2.491  -7.323  1.00 13.75      B    C  
ATOM   1910  CG2 VAL B   8     -16.394   0.631  -8.755  1.00 14.79      B    C  
ATOM   1911  N   THR B   9     -20.377   1.193  -6.121  1.00 12.80      B    N  
ATOM   1912  CA  THR B   9     -21.623   1.910  -5.819  1.00 12.19      B    C  
ATOM   1913  C   THR B   9     -21.334   3.401  -5.746  1.00 12.33      B    C  
ATOM   1914  O   THR B   9     -20.218   3.780  -5.411  1.00 12.63      B    O  
ATOM   1915  CB  THR B   9     -22.309   1.376  -4.565  1.00 11.96      B    C  
ATOM   1916  OG1 THR B   9     -21.424   1.597  -3.455  1.00 12.68      B    O  
ATOM   1917  CG2 THR B   9     -22.614  -0.096  -4.702  1.00 11.13      B    C  
ATOM   1918  N   GLY B  10     -22.331   4.239  -6.049  1.00 12.53      B    N  
ATOM   1919  CA  GLY B  10     -22.151   5.684  -5.980  1.00 13.30      B    C  
ATOM   1920  C   GLY B  10     -20.994   6.146  -6.866  1.00 13.96      B    C  
ATOM   1921  O   GLY B  10     -20.128   6.888  -6.410  1.00 13.86      B    O  
ATOM   1922  N   ALA B  11     -20.964   5.677  -8.124  1.00 13.52      B    N  
ATOM   1923  CA  ALA B  11     -19.773   5.805  -8.954  1.00 14.45      B    C  
ATOM   1924  C   ALA B  11     -19.834   6.983  -9.933  1.00 14.92      B    C  
ATOM   1925  O   ALA B  11     -18.916   7.182 -10.725  1.00 17.27      B    O  
ATOM   1926  CB  ALA B  11     -19.538   4.483  -9.676  1.00 16.13      B    C  
ATOM   1927  N   ALA B  12     -20.886   7.790  -9.897  1.00 16.85      B    N  
ATOM   1928  CA  ALA B  12     -21.062   8.841 -10.899  1.00 18.22      B    C  
ATOM   1929  C   ALA B  12     -20.117  10.017 -10.662  1.00 19.56      B    C  
ATOM   1930  O   ALA B  12     -19.778  10.733 -11.603  1.00 20.09      B    O  
ATOM   1931  CB  ALA B  12     -22.479   9.335 -10.882  1.00 18.48      B    C  
ATOM   1932  N   LYS B  13     -19.693  10.224  -9.410  1.00 18.60      B    N  
ATOM   1933  CA  LYS B  13     -19.007  11.461  -9.066  1.00 20.78      B    C  
ATOM   1934  C   LYS B  13     -17.971  11.212  -7.969  1.00 20.14      B    C  
ATOM   1935  O   LYS B  13     -18.048  10.208  -7.263  1.00 20.30      B    O  
ATOM   1936  CB  LYS B  13     -20.015  12.487  -8.518  1.00 23.60      B    C  
ATOM   1937  CG  LYS B  13     -20.938  13.154  -9.539  1.00 26.90      B    C  
ATOM   1938  CD  LYS B  13     -21.913  14.122  -8.874  0.80 28.19      B    C  
ATOM   1939  CE  LYS B  13     -23.201  14.287  -9.657  0.80 31.55      B    C  
ATOM   1940  NZ  LYS B  13     -23.875  15.586  -9.416  0.80 32.21      B    N1+
ATOM   1941  N   ARG B  14     -17.007  12.141  -7.853  1.00 19.47      B    N  
ATOM   1942  CA  ARG B  14     -16.090  12.242  -6.724  1.00 19.60      B    C  
ATOM   1943  C   ARG B  14     -15.291  10.943  -6.568  1.00 18.16      B    C  
ATOM   1944  O   ARG B  14     -14.673  10.478  -7.526  1.00 17.91      B    O  
ATOM   1945  CB  ARG B  14     -16.871  12.710  -5.483  1.00 19.54      B    C  
ATOM   1946  CG  ARG B  14     -17.485  14.098  -5.663  1.00 21.93      B    C  
ATOM   1947  CD  ARG B  14     -18.607  14.536  -4.726  1.00 23.05      B    C  
ATOM   1948  NE  ARG B  14     -18.269  14.332  -3.318  1.00 25.87      B    N  
ATOM   1949  CZ  ARG B  14     -17.633  15.225  -2.543  1.00 27.53      B    C  
ATOM   1950  NH2 ARG B  14     -17.386  14.938  -1.271  1.00 23.13      B    N1+
ATOM   1951  NH1 ARG B  14     -17.272  16.406  -3.033  1.00 21.53      B    N  
ATOM   1952  N   ILE B  15     -15.311  10.364  -5.358  1.00 15.52      B    N  
ATOM   1953  CA  ILE B  15     -14.428   9.247  -5.054  1.00 14.74      B    C  
ATOM   1954  C   ILE B  15     -14.802   8.015  -5.867  1.00 13.06      B    C  
ATOM   1955  O   ILE B  15     -13.932   7.329  -6.397  1.00 14.01      B    O  
ATOM   1956  CB  ILE B  15     -14.350   8.969  -3.526  1.00 14.81      B    C  
ATOM   1957  CG1 ILE B  15     -13.502  10.046  -2.830  1.00 15.48      B    C  
ATOM   1958  CG2 ILE B  15     -13.805   7.568  -3.284  1.00 13.17      B    C  
ATOM   1959  CD1 ILE B  15     -13.645  10.136  -1.302  1.00 14.27      B    C  
ATOM   1960  N   GLY B  16     -16.096   7.685  -5.905  1.00 13.42      B    N  
ATOM   1961  CA  GLY B  16     -16.528   6.474  -6.580  1.00 12.36      B    C  
ATOM   1962  C   GLY B  16     -16.269   6.560  -8.086  1.00 12.60      B    C  
ATOM   1963  O   GLY B  16     -15.885   5.571  -8.697  1.00 11.51      B    O  
ATOM   1964  N   ARG B  17     -16.347   7.779  -8.637  1.00 12.06      B    N  
ATOM   1965  CA  ARG B  17     -15.959   8.004 -10.026  1.00 13.69      B    C  
ATOM   1966  C   ARG B  17     -14.474   7.684 -10.230  1.00 14.00      B    C  
ATOM   1967  O   ARG B  17     -14.124   6.946 -11.151  1.00 14.95      B    O  
ATOM   1968  CB  ARG B  17     -16.334   9.417 -10.486  1.00 13.94      B    C  
ATOM   1969  CG  ARG B  17     -16.187   9.653 -11.988  1.00 17.24      B    C  
ATOM   1970  CD  ARG B  17     -16.356  11.134 -12.362  0.80 19.36      B    C  
ATOM   1971  NE  ARG B  17     -16.625  11.281 -13.787  0.80 21.79      B    N  
ATOM   1972  CZ  ARG B  17     -15.697  11.333 -14.738  0.80 26.60      B    C  
ATOM   1973  NH2 ARG B  17     -16.064  11.439 -16.002  0.80 28.14      B    N1+
ATOM   1974  NH1 ARG B  17     -14.406  11.272 -14.437  0.80 26.11      B    N  
ATOM   1975  N   ALA B  18     -13.601   8.216  -9.349  1.00 14.69      B    N  
ATOM   1976  CA  ALA B  18     -12.160   7.994  -9.435  1.00 13.59      B    C  
ATOM   1977  C   ALA B  18     -11.860   6.498  -9.333  1.00 12.91      B    C  
ATOM   1978  O   ALA B  18     -11.002   5.990 -10.034  1.00 13.57      B    O  
ATOM   1979  CB  ALA B  18     -11.428   8.775  -8.351  1.00 13.00      B    C  
ATOM   1980  N   ILE B  19     -12.533   5.815  -8.411  1.00 12.90      B    N  
ATOM   1981  CA  ILE B  19     -12.402   4.373  -8.267  1.00 12.60      B    C  
ATOM   1982  C   ILE B  19     -12.777   3.640  -9.560  1.00 12.92      B    C  
ATOM   1983  O   ILE B  19     -12.031   2.781 -10.036  1.00 12.75      B    O  
ATOM   1984  CB  ILE B  19     -13.198   3.868  -7.043  1.00 12.94      B    C  
ATOM   1985  CG1 ILE B  19     -12.633   4.483  -5.752  1.00 12.43      B    C  
ATOM   1986  CG2 ILE B  19     -13.168   2.330  -7.011  1.00 11.54      B    C  
ATOM   1987  CD1 ILE B  19     -13.504   4.294  -4.510  1.00 12.94      B    C  
ATOM   1988  N   ALA B  20     -13.953   3.960 -10.120  1.00 12.58      B    N  
ATOM   1989  CA  ALA B  20     -14.388   3.302 -11.345  1.00 13.66      B    C  
ATOM   1990  C   ALA B  20     -13.352   3.511 -12.468  1.00 13.67      B    C  
ATOM   1991  O   ALA B  20     -12.994   2.561 -13.162  1.00 14.44      B    O  
ATOM   1992  CB  ALA B  20     -15.795   3.778 -11.731  1.00 12.03      B    C  
ATOM   1993  N   VAL B  21     -12.890   4.754 -12.643  1.00 14.55      B    N  
ATOM   1994  CA  VAL B  21     -11.893   5.079 -13.652  1.00 16.14      B    C  
ATOM   1995  C   VAL B  21     -10.630   4.229 -13.471  1.00 16.80      B    C  
ATOM   1996  O   VAL B  21     -10.106   3.644 -14.425  1.00 16.14      B    O  
ATOM   1997  CB  VAL B  21     -11.579   6.593 -13.633  1.00 16.37      B    C  
ATOM   1998  CG1 VAL B  21     -10.319   6.930 -14.446  1.00 17.43      B    C  
ATOM   1999  CG2 VAL B  21     -12.751   7.430 -14.121  1.00 15.57      B    C  
ATOM   2000  N   LYS B  22     -10.111   4.154 -12.232  1.00 15.31      B    N  
ATOM   2001  CA  LYS B  22      -8.820   3.529 -12.071  1.00 15.60      B    C  
ATOM   2002  C   LYS B  22      -8.935   2.025 -12.245  1.00 15.76      B    C  
ATOM   2003  O   LYS B  22      -8.020   1.397 -12.767  1.00 14.19      B    O  
ATOM   2004  CB  LYS B  22      -8.255   3.796 -10.673  1.00 19.11      B    C  
ATOM   2005  CG  LYS B  22      -7.525   5.121 -10.606  1.00 20.89      B    C  
ATOM   2006  CD  LYS B  22      -6.377   5.105  -9.640  1.00 21.34      B    C  
ATOM   2007  CE  LYS B  22      -5.925   6.522  -9.407  1.00 21.32      B    C  
ATOM   2008  NZ  LYS B  22      -4.900   6.870 -10.411  1.00 25.29      B    N1+
ATOM   2009  N   LEU B  23     -10.054   1.456 -11.785  1.00 14.57      B    N  
ATOM   2010  CA  LEU B  23     -10.332   0.046 -12.036  1.00 15.08      B    C  
ATOM   2011  C   LEU B  23     -10.344  -0.212 -13.550  1.00 17.02      B    C  
ATOM   2012  O   LEU B  23      -9.735  -1.172 -14.055  1.00 16.95      B    O  
ATOM   2013  CB  LEU B  23     -11.692  -0.276 -11.403  1.00 13.83      B    C  
ATOM   2014  CG  LEU B  23     -11.638  -0.492  -9.881  1.00 13.21      B    C  
ATOM   2015  CD1 LEU B  23     -13.054  -0.608  -9.289  1.00 12.62      B    C  
ATOM   2016  CD2 LEU B  23     -10.820  -1.755  -9.581  1.00 14.00      B    C  
ATOM   2017  N   HIS B  24     -11.036   0.679 -14.265  1.00 16.93      B    N  
ATOM   2018  CA  HIS B  24     -11.137   0.575 -15.720  1.00 19.16      B    C  
ATOM   2019  C   HIS B  24      -9.745   0.629 -16.358  1.00 18.72      B    C  
ATOM   2020  O   HIS B  24      -9.405  -0.206 -17.196  1.00 18.68      B    O  
ATOM   2021  CB  HIS B  24     -12.089   1.646 -16.262  1.00 16.97      B    C  
ATOM   2022  CG  HIS B  24     -12.485   1.403 -17.679  1.00 18.77      B    C  
ATOM   2023  ND1 HIS B  24     -11.821   1.993 -18.730  1.00 18.54      B    N  
ATOM   2024  CE1 HIS B  24     -12.374   1.610 -19.864  1.00 19.81      B    C  
ATOM   2025  NE2 HIS B  24     -13.369   0.763 -19.578  1.00 21.28      B    N  
ATOM   2026  CD2 HIS B  24     -13.448   0.618 -18.214  1.00 18.93      B    C  
ATOM   2027  N   GLN B  25      -8.934   1.609 -15.954  1.00 21.14      B    N  
ATOM   2028  CA  GLN B  25      -7.570   1.709 -16.468  1.00 22.96      B    C  
ATOM   2029  C   GLN B  25      -6.763   0.447 -16.175  1.00 23.96      B    C  
ATOM   2030  O   GLN B  25      -5.814   0.136 -16.883  1.00 24.24      B    O  
ATOM   2031  CB  GLN B  25      -6.858   2.924 -15.885  1.00 24.38      B    C  
ATOM   2032  CG  GLN B  25      -7.442   4.226 -16.405  1.00 25.84      B    C  
ATOM   2033  CD  GLN B  25      -6.955   5.400 -15.594  1.00 27.76      B    C  
ATOM   2034  OE1 GLN B  25      -6.482   5.253 -14.468  1.00 30.71      B    O  
ATOM   2035  NE2 GLN B  25      -7.120   6.590 -16.145  1.00 29.47      B    N  
ATOM   2036  N   THR B  26      -7.146  -0.294 -15.138  1.00 21.54      B    N  
ATOM   2037  CA  THR B  26      -6.421  -1.481 -14.727  1.00 23.30      B    C  
ATOM   2038  C   THR B  26      -6.846  -2.674 -15.568  1.00 23.51      B    C  
ATOM   2039  O   THR B  26      -6.234  -3.736 -15.482  1.00 26.32      B    O  
ATOM   2040  CB  THR B  26      -6.669  -1.737 -13.231  1.00 24.95      B    C  
ATOM   2041  OG1 THR B  26      -6.106  -0.619 -12.555  1.00 24.64      B    O  
ATOM   2042  CG2 THR B  26      -6.026  -2.988 -12.688  1.00 25.09      B    C  
ATOM   2043  N   GLY B  27      -7.934  -2.518 -16.334  1.00 23.74      B    N  
ATOM   2044  CA  GLY B  27      -8.423  -3.551 -17.238  1.00 19.95      B    C  
ATOM   2045  C   GLY B  27      -9.731  -4.191 -16.765  1.00 20.84      B    C  
ATOM   2046  O   GLY B  27     -10.099  -5.273 -17.228  1.00 22.10      B    O  
ATOM   2047  N   TYR B  28     -10.395  -3.557 -15.790  1.00 18.74      B    N  
ATOM   2048  CA  TYR B  28     -11.678  -4.053 -15.316  1.00 18.21      B    C  
ATOM   2049  C   TYR B  28     -12.794  -3.491 -16.185  1.00 17.10      B    C  
ATOM   2050  O   TYR B  28     -12.736  -2.317 -16.588  1.00 14.24      B    O  
ATOM   2051  CB  TYR B  28     -11.998  -3.584 -13.888  1.00 18.58      B    C  
ATOM   2052  CG  TYR B  28     -11.322  -4.391 -12.813  1.00 18.70      B    C  
ATOM   2053  CD1 TYR B  28     -10.012  -4.109 -12.458  1.00 18.34      B    C  
ATOM   2054  CE1 TYR B  28      -9.354  -4.836 -11.482  1.00 18.48      B    C  
ATOM   2055  CZ  TYR B  28     -10.005  -5.879 -10.863  1.00 19.21      B    C  
ATOM   2056  OH  TYR B  28      -9.305  -6.587  -9.928  1.00 20.42      B    O  
ATOM   2057  CE2 TYR B  28     -11.319  -6.182 -11.189  1.00 18.67      B    C  
ATOM   2058  CD2 TYR B  28     -11.965  -5.451 -12.183  1.00 19.99      B    C  
ATOM   2059  N   ARG B  29     -13.809  -4.338 -16.418  1.00 16.61      B    N  
ATOM   2060  CA  ARG B  29     -15.124  -3.850 -16.828  1.00 18.86      B    C  
ATOM   2061  C   ARG B  29     -15.888  -3.370 -15.595  1.00 18.37      B    C  
ATOM   2062  O   ARG B  29     -15.676  -3.917 -14.520  1.00 20.67      B    O  
ATOM   2063  CB  ARG B  29     -15.830  -4.970 -17.584  1.00 19.43      B    C  
ATOM   2064  CG  ARG B  29     -15.061  -5.275 -18.866  1.00 20.88      B    C  
ATOM   2065  CD  ARG B  29     -15.621  -6.447 -19.588  1.00 24.75      B    C  
ATOM   2066  NE  ARG B  29     -15.283  -7.656 -18.857  1.00 24.53      B    N  
ATOM   2067  CZ  ARG B  29     -15.843  -8.802 -19.166  1.00 26.69      B    C  
ATOM   2068  NH2 ARG B  29     -15.538  -9.901 -18.500  1.00 26.85      B    N1+
ATOM   2069  NH1 ARG B  29     -16.695  -8.832 -20.180  1.00 28.79      B    N  
ATOM   2070  N   VAL B  30     -16.691  -2.305 -15.725  1.00 17.23           N  
ATOM   2071  CA  VAL B  30     -17.252  -1.689 -14.532  1.00 17.40           C  
ATOM   2072  C   VAL B  30     -18.776  -1.534 -14.640  1.00 17.70           C  
ATOM   2073  O   VAL B  30     -19.303  -1.135 -15.690  1.00 17.83           O  
ATOM   2074  CB  VAL B  30     -16.559  -0.366 -14.150  1.00 18.22           C  
ATOM   2075  CG1 VAL B  30     -15.084  -0.568 -13.795  1.00 19.34           C  
ATOM   2076  CG2 VAL B  30     -16.674   0.681 -15.230  1.00 21.35           C  
ATOM   2077  N   VAL B  31     -19.476  -1.833 -13.529  1.00 15.10      B    N  
ATOM   2078  CA  VAL B  31     -20.850  -1.388 -13.347  1.00 14.85      B    C  
ATOM   2079  C   VAL B  31     -20.796  -0.107 -12.520  1.00 14.87      B    C  
ATOM   2080  O   VAL B  31     -20.318  -0.138 -11.383  1.00 15.33      B    O  
ATOM   2081  CB  VAL B  31     -21.721  -2.453 -12.655  1.00 16.80      B    C  
ATOM   2082  CG1 VAL B  31     -23.118  -1.904 -12.325  1.00 15.36      B    C  
ATOM   2083  CG2 VAL B  31     -21.800  -3.764 -13.431  1.00 15.24      B    C  
ATOM   2084  N   ILE B  32     -21.272   1.004 -13.099  1.00 13.55      B    N  
ATOM   2085  CA  ILE B  32     -21.353   2.299 -12.441  1.00 13.33      B    C  
ATOM   2086  C   ILE B  32     -22.733   2.422 -11.793  1.00 14.30      B    C  
ATOM   2087  O   ILE B  32     -23.712   2.747 -12.476  1.00 14.73      B    O  
ATOM   2088  CB  ILE B  32     -21.126   3.426 -13.473  1.00 13.94      B    C  
ATOM   2089  CG1 ILE B  32     -19.779   3.283 -14.190  1.00 15.06      B    C  
ATOM   2090  CG2 ILE B  32     -21.322   4.809 -12.852  1.00 13.31      B    C  
ATOM   2091  CD1 ILE B  32     -19.807   3.865 -15.592  1.00 15.75      B    C  
ATOM   2092  N   HIS B  33     -22.822   2.166 -10.474  1.00 14.88      B    N  
ATOM   2093  CA  HIS B  33     -24.092   2.319  -9.785  1.00 15.11      B    C  
ATOM   2094  C   HIS B  33     -24.292   3.804  -9.468  1.00 15.37      B    C  
ATOM   2095  O   HIS B  33     -23.327   4.522  -9.242  1.00 15.27      B    O  
ATOM   2096  CB  HIS B  33     -24.247   1.381  -8.572  1.00 15.45      B    C  
ATOM   2097  CG  HIS B  33     -25.237   1.972  -7.615  1.00 18.53      B    C  
ATOM   2098  ND1 HIS B  33     -24.880   2.935  -6.714  1.00 17.13      B    N  
ATOM   2099  CE1 HIS B  33     -25.950   3.343  -6.047  1.00 20.06      B    C  
ATOM   2100  NE2 HIS B  33     -27.022   2.697  -6.535  1.00 20.07      B    N  
ATOM   2101  CD2 HIS B  33     -26.594   1.883  -7.555  1.00 19.30      B    C  
ATOM   2102  N   TYR B  34     -25.538   4.280  -9.554  1.00 14.97      B    N  
ATOM   2103  CA  TYR B  34     -25.870   5.659  -9.211  1.00 16.18      B    C  
ATOM   2104  C   TYR B  34     -27.264   5.696  -8.587  1.00 15.64      B    C  
ATOM   2105  O   TYR B  34     -28.016   4.741  -8.693  1.00 15.26      B    O  
ATOM   2106  CB  TYR B  34     -25.780   6.609 -10.417  1.00 15.80      B    C  
ATOM   2107  CG  TYR B  34     -26.888   6.443 -11.429  1.00 17.01      B    C  
ATOM   2108  CD1 TYR B  34     -26.822   5.469 -12.417  1.00 17.99      B    C  
ATOM   2109  CE1 TYR B  34     -27.841   5.308 -13.352  1.00 17.95      B    C  
ATOM   2110  CZ  TYR B  34     -28.966   6.122 -13.275  1.00 18.33      B    C  
ATOM   2111  OH  TYR B  34     -29.996   5.974 -14.159  1.00 18.20      B    O  
ATOM   2112  CE2 TYR B  34     -29.068   7.076 -12.273  1.00 17.24      B    C  
ATOM   2113  CD2 TYR B  34     -28.037   7.225 -11.362  1.00 17.90      B    C  
ATOM   2114  N   HIS B  35     -27.594   6.814  -7.945  1.00 17.18      B    N  
ATOM   2115  CA  HIS B  35     -28.911   6.967  -7.354  1.00 19.01      B    C  
ATOM   2116  C   HIS B  35     -29.643   8.081  -8.104  1.00 19.42      B    C  
ATOM   2117  O   HIS B  35     -30.579   7.796  -8.841  1.00 18.07      B    O  
ATOM   2118  CB  HIS B  35     -28.820   7.175  -5.828  1.00 20.60      B    C  
ATOM   2119  CG  HIS B  35     -30.146   7.440  -5.171  1.00 25.11      B    C  
ATOM   2120  ND1 HIS B  35     -30.294   8.349  -4.118  1.00 24.82      B    N  
ATOM   2121  CE1 HIS B  35     -31.559   8.373  -3.737  1.00 25.66      B    C  
ATOM   2122  NE2 HIS B  35     -32.237   7.511  -4.494  1.00 25.88      B    N  
ATOM   2123  CD2 HIS B  35     -31.383   6.938  -5.402  1.00 24.60      B    C  
ATOM   2124  N   ASN B  36     -29.168   9.319  -7.944  1.00 20.10      B    N  
ATOM   2125  CA  ASN B  36     -29.787  10.486  -8.547  1.00 21.91      B    C  
ATOM   2126  C   ASN B  36     -28.958  10.987  -9.726  1.00 22.30      B    C  
ATOM   2127  O   ASN B  36     -29.488  11.671 -10.587  1.00 22.87      B    O  
ATOM   2128  CB  ASN B  36     -29.941  11.613  -7.527  1.00 25.00      B    C  
ATOM   2129  CG  ASN B  36     -30.874  11.222  -6.402  1.00 28.51      B    C  
ATOM   2130  OD1 ASN B  36     -31.959  10.709  -6.658  1.00 27.48      B    O  
ATOM   2131  ND2 ASN B  36     -30.454  11.441  -5.163  1.00 28.88      B    N  
ATOM   2132  N   SER B  37     -27.667  10.636  -9.787  1.00 20.61      B    N  
ATOM   2133  CA  SER B  37     -26.804  11.334 -10.717  1.00 19.57      B    C  
ATOM   2134  C   SER B  37     -26.732  10.572 -12.048  1.00 18.68      B    C  
ATOM   2135  O   SER B  37     -25.658  10.119 -12.427  1.00 18.14      B    O  
ATOM   2136  CB  SER B  37     -25.437  11.530 -10.108  1.00 21.11      B    C  
ATOM   2137  OG  SER B  37     -25.515  12.225  -8.875  1.00 20.79      B    O  
ATOM   2138  N   ALA B  38     -27.861  10.478 -12.772  1.00 18.22      B    N  
ATOM   2139  CA  ALA B  38     -27.954   9.754 -14.042  1.00 18.02      B    C  
ATOM   2140  C   ALA B  38     -27.043  10.343 -15.121  1.00 18.04      B    C  
ATOM   2141  O   ALA B  38     -26.346   9.629 -15.836  1.00 19.80      B    O  
ATOM   2142  CB  ALA B  38     -29.396   9.687 -14.511  1.00 17.32      B    C  
ATOM   2143  N   GLU B  39     -27.051  11.661 -15.267  1.00 19.67      B    N  
ATOM   2144  CA  GLU B  39     -26.283  12.263 -16.331  1.00 19.98      B    C  
ATOM   2145  C   GLU B  39     -24.795  12.024 -16.095  1.00 20.05      B    C  
ATOM   2146  O   GLU B  39     -24.096  11.633 -17.017  1.00 18.55      B    O  
ATOM   2147  CB  GLU B  39     -26.605  13.749 -16.406  1.00 22.23      B    C  
ATOM   2148  CG  GLU B  39     -26.135  14.349 -17.714  0.70 26.49      B    C  
ATOM   2149  CD  GLU B  39     -26.676  15.741 -17.979  0.70 29.64      B    C  
ATOM   2150  OE1 GLU B  39     -27.503  16.218 -17.174  0.70 29.76      B    O  
ATOM   2151  OE2 GLU B  39     -26.286  16.330 -19.007  0.70 34.53      B    O1-
ATOM   2152  N   ALA B  40     -24.306  12.251 -14.859  1.00 17.77      B    N  
ATOM   2153  CA  ALA B  40     -22.896  12.009 -14.596  1.00 16.32      B    C  
ATOM   2154  C   ALA B  40     -22.557  10.524 -14.798  1.00 16.31      B    C  
ATOM   2155  O   ALA B  40     -21.494  10.188 -15.312  1.00 17.49      B    O  
ATOM   2156  CB  ALA B  40     -22.553  12.493 -13.203  1.00 17.12      B    C  
ATOM   2157  N   ALA B  41     -23.442   9.615 -14.374  1.00 15.76      B    N  
ATOM   2158  CA  ALA B  41     -23.126   8.194 -14.480  1.00 16.60      B    C  
ATOM   2159  C   ALA B  41     -22.955   7.752 -15.940  1.00 17.20      B    C  
ATOM   2160  O   ALA B  41     -22.018   7.008 -16.292  1.00 14.71      B    O  
ATOM   2161  CB  ALA B  41     -24.208   7.404 -13.819  1.00 15.96      B    C  
ATOM   2162  N   VAL B  42     -23.900   8.211 -16.776  1.00 17.61      B    N  
ATOM   2163  CA  VAL B  42     -23.951   7.824 -18.185  1.00 17.71      B    C  
ATOM   2164  C   VAL B  42     -22.773   8.460 -18.923  1.00 18.02      B    C  
ATOM   2165  O   VAL B  42     -22.136   7.808 -19.744  1.00 17.93      B    O  
ATOM   2166  CB  VAL B  42     -25.324   8.192 -18.804  1.00 18.90      B    C  
ATOM   2167  CG1 VAL B  42     -25.276   8.207 -20.340  1.00 17.52      B    C  
ATOM   2168  CG2 VAL B  42     -26.423   7.276 -18.281  1.00 16.83      B    C  
ATOM   2169  N  ASER B  43     -22.482   9.723 -18.580  0.50 18.06      B    N  
ATOM   2170  N  BSER B  43     -22.508   9.744 -18.643  0.50 18.24           N  
ATOM   2171  CA ASER B  43     -21.368  10.475 -19.136  0.50 18.47      B    C  
ATOM   2172  CA BSER B  43     -21.337  10.403 -19.197  0.50 18.73           C  
ATOM   2173  C  ASER B  43     -20.033   9.797 -18.808  0.50 18.47      B    C  
ATOM   2174  C  BSER B  43     -20.098   9.551 -18.915  0.50 18.67           C  
ATOM   2175  O  ASER B  43     -19.091   9.877 -19.594  0.50 16.61      B    O  
ATOM   2176  O  BSER B  43     -19.320   9.248 -19.826  0.50 16.35           O  
ATOM   2177  CB ASER B  43     -21.395  11.892 -18.631  0.50 18.06      B    C  
ATOM   2178  CB BSER B  43     -21.186  11.803 -18.652  0.50 18.81           C  
ATOM   2179  OG ASER B  43     -20.609  11.994 -17.457  0.50 17.49      B    O  
ATOM   2180  OG BSER B  43     -19.977  12.383 -19.121  0.50 18.46           O  
ATOM   2181  N   LEU B  44     -19.963   9.116 -17.649  1.00 18.57      B    N  
ATOM   2182  CA  LEU B  44     -18.778   8.354 -17.271  1.00 17.54      B    C  
ATOM   2183  C   LEU B  44     -18.696   7.049 -18.077  1.00 16.36      B    C  
ATOM   2184  O   LEU B  44     -17.627   6.700 -18.581  1.00 15.20      B    O  
ATOM   2185  CB  LEU B  44     -18.775   8.089 -15.761  1.00 15.97      B    C  
ATOM   2186  CG  LEU B  44     -17.695   7.096 -15.321  1.00 17.27      B    C  
ATOM   2187  CD1 LEU B  44     -16.315   7.692 -15.569  1.00 14.86      B    C  
ATOM   2188  CD2 LEU B  44     -17.895   6.693 -13.848  1.00 16.51      B    C  
ATOM   2189  N   ALA B  45     -19.820   6.336 -18.194  1.00 15.43      B    N  
ATOM   2190  CA  ALA B  45     -19.868   5.068 -18.913  1.00 18.00      B    C  
ATOM   2191  C   ALA B  45     -19.471   5.287 -20.377  1.00 19.27      B    C  
ATOM   2192  O   ALA B  45     -18.778   4.469 -20.992  1.00 17.85      B    O  
ATOM   2193  CB  ALA B  45     -21.273   4.513 -18.866  1.00 17.80      B    C  
ATOM   2194  N   ASP B  46     -19.953   6.402 -20.934  1.00 20.93      B    N  
ATOM   2195  CA  ASP B  46     -19.709   6.713 -22.334  1.00 21.35      B    C  
ATOM   2196  C   ASP B  46     -18.217   6.973 -22.546  1.00 21.82      B    C  
ATOM   2197  O   ASP B  46     -17.655   6.507 -23.540  1.00 21.12      B    O  
ATOM   2198  CB  ASP B  46     -20.596   7.855 -22.843  1.00 19.70      B    C  
ATOM   2199  CG  ASP B  46     -22.071   7.516 -23.008  1.00 20.55      B    C  
ATOM   2200  OD1 ASP B  46     -22.463   6.304 -22.915  1.00 19.72      B    O  
ATOM   2201  OD2 ASP B  46     -22.836   8.476 -23.203  1.00 20.04      B    O1-
ATOM   2202  N   GLU B  47     -17.586   7.722 -21.619  1.00 22.83      B    N  
ATOM   2203  CA  GLU B  47     -16.153   8.003 -21.689  1.00 20.73      B    C  
ATOM   2204  C   GLU B  47     -15.370   6.689 -21.666  1.00 20.80      B    C  
ATOM   2205  O   GLU B  47     -14.480   6.491 -22.483  1.00 22.55      B    O  
ATOM   2206  CB  GLU B  47     -15.785   9.066 -20.646  1.00 23.13      B    C  
ATOM   2207  CG  GLU B  47     -14.316   9.151 -20.262  0.60 26.72      B    C  
ATOM   2208  CD  GLU B  47     -14.015  10.105 -19.110  0.60 28.06      B    C  
ATOM   2209  OE1 GLU B  47     -12.905  10.024 -18.551  0.60 27.73      B    O  
ATOM   2210  OE2 GLU B  47     -14.892  10.927 -18.769  0.60 29.82      B    O1-
ATOM   2211  N   LEU B  48     -15.713   5.785 -20.733  1.00 18.91      B    N  
ATOM   2212  CA  LEU B  48     -15.020   4.517 -20.562  1.00 18.44      B    C  
ATOM   2213  C   LEU B  48     -15.243   3.610 -21.771  1.00 18.34      B    C  
ATOM   2214  O   LEU B  48     -14.326   2.926 -22.222  1.00 20.01      B    O  
ATOM   2215  CB  LEU B  48     -15.507   3.856 -19.269  1.00 17.62      B    C  
ATOM   2216  CG  LEU B  48     -15.126   4.578 -17.966  1.00 17.07      B    C  
ATOM   2217  CD1 LEU B  48     -15.548   3.729 -16.788  1.00 16.62      B    C  
ATOM   2218  CD2 LEU B  48     -13.616   4.865 -17.890  1.00 18.18      B    C  
ATOM   2219  N   ASN B  49     -16.467   3.601 -22.300  1.00 19.50      B    N  
ATOM   2220  CA  ASN B  49     -16.782   2.775 -23.458  1.00 21.36      B    C  
ATOM   2221  C   ASN B  49     -16.110   3.309 -24.721  1.00 21.51      B    C  
ATOM   2222  O   ASN B  49     -15.815   2.532 -25.625  1.00 20.52      B    O  
ATOM   2223  CB  ASN B  49     -18.288   2.600 -23.680  1.00 20.62      B    C  
ATOM   2224  CG  ASN B  49     -18.887   1.610 -22.711  1.00 20.75      B    C  
ATOM   2225  OD1 ASN B  49     -18.237   0.617 -22.350  1.00 21.18      B    O  
ATOM   2226  ND2 ASN B  49     -20.108   1.898 -22.265  1.00 17.35      B    N  
ATOM   2227  N   LYS B  50     -15.883   4.627 -24.773  1.00 21.56      B    N  
ATOM   2228  CA  LYS B  50     -15.105   5.226 -25.849  1.00 22.87      B    C  
ATOM   2229  C   LYS B  50     -13.663   4.733 -25.747  1.00 24.04      B    C  
ATOM   2230  O   LYS B  50     -13.020   4.520 -26.762  1.00 24.90      B    O  
ATOM   2231  CB  LYS B  50     -15.188   6.762 -25.828  1.00 23.02      B    C  
ATOM   2232  CG  LYS B  50     -16.544   7.272 -26.361  1.00  0.00           C  
ATOM   2233  CD  LYS B  50     -16.927   8.671 -25.847  1.00  0.00           C  
ATOM   2234  CE  LYS B  50     -18.414   8.988 -26.074  1.00  0.00           C  
ATOM   2235  NZ  LYS B  50     -18.830  10.203 -25.354  1.00  0.00           N1+
ATOM   2236  N   GLU B  51     -13.154   4.555 -24.518  1.00 22.21      B    N  
ATOM   2237  CA  GLU B  51     -11.810   4.035 -24.326  1.00 23.05      B    C  
ATOM   2238  C   GLU B  51     -11.723   2.560 -24.740  1.00 23.36      B    C  
ATOM   2239  O   GLU B  51     -10.759   2.160 -25.387  1.00 23.51      B    O  
ATOM   2240  CB  GLU B  51     -11.325   4.350 -22.905  1.00 24.88      B    C  
ATOM   2241  CG  GLU B  51     -10.040   3.637 -22.556  0.80 29.64      B    C  
ATOM   2242  CD  GLU B  51      -8.847   4.422 -23.053  0.70 31.79      B    C  
ATOM   2243  OE1 GLU B  51      -7.714   3.897 -22.943  0.70 35.25      B    O  
ATOM   2244  OE2 GLU B  51      -9.063   5.560 -23.548  0.70 30.43      B    O1-
ATOM   2245  N   ARG B  52     -12.717   1.742 -24.379  1.00 22.94      B    N  
ATOM   2246  CA  ARG B  52     -12.800   0.354 -24.821  1.00 22.94      B    C  
ATOM   2247  C   ARG B  52     -14.267  -0.051 -24.800  1.00 23.02      B    C  
ATOM   2248  O   ARG B  52     -14.898   0.015 -23.750  1.00 21.53      B    O  
ATOM   2249  CB  ARG B  52     -12.154  -0.686 -23.895  1.00 25.65      B    C  
ATOM   2250  CG  ARG B  52     -10.743  -0.391 -23.405  1.00 29.82      B    C  
ATOM   2251  CD  ARG B  52     -10.137  -1.604 -22.718  1.00 30.33      B    C  
ATOM   2252  NE  ARG B  52     -10.700  -1.975 -21.419  1.00 31.76      B    N  
ATOM   2253  CZ  ARG B  52     -10.470  -1.328 -20.273  1.00 29.91      B    C  
ATOM   2254  NH2 ARG B  52     -11.008  -1.766 -19.153  1.00 28.81      B    N1+
ATOM   2255  NH1 ARG B  52      -9.711  -0.244 -20.252  1.00 33.16      B    N  
ATOM   2256  N   SER B  53     -14.773  -0.517 -25.950  1.00 20.77      B    N  
ATOM   2257  CA ASER B  53     -16.185  -0.783 -26.150  0.70 20.90      B    C  
ATOM   2258  CA BSER B  53     -16.189  -0.770 -26.146  0.30 20.38           C  
ATOM   2259  C   SER B  53     -16.672  -1.906 -25.253  1.00 19.85      B    C  
ATOM   2260  O   SER B  53     -15.976  -2.896 -25.058  1.00 20.25      B    O  
ATOM   2261  CB ASER B  53     -16.469  -1.132 -27.596  0.70 22.65      B    C  
ATOM   2262  CB BSER B  53     -16.483  -1.078 -27.593  0.30 20.35           C  
ATOM   2263  OG ASER B  53     -16.102  -0.050 -28.429  0.70 24.32      B    O  
ATOM   2264  OG BSER B  53     -15.961  -2.351 -27.934  0.30 19.32           O  
ATOM   2265  N   ASN B  54     -17.910  -1.749 -24.779  1.00 20.70      B    N  
ATOM   2266  CA  ASN B  54     -18.627  -2.753 -24.018  1.00 24.55      B    C  
ATOM   2267  C   ASN B  54     -17.875  -3.048 -22.718  1.00 21.55      B    C  
ATOM   2268  O   ASN B  54     -17.832  -4.201 -22.293  1.00 20.88      B    O  
ATOM   2269  CB  ASN B  54     -18.881  -4.027 -24.835  1.00 29.10      B    C  
ATOM   2270  CG  ASN B  54     -19.738  -3.797 -26.062  0.70 30.49      B    C  
ATOM   2271  OD1 ASN B  54     -19.725  -4.748 -26.977  0.70 33.19      B    O  
ATOM   2272  ND2 ASN B  54     -20.408  -2.773 -26.191  0.70 34.09      B    N  
ATOM   2273  N   THR B  55     -17.351  -1.996 -22.066  1.00 19.18      B    N  
ATOM   2274  CA  THR B  55     -16.664  -2.230 -20.792  1.00 18.34      B    C  
ATOM   2275  C   THR B  55     -17.314  -1.524 -19.588  1.00 18.77      B    C  
ATOM   2276  O   THR B  55     -16.824  -1.660 -18.466  1.00 18.99      B    O  
ATOM   2277  CB  THR B  55     -15.164  -1.901 -20.858  1.00 16.95      B    C  
ATOM   2278  OG1 THR B  55     -15.004  -0.514 -21.175  1.00 16.01      B    O  
ATOM   2279  CG2 THR B  55     -14.397  -2.809 -21.801  1.00 17.30      B    C  
ATOM   2280  N   ALA B  56     -18.390  -0.766 -19.803  1.00 16.70      B    N  
ATOM   2281  CA  ALA B  56     -19.026  -0.025 -18.718  1.00 16.68      B    C  
ATOM   2282  C   ALA B  56     -20.526  -0.032 -18.947  1.00 17.59      B    C  
ATOM   2283  O   ALA B  56     -20.979   0.163 -20.097  1.00 17.24      B    O  
ATOM   2284  CB  ALA B  56     -18.510   1.410 -18.636  1.00 14.67      B    C  
ATOM   2285  N   VAL B  57     -21.273  -0.284 -17.854  1.00 16.48      B    N  
ATOM   2286  CA  VAL B  57     -22.725  -0.095 -17.846  1.00 17.12      B    C  
ATOM   2287  C   VAL B  57     -23.089   0.701 -16.592  1.00 17.72      B    C  
ATOM   2288  O   VAL B  57     -22.282   0.809 -15.666  1.00 17.59      B    O  
ATOM   2289  CB  VAL B  57     -23.497  -1.430 -17.936  1.00 18.28      B    C  
ATOM   2290  CG1 VAL B  57     -23.145  -2.205 -19.201  1.00 17.88      B    C  
ATOM   2291  CG2 VAL B  57     -23.316  -2.323 -16.705  1.00 16.95      B    C  
ATOM   2292  N   VAL B  58     -24.270   1.329 -16.602  1.00 18.05      B    N  
ATOM   2293  CA  VAL B  58     -24.775   1.999 -15.414  1.00 18.07      B    C  
ATOM   2294  C   VAL B  58     -25.890   1.147 -14.827  1.00 18.79      B    C  
ATOM   2295  O   VAL B  58     -26.524   0.370 -15.537  1.00 16.96      B    O  
ATOM   2296  CB  VAL B  58     -25.276   3.442 -15.646  1.00 18.61      B    C  
ATOM   2297  CG1 VAL B  58     -24.205   4.363 -16.185  1.00 17.34      B    C  
ATOM   2298  CG2 VAL B  58     -26.570   3.498 -16.468  1.00 17.64      B    C  
ATOM   2299  N   CYS B  59     -26.093   1.314 -13.512  1.00 18.20      B    N  
ATOM   2300  CA  CYS B  59     -27.156   0.610 -12.819  1.00 20.01      B    C  
ATOM   2301  C   CYS B  59     -27.750   1.557 -11.779  1.00 18.62      B    C  
ATOM   2302  O   CYS B  59     -27.055   1.915 -10.842  1.00 18.94      B    O  
ATOM   2303  CB  CYS B  59     -26.566  -0.614 -12.132  1.00 21.18      B    C  
ATOM   2304  SG  CYS B  59     -27.840  -1.641 -11.370  1.00 24.74      B    S  
ATOM   2305  N   GLN B  60     -29.018   1.945 -11.931  1.00 17.27      B    N  
ATOM   2306  CA  GLN B  60     -29.667   2.869 -11.001  1.00 19.17      B    C  
ATOM   2307  C   GLN B  60     -30.266   2.082  -9.828  1.00 19.96      B    C  
ATOM   2308  O   GLN B  60     -30.881   1.046 -10.046  1.00 19.93      B    O  
ATOM   2309  CB  GLN B  60     -30.785   3.642 -11.715  1.00 19.57      B    C  
ATOM   2310  CG  GLN B  60     -31.311   4.847 -10.924  1.00 21.17      B    C  
ATOM   2311  CD  GLN B  60     -32.275   4.527  -9.797  1.00 23.90      B    C  
ATOM   2312  OE1 GLN B  60     -32.984   3.513  -9.802  1.00 24.27      B    O  
ATOM   2313  NE2 GLN B  60     -32.308   5.392  -8.797  1.00 22.37      B    N  
ATOM   2314  N   ALA B  61     -30.117   2.592  -8.591  1.00 19.52      B    N  
ATOM   2315  CA  ALA B  61     -30.751   2.016  -7.416  1.00 18.82      B    C  
ATOM   2316  C   ALA B  61     -30.594   2.961  -6.231  1.00 19.80      B    C  
ATOM   2317  O   ALA B  61     -29.515   3.520  -6.020  1.00 19.37      B    O  
ATOM   2318  CB  ALA B  61     -30.152   0.669  -7.079  1.00 19.73      B    C  
ATOM   2319  N   ASP B  62     -31.700   3.148  -5.493  1.00 19.00      B    N  
ATOM   2320  CA  ASP B  62     -31.682   3.795  -4.192  1.00 19.29      B    C  
ATOM   2321  C   ASP B  62     -31.203   2.781  -3.159  1.00 19.96      B    C  
ATOM   2322  O   ASP B  62     -31.737   1.672  -3.118  1.00 20.13      B    O  
ATOM   2323  CB  ASP B  62     -33.074   4.357  -3.889  1.00 24.62      B    C  
ATOM   2324  CG  ASP B  62     -33.184   5.065  -2.552  1.00 26.09      B    C  
ATOM   2325  OD1 ASP B  62     -32.174   5.144  -1.831  1.00 25.62      B    O  
ATOM   2326  OD2 ASP B  62     -34.301   5.492  -2.225  1.00 32.14      B    O1-
ATOM   2327  N   LEU B  63     -30.204   3.148  -2.331  1.00 17.76      B    N  
ATOM   2328  CA  LEU B  63     -29.658   2.228  -1.339  1.00 19.35      B    C  
ATOM   2329  C   LEU B  63     -30.151   2.536   0.074  1.00 18.40      B    C  
ATOM   2330  O   LEU B  63     -29.624   1.994   1.039  1.00 19.39      B    O  
ATOM   2331  CB  LEU B  63     -28.121   2.160  -1.413  1.00 17.00      B    C  
ATOM   2332  CG  LEU B  63     -27.586   1.599  -2.729  1.00 16.61      B    C  
ATOM   2333  CD1 LEU B  63     -26.062   1.652  -2.764  1.00 15.31      B    C  
ATOM   2334  CD2 LEU B  63     -28.092   0.168  -2.940  1.00 15.68      B    C  
ATOM   2335  N   THR B  64     -31.186   3.360   0.183  1.00 20.15      B    N  
ATOM   2336  CA  THR B  64     -31.924   3.509   1.431  1.00 20.97      B    C  
ATOM   2337  C   THR B  64     -32.482   2.159   1.891  1.00 22.44      B    C  
ATOM   2338  O   THR B  64     -32.957   1.349   1.093  1.00 22.61      B    O  
ATOM   2339  CB  THR B  64     -33.031   4.556   1.268  1.00 21.30      B    C  
ATOM   2340  OG1 THR B  64     -32.433   5.715   0.676  1.00 22.56      B    O  
ATOM   2341  CG2 THR B  64     -33.671   4.938   2.584  1.00 21.42      B    C  
ATOM   2342  N   ASN B  65     -32.426   1.913   3.201  1.00 23.04      B    N  
ATOM   2343  CA  ASN B  65     -32.991   0.685   3.743  1.00 25.42      B    C  
ATOM   2344  C   ASN B  65     -34.515   0.682   3.556  1.00 26.83      B    C  
ATOM   2345  O   ASN B  65     -35.178   1.689   3.787  1.00 24.01      B    O  
ATOM   2346  CB  ASN B  65     -32.602   0.436   5.202  1.00 23.69      B    C  
ATOM   2347  CG  ASN B  65     -32.886  -0.988   5.633  1.00 24.78      B    C  
ATOM   2348  OD1 ASN B  65     -32.580  -1.951   4.777  1.00 27.43      B    O  
ATOM   2349  ND2 ASN B  65     -33.407  -1.205   6.725  1.00 23.60      B    N  
ATOM   2350  N   SER B  66     -35.047  -0.473   3.131  1.00 27.42      B    N  
ATOM   2351  CA  SER B  66     -36.471  -0.677   2.939  1.00 27.25      B    C  
ATOM   2352  C   SER B  66     -36.695  -2.149   2.632  1.00 30.40      B    C  
ATOM   2353  O   SER B  66     -35.737  -2.925   2.571  1.00 27.13      B    O  
ATOM   2354  CB  SER B  66     -37.005   0.168   1.827  1.00 25.59      B    C  
ATOM   2355  OG  SER B  66     -36.824  -0.500   0.582  1.00 27.50      B    O  
ATOM   2356  N   ASN B  67     -37.971  -2.506   2.410  1.00 30.14      B    N  
ATOM   2357  CA AASN B  67     -38.399  -3.863   2.107  0.60 29.08      B    C  
ATOM   2358  CA BASN B  67     -38.328  -3.889   2.145  0.40 28.63           C  
ATOM   2359  C   ASN B  67     -37.810  -4.304   0.768  1.00 27.67      B    C  
ATOM   2360  O   ASN B  67     -37.645  -5.497   0.523  1.00 28.25      B    O  
ATOM   2361  CB AASN B  67     -39.934  -3.993   2.137  0.60 30.18      B    C  
ATOM   2362  CB BASN B  67     -39.823  -4.163   2.363  0.40 29.56           C  
ATOM   2363  CG AASN B  67     -40.652  -3.158   1.097  0.60 30.04      B    C  
ATOM   2364  CG BASN B  67     -40.186  -4.352   3.822  0.40 29.08           C  
ATOM   2365  OD1AASN B  67     -40.105  -2.204   0.547  0.60 32.87      B    O  
ATOM   2366  OD1BASN B  67     -39.331  -4.647   4.659  0.40 28.06           O  
ATOM   2367  ND2AASN B  67     -41.896  -3.501   0.816  0.60 33.55      B    N  
ATOM   2368  ND2BASN B  67     -41.458  -4.176   4.136  0.40 31.07           N  
ATOM   2369  N   VAL B  68     -37.499  -3.324  -0.100  1.00 25.80      B    N  
ATOM   2370  CA  VAL B  68     -37.009  -3.624  -1.445  1.00 24.80      B    C  
ATOM   2371  C   VAL B  68     -35.474  -3.551  -1.537  1.00 24.60      B    C  
ATOM   2372  O   VAL B  68     -34.918  -3.926  -2.563  1.00 22.19      B    O  
ATOM   2373  CB  VAL B  68     -37.703  -2.820  -2.572  1.00 26.69      B    C  
ATOM   2374  CG1 VAL B  68     -39.228  -2.858  -2.477  1.00 26.66      B    C  
ATOM   2375  CG2 VAL B  68     -37.198  -1.378  -2.723  1.00 24.54      B    C  
ATOM   2376  N   LEU B  69     -34.783  -3.127  -0.468  1.00 21.14      B    N  
ATOM   2377  CA  LEU B  69     -33.328  -2.998  -0.554  1.00 19.79      B    C  
ATOM   2378  C   LEU B  69     -32.668  -4.330  -0.911  1.00 19.43      B    C  
ATOM   2379  O   LEU B  69     -31.801  -4.357  -1.778  1.00 22.01      B    O  
ATOM   2380  CB  LEU B  69     -32.732  -2.368   0.717  1.00 17.81      B    C  
ATOM   2381  CG  LEU B  69     -31.221  -2.090   0.629  1.00 16.61      B    C  
ATOM   2382  CD1 LEU B  69     -30.883  -1.081  -0.454  1.00 16.62      B    C  
ATOM   2383  CD2 LEU B  69     -30.644  -1.632   1.941  1.00 15.91      B    C  
ATOM   2384  N   PRO B  70     -33.022  -5.482  -0.291  1.00 19.34      B    N  
ATOM   2385  CA  PRO B  70     -32.416  -6.759  -0.683  1.00 20.39      B    C  
ATOM   2386  C   PRO B  70     -32.529  -7.100  -2.171  1.00 22.44      B    C  
ATOM   2387  O   PRO B  70     -31.552  -7.512  -2.803  1.00 21.88      B    O  
ATOM   2388  CB  PRO B  70     -33.117  -7.796   0.226  1.00 20.24      B    C  
ATOM   2389  CG  PRO B  70     -33.561  -6.988   1.428  1.00 18.58      B    C  
ATOM   2390  CD  PRO B  70     -33.937  -5.626   0.858  1.00 18.54      B    C  
ATOM   2391  N   ALA B  71     -33.729  -6.923  -2.735  1.00 23.54      B    N  
ATOM   2392  CA  ALA B  71     -33.934  -7.139  -4.163  1.00 22.21      B    C  
ATOM   2393  C   ALA B  71     -33.096  -6.143  -4.972  1.00 20.79      B    C  
ATOM   2394  O   ALA B  71     -32.473  -6.533  -5.955  1.00 20.57      B    O  
ATOM   2395  CB  ALA B  71     -35.421  -7.024  -4.486  1.00 21.19      B    C  
ATOM   2396  N   SER B  72     -33.060  -4.863  -4.557  1.00 17.74      B    N  
ATOM   2397  CA  SER B  72     -32.212  -3.887  -5.232  1.00 19.72      B    C  
ATOM   2398  C   SER B  72     -30.752  -4.340  -5.302  1.00 18.80      B    C  
ATOM   2399  O   SER B  72     -30.085  -4.167  -6.325  1.00 15.29      B    O  
ATOM   2400  CB  SER B  72     -32.248  -2.547  -4.564  1.00 20.72      B    C  
ATOM   2401  OG  SER B  72     -33.545  -2.014  -4.619  1.00 22.11      B    O  
ATOM   2402  N   CYS B  73     -30.245  -4.845  -4.170  1.00 19.08      B    N  
ATOM   2403  CA  CYS B  73     -28.827  -5.148  -4.029  1.00 18.64      B    C  
ATOM   2404  C   CYS B  73     -28.498  -6.388  -4.855  1.00 18.82      B    C  
ATOM   2405  O   CYS B  73     -27.477  -6.434  -5.536  1.00 20.00      B    O  
ATOM   2406  CB  CYS B  73     -28.482  -5.340  -2.559  1.00 16.95      B    C  
ATOM   2407  SG  CYS B  73     -28.379  -3.741  -1.714  1.00 17.83      B    S  
ATOM   2408  N   GLU B  74     -29.413  -7.351  -4.854  1.00 20.33      B    N  
ATOM   2409  CA  GLU B  74     -29.256  -8.518  -5.710  1.00 23.58      B    C  
ATOM   2410  C   GLU B  74     -29.261  -8.119  -7.191  1.00 22.46      B    C  
ATOM   2411  O   GLU B  74     -28.504  -8.667  -7.987  1.00 22.99      B    O  
ATOM   2412  CB  GLU B  74     -30.325  -9.569  -5.415  1.00 25.64      B    C  
ATOM   2413  CG  GLU B  74     -29.990 -10.873  -6.118  1.00 30.05      B    C  
ATOM   2414  CD  GLU B  74     -30.861 -12.044  -5.708  0.60 34.79      B    C  
ATOM   2415  OE1 GLU B  74     -30.298 -13.144  -5.541  0.60 34.89      B    O  
ATOM   2416  OE2 GLU B  74     -32.098 -11.857  -5.570  0.60 35.88      B    O1-
ATOM   2417  N   GLU B  75     -30.062  -7.120  -7.548  1.00 23.96      B    N  
ATOM   2418  CA  GLU B  75     -30.138  -6.658  -8.935  1.00 25.29      B    C  
ATOM   2419  C   GLU B  75     -28.844  -5.932  -9.320  1.00 25.68      B    C  
ATOM   2420  O   GLU B  75     -28.463  -5.964 -10.478  1.00 23.28      B    O  
ATOM   2421  CB  GLU B  75     -31.383  -5.794  -9.172  1.00 26.06      B    C  
ATOM   2422  CG  GLU B  75     -31.462  -5.119 -10.540  0.60 28.97      B    C  
ATOM   2423  CD  GLU B  75     -31.487  -6.057 -11.740  0.60 31.74      B    C  
ATOM   2424  OE1 GLU B  75     -30.925  -5.666 -12.793  0.60 32.83      B    O  
ATOM   2425  OE2 GLU B  75     -32.045  -7.189 -11.612  0.60 30.71      B    O1-
ATOM   2426  N   ILE B  76     -28.156  -5.296  -8.359  1.00 21.28      B    N  
ATOM   2427  CA  ILE B  76     -26.905  -4.630  -8.693  1.00 21.06      B    C  
ATOM   2428  C   ILE B  76     -25.861  -5.690  -9.038  1.00 20.55      B    C  
ATOM   2429  O   ILE B  76     -25.164  -5.574 -10.047  1.00 19.09      B    O  
ATOM   2430  CB  ILE B  76     -26.424  -3.695  -7.560  1.00 21.02      B    C  
ATOM   2431  CG1 ILE B  76     -27.344  -2.489  -7.408  1.00 18.68      B    C  
ATOM   2432  CG2 ILE B  76     -25.000  -3.233  -7.818  1.00 20.02      B    C  
ATOM   2433  CD1 ILE B  76     -27.129  -1.717  -6.104  1.00 19.07      B    C  
ATOM   2434  N   ILE B  77     -25.764  -6.719  -8.185  1.00 19.02      B    N  
ATOM   2435  CA  ILE B  77     -24.816  -7.792  -8.434  1.00 19.29      B    C  
ATOM   2436  C   ILE B  77     -25.208  -8.478  -9.741  1.00 20.87      B    C  
ATOM   2437  O   ILE B  77     -24.352  -8.668 -10.596  1.00 19.59      B    O  
ATOM   2438  CB  ILE B  77     -24.738  -8.770  -7.245  1.00 21.27      B    C  
ATOM   2439  CG1 ILE B  77     -24.319  -8.042  -5.955  1.00 17.57      B    C  
ATOM   2440  CG2 ILE B  77     -23.818  -9.947  -7.591  1.00 21.31      B    C  
ATOM   2441  CD1 ILE B  77     -22.976  -7.303  -6.063  1.00 19.61      B    C  
ATOM   2442  N   ASN B  78     -26.508  -8.783  -9.902  1.00 21.54      B    N  
ATOM   2443  CA  ASN B  78     -26.992  -9.468 -11.095  1.00 23.64      B    C  
ATOM   2444  C   ASN B  78     -26.553  -8.707 -12.345  1.00 23.64      B    C  
ATOM   2445  O   ASN B  78     -26.127  -9.325 -13.324  1.00 26.14      B    O  
ATOM   2446  CB  ASN B  78     -28.497  -9.780 -11.032  1.00 25.80      B    C  
ATOM   2447  CG  ASN B  78     -28.780 -11.007 -10.181  1.00 33.30      B    C  
ATOM   2448  OD1 ASN B  78     -27.881 -11.819  -9.923  1.00 38.19      B    O  
ATOM   2449  ND2 ASN B  78     -30.023 -11.163  -9.740  1.00 34.71      B    N  
ATOM   2450  N   SER B  79     -26.633  -7.367 -12.293  1.00 22.54      B    N  
ATOM   2451  CA  SER B  79     -26.368  -6.554 -13.468  1.00 22.22      B    C  
ATOM   2452  C   SER B  79     -24.927  -6.751 -13.940  1.00 22.00      B    C  
ATOM   2453  O   SER B  79     -24.657  -6.735 -15.147  1.00 22.89      B    O  
ATOM   2454  CB  SER B  79     -26.666  -5.095 -13.218  1.00 23.15      B    C  
ATOM   2455  OG  SER B  79     -25.521  -4.492 -12.617  1.00 28.47      B    O  
ATOM   2456  N   CYS B  80     -23.996  -6.932 -12.994  1.00 18.15      B    N  
ATOM   2457  CA  CYS B  80     -22.604  -7.179 -13.351  1.00 18.01      B    C  
ATOM   2458  C   CYS B  80     -22.499  -8.498 -14.126  1.00 17.67      B    C  
ATOM   2459  O   CYS B  80     -21.857  -8.523 -15.155  1.00 17.91      B    O  
ATOM   2460  CB  CYS B  80     -21.688  -7.234 -12.120  1.00 16.09      B    C  
ATOM   2461  SG  CYS B  80     -19.939  -7.043 -12.543  1.00 17.93      B    S  
ATOM   2462  N   PHE B  81     -23.096  -9.580 -13.602  1.00 19.06      B    N  
ATOM   2463  CA  PHE B  81     -23.089 -10.894 -14.240  1.00 21.93      B    C  
ATOM   2464  C   PHE B  81     -23.761 -10.878 -15.619  1.00 22.67      B    C  
ATOM   2465  O   PHE B  81     -23.263 -11.517 -16.540  1.00 22.68      B    O  
ATOM   2466  CB  PHE B  81     -23.752 -11.955 -13.354  1.00 20.75      B    C  
ATOM   2467  CG  PHE B  81     -22.836 -12.450 -12.266  1.00 22.42      B    C  
ATOM   2468  CD1 PHE B  81     -21.910 -13.454 -12.529  1.00 22.82      B    C  
ATOM   2469  CE1 PHE B  81     -21.043 -13.901 -11.543  1.00 22.87      B    C  
ATOM   2470  CZ  PHE B  81     -21.092 -13.331 -10.281  1.00 22.86      B    C  
ATOM   2471  CD2 PHE B  81     -22.872 -11.887 -11.001  1.00 20.99      B    C  
ATOM   2472  CE2 PHE B  81     -22.003 -12.325 -10.014  1.00 21.06      B    C  
ATOM   2473  N  AARG B  82     -24.876 -10.151 -15.756  0.60 23.40      B    N  
ATOM   2474  N  BARG B  82     -24.868 -10.138 -15.755  0.40 22.86           N  
ATOM   2475  CA AARG B  82     -25.583 -10.085 -17.031  0.60 23.28      B    C  
ATOM   2476  CA BARG B  82     -25.597 -10.074 -17.017  0.40 22.70           C  
ATOM   2477  C  AARG B  82     -24.737  -9.317 -18.043  0.60 23.80      B    C  
ATOM   2478  C  BARG B  82     -24.790  -9.286 -18.047  0.40 23.28           C  
ATOM   2479  O  AARG B  82     -24.615  -9.730 -19.196  0.60 24.37      B    O  
ATOM   2480  O  BARG B  82     -24.757  -9.652 -19.221  0.40 23.97           O  
ATOM   2481  CB AARG B  82     -26.973  -9.454 -16.879  0.60 24.29      B    C  
ATOM   2482  CB BARG B  82     -26.994  -9.470 -16.828  0.40 22.82           C  
ATOM   2483  CG AARG B  82     -27.962 -10.291 -16.078  0.60 25.64      B    C  
ATOM   2484  CG BARG B  82     -27.922 -10.296 -15.948  0.40 23.12           C  
ATOM   2485  CD AARG B  82     -29.351  -9.680 -16.021  0.60 28.16      B    C  
ATOM   2486  CD BARG B  82     -29.246  -9.600 -15.691  0.40 24.18           C  
ATOM   2487  NE AARG B  82     -30.065 -10.185 -14.857  0.60 30.08      B    N  
ATOM   2488  NE BARG B  82     -30.188  -9.762 -16.788  0.40 24.68           N  
ATOM   2489  CZ AARG B  82     -30.497  -9.455 -13.833  0.60 32.71      B    C  
ATOM   2490  CZ BARG B  82     -30.791 -10.909 -17.080  0.40 25.36           C  
ATOM   2491  NH2AARG B  82     -31.123 -10.052 -12.836  0.60 33.10      B    N1+
ATOM   2492  NH2BARG B  82     -31.638 -10.982 -18.090  0.40 25.46           N1+
ATOM   2493  NH1AARG B  82     -30.324  -8.140 -13.807  0.60 33.71      B    N  
ATOM   2494  NH1BARG B  82     -30.536 -11.989 -16.363  0.40 26.47           N  
ATOM   2495  N   ALA B  83     -24.141  -8.203 -17.599  1.00 23.62      B    N  
ATOM   2496  CA  ALA B  83     -23.298  -7.406 -18.478  1.00 21.54      B    C  
ATOM   2497  C   ALA B  83     -22.013  -8.144 -18.836  1.00 22.13      B    C  
ATOM   2498  O   ALA B  83     -21.617  -8.077 -19.991  1.00 23.24      B    O  
ATOM   2499  CB  ALA B  83     -23.037  -6.004 -17.964  1.00 21.21      B    C  
ATOM   2500  N   PHE B  84     -21.346  -8.810 -17.873  1.00 18.52      B    N  
ATOM   2501  CA  PHE B  84     -19.949  -9.159 -18.108  1.00 18.60      B    C  
ATOM   2502  C   PHE B  84     -19.690 -10.630 -17.819  1.00 18.52      B    C  
ATOM   2503  O   PHE B  84     -18.581 -11.105 -18.046  1.00 20.44      B    O  
ATOM   2504  CB  PHE B  84     -19.037  -8.290 -17.241  1.00 17.92      B    C  
ATOM   2505  CG  PHE B  84     -19.245  -6.808 -17.444  1.00 17.68      B    C  
ATOM   2506  CD1 PHE B  84     -19.138  -6.240 -18.711  1.00 16.54      B    C  
ATOM   2507  CE1 PHE B  84     -19.282  -4.863 -18.885  1.00 16.85      B    C  
ATOM   2508  CZ  PHE B  84     -19.550  -4.049 -17.798  1.00 16.51      B    C  
ATOM   2509  CD2 PHE B  84     -19.479  -5.970 -16.353  1.00 16.95      B    C  
ATOM   2510  CE2 PHE B  84     -19.622  -4.600 -16.528  1.00 17.00      B    C  
ATOM   2511  N   GLY B  85     -20.695 -11.314 -17.274  1.00 18.18      B    N  
ATOM   2512  CA  GLY B  85     -20.645 -12.759 -17.081  1.00 20.27      B    C  
ATOM   2513  C   GLY B  85     -19.849 -13.169 -15.844  1.00 22.22      B    C  
ATOM   2514  O   GLY B  85     -19.572 -14.351 -15.638  1.00 20.98      B    O  
ATOM   2515  N   ARG B  86     -19.508 -12.181 -15.010  1.00 21.97      B    N  
ATOM   2516  CA  ARG B  86     -18.708 -12.407 -13.817  1.00 20.28      B    C  
ATOM   2517  C   ARG B  86     -18.733 -11.145 -12.947  1.00 20.89      B    C  
ATOM   2518  O   ARG B  86     -19.132 -10.058 -13.404  1.00 20.96      B    O  
ATOM   2519  CB  ARG B  86     -17.271 -12.773 -14.210  1.00 20.85      B    C  
ATOM   2520  CG  ARG B  86     -16.561 -11.726 -15.060  1.00 21.82      B    C  
ATOM   2521  CD  ARG B  86     -15.210 -12.165 -15.601  1.00 22.43      B    C  
ATOM   2522  NE  ARG B  86     -14.234 -12.403 -14.543  1.00 23.85      B    N  
ATOM   2523  CZ  ARG B  86     -12.977 -12.782 -14.721  1.00 28.13      B    C  
ATOM   2524  NH2 ARG B  86     -12.198 -12.953 -13.670  1.00 27.84      B    N1+
ATOM   2525  NH1 ARG B  86     -12.497 -12.999 -15.940  1.00 29.52      B    N  
ATOM   2526  N   CYS B  87     -18.287 -11.308 -11.694  1.00 18.41      B    N  
ATOM   2527  CA  CYS B  87     -18.172 -10.187 -10.772  1.00 18.79      B    C  
ATOM   2528  C   CYS B  87     -17.047 -10.519  -9.797  1.00 17.19      B    C  
ATOM   2529  O   CYS B  87     -17.221 -11.332  -8.889  1.00 17.48      B    O  
ATOM   2530  CB  CYS B  87     -19.485  -9.943 -10.027  1.00 18.67      B    C  
ATOM   2531  SG  CYS B  87     -19.464  -8.423  -9.032  1.00 21.06      B    S  
ATOM   2532  N   ASP B  88     -15.917  -9.853 -10.000  1.00 15.93      B    N  
ATOM   2533  CA  ASP B  88     -14.677 -10.147  -9.303  1.00 16.13      B    C  
ATOM   2534  C   ASP B  88     -14.505  -9.210  -8.112  1.00 15.70      B    C  
ATOM   2535  O   ASP B  88     -13.888  -9.595  -7.113  1.00 15.60      B    O  
ATOM   2536  CB  ASP B  88     -13.482 -10.056 -10.257  1.00 15.78      B    C  
ATOM   2537  CG  ASP B  88     -13.618 -11.000 -11.446  1.00 19.12      B    C  
ATOM   2538  OD1 ASP B  88     -13.288 -12.196 -11.302  1.00 19.34      B    O  
ATOM   2539  OD2 ASP B  88     -14.144 -10.557 -12.468  1.00 18.99      B    O1-
ATOM   2540  N   VAL B  89     -15.008  -7.967  -8.242  1.00 14.84      B    N  
ATOM   2541  CA  VAL B  89     -14.775  -6.970  -7.200  1.00 14.36      B    C  
ATOM   2542  C   VAL B  89     -16.078  -6.233  -6.877  1.00 14.90      B    C  
ATOM   2543  O   VAL B  89     -16.846  -5.900  -7.786  1.00 13.36      B    O  
ATOM   2544  CB  VAL B  89     -13.687  -5.976  -7.656  1.00 14.28      B    C  
ATOM   2545  CG1 VAL B  89     -13.732  -4.632  -6.927  1.00 13.86      B    C  
ATOM   2546  CG2 VAL B  89     -12.298  -6.603  -7.652  1.00 13.80      B    C  
ATOM   2547  N   LEU B  90     -16.303  -5.969  -5.575  1.00 14.20      B    N  
ATOM   2548  CA  LEU B  90     -17.381  -5.102  -5.121  1.00 13.11      B    C  
ATOM   2549  C   LEU B  90     -16.730  -3.965  -4.350  1.00 12.92      B    C  
ATOM   2550  O   LEU B  90     -15.931  -4.234  -3.440  1.00 12.30      B    O  
ATOM   2551  CB  LEU B  90     -18.339  -5.896  -4.220  1.00 12.44      B    C  
ATOM   2552  CG  LEU B  90     -19.381  -5.058  -3.450  1.00 12.37      B    C  
ATOM   2553  CD1 LEU B  90     -20.301  -4.292  -4.418  1.00 12.18      B    C  
ATOM   2554  CD2 LEU B  90     -20.228  -5.947  -2.529  1.00 11.61      B    C  
ATOM   2555  N   VAL B  91     -17.097  -2.721  -4.699  1.00 12.67      B    N  
ATOM   2556  CA  VAL B  91     -16.641  -1.562  -3.942  1.00 13.30      B    C  
ATOM   2557  C   VAL B  91     -17.856  -0.833  -3.368  1.00 12.90      B    C  
ATOM   2558  O   VAL B  91     -18.663  -0.259  -4.103  1.00 12.70      B    O  
ATOM   2559  CB  VAL B  91     -15.789  -0.588  -4.787  1.00 13.78      B    C  
ATOM   2560  CG1 VAL B  91     -15.381   0.644  -3.972  1.00 12.81      B    C  
ATOM   2561  CG2 VAL B  91     -14.572  -1.250  -5.441  1.00 12.26      B    C  
ATOM   2562  N   ASN B  92     -17.951  -0.820  -2.031  1.00 12.76      B    N  
ATOM   2563  CA  ASN B  92     -19.058  -0.194  -1.326  1.00 12.47      B    C  
ATOM   2564  C   ASN B  92     -18.684   1.245  -0.992  1.00 13.29      B    C  
ATOM   2565  O   ASN B  92     -18.071   1.513   0.055  1.00 11.31      B    O  
ATOM   2566  CB  ASN B  92     -19.426  -0.976  -0.052  1.00 11.95      B    C  
ATOM   2567  CG  ASN B  92     -20.140  -2.267  -0.391  1.00 12.96      B    C  
ATOM   2568  OD1 ASN B  92     -21.146  -2.226  -1.104  1.00 14.29      B    O  
ATOM   2569  ND2 ASN B  92     -19.635  -3.408   0.082  1.00 11.50      B    N  
ATOM   2570  N   ASN B  93     -19.058   2.161  -1.895  1.00 13.30      B    N  
ATOM   2571  CA  ASN B  93     -18.607   3.535  -1.829  1.00 13.12      B    C  
ATOM   2572  C   ASN B  93     -19.778   4.488  -1.552  1.00 13.80      B    C  
ATOM   2573  O   ASN B  93     -19.585   5.534  -0.934  1.00 15.27      B    O  
ATOM   2574  CB  ASN B  93     -17.858   3.910  -3.110  1.00 13.58      B    C  
ATOM   2575  CG  ASN B  93     -17.698   5.410  -3.255  1.00 14.39      B    C  
ATOM   2576  OD1 ASN B  93     -16.742   5.971  -2.716  1.00 13.72      B    O  
ATOM   2577  ND2 ASN B  93     -18.587   6.058  -4.011  1.00 14.02      B    N  
ATOM   2578  N   ALA B  94     -20.986   4.175  -2.051  1.00 13.33      B    N  
ATOM   2579  CA  ALA B  94     -22.118   5.081  -1.932  1.00 13.21      B    C  
ATOM   2580  C   ALA B  94     -22.387   5.376  -0.460  1.00 14.42      B    C  
ATOM   2581  O   ALA B  94     -22.294   4.492   0.384  1.00 13.05      B    O  
ATOM   2582  CB  ALA B  94     -23.362   4.503  -2.595  1.00 13.75      B    C  
ATOM   2583  N   SER B  95     -22.740   6.635  -0.160  1.00 14.45      B    N  
ATOM   2584  CA  SER B  95     -22.863   6.992   1.225  1.00 16.21      B    C  
ATOM   2585  C   SER B  95     -23.737   8.231   1.324  1.00 16.66      B    C  
ATOM   2586  O   SER B  95     -23.500   9.200   0.613  1.00 18.37      B    O  
ATOM   2587  CB  SER B  95     -21.471   7.268   1.795  1.00 16.62      B    C  
ATOM   2588  OG  SER B  95     -21.559   7.842   3.092  1.00 18.64      B    O  
ATOM   2589  N   ALA B  96     -24.740   8.181   2.207  1.00 17.04      B    N  
ATOM   2590  CA  ALA B  96     -25.460   9.370   2.637  1.00 16.16      B    C  
ATOM   2591  C   ALA B  96     -24.705   9.983   3.816  1.00 16.00      B    C  
ATOM   2592  O   ALA B  96     -24.117   9.273   4.628  1.00 14.55      B    O  
ATOM   2593  CB  ALA B  96     -26.872   8.969   3.023  1.00 17.44      B    C  
ATOM   2594  N   PHE B  97     -24.749  11.311   3.925  1.00 16.18      B    N  
ATOM   2595  CA  PHE B  97     -23.933  11.993   4.905  1.00 18.21      B    C  
ATOM   2596  C   PHE B  97     -24.577  13.342   5.223  1.00 18.87      B    C  
ATOM   2597  O   PHE B  97     -24.679  14.197   4.353  1.00 20.25      B    O  
ATOM   2598  CB  PHE B  97     -22.526  12.167   4.319  1.00 20.76      B    C  
ATOM   2599  CG  PHE B  97     -21.638  13.150   5.032  1.00 20.24      B    C  
ATOM   2600  CD1 PHE B  97     -21.047  12.825   6.244  1.00 20.88      B    C  
ATOM   2601  CE1 PHE B  97     -20.214  13.722   6.894  1.00 23.18      B    C  
ATOM   2602  CZ  PHE B  97     -19.958  14.963   6.324  1.00 22.08      B    C  
ATOM   2603  CD2 PHE B  97     -21.340  14.378   4.452  1.00 21.24      B    C  
ATOM   2604  CE2 PHE B  97     -20.512  15.280   5.102  1.00 21.59      B    C  
ATOM   2605  N   TYR B  98     -25.058  13.481   6.458  1.00 17.63      B    N  
ATOM   2606  CA  TYR B  98     -25.620  14.713   6.982  1.00 17.57      B    C  
ATOM   2607  C   TYR B  98     -25.771  14.574   8.495  1.00 17.24      B    C  
ATOM   2608  O   TYR B  98     -25.774  13.460   9.025  1.00 16.10      B    O  
ATOM   2609  CB  TYR B  98     -26.954  15.049   6.311  1.00 19.22      B    C  
ATOM   2610  CG  TYR B  98     -27.998  13.951   6.306  1.00 19.21      B    C  
ATOM   2611  CD1 TYR B  98     -28.829  13.729   7.400  1.00 18.29      B    C  
ATOM   2612  CE1 TYR B  98     -29.788  12.724   7.385  1.00 18.78      B    C  
ATOM   2613  CZ  TYR B  98     -29.936  11.921   6.262  1.00 19.38      B    C  
ATOM   2614  OH  TYR B  98     -30.889  10.925   6.211  1.00 18.49      B    O  
ATOM   2615  CE2 TYR B  98     -29.134  12.150   5.154  1.00 18.72      B    C  
ATOM   2616  CD2 TYR B  98     -28.190  13.165   5.174  1.00 19.08      B    C  
ATOM   2617  N   PRO B  99     -25.896  15.705   9.233  1.00 16.73      B    N  
ATOM   2618  CA  PRO B  99     -25.998  15.669  10.688  1.00 16.85      B    C  
ATOM   2619  C   PRO B  99     -27.350  15.139  11.159  1.00 16.88      B    C  
ATOM   2620  O   PRO B  99     -28.341  15.273  10.450  1.00 15.76      B    O  
ATOM   2621  CB  PRO B  99     -25.797  17.124  11.152  1.00 18.24      B    C  
ATOM   2622  CG  PRO B  99     -25.874  17.993   9.902  1.00 17.28      B    C  
ATOM   2623  CD  PRO B  99     -25.928  17.074   8.693  1.00 17.85      B    C  
ATOM   2624  N   THR B 100     -27.335  14.474  12.321  1.00 16.00      B    N  
ATOM   2625  CA  THR B 100     -28.509  13.957  13.017  1.00 17.22      B    C  
ATOM   2626  C   THR B 100     -28.347  14.285  14.509  1.00 17.60      B    C  
ATOM   2627  O   THR B 100     -28.071  13.411  15.331  1.00 16.83      B    O  
ATOM   2628  CB  THR B 100     -28.738  12.468  12.679  1.00 17.40      B    C  
ATOM   2629  OG1 THR B 100     -27.609  11.736  13.157  1.00 17.52      B    O  
ATOM   2630  CG2 THR B 100     -28.863  12.198  11.193  1.00 14.56      B    C  
ATOM   2631  N   PRO B 101     -28.512  15.571  14.914  1.00 18.90      B    N  
ATOM   2632  CA  PRO B 101     -28.331  15.980  16.308  1.00 20.17      B    C  
ATOM   2633  C   PRO B 101     -29.195  15.129  17.237  1.00 19.22      B    C  
ATOM   2634  O   PRO B 101     -30.320  14.758  16.901  1.00 19.32      B    O  
ATOM   2635  CB  PRO B 101     -28.851  17.434  16.357  1.00 20.96      B    C  
ATOM   2636  CG  PRO B 101     -28.822  17.914  14.912  1.00 20.20      B    C  
ATOM   2637  CD  PRO B 101     -28.980  16.679  14.055  1.00 21.52      B    C  
ATOM   2638  N   LEU B 102     -28.662  14.829  18.419  1.00 19.68      B    N  
ATOM   2639  CA  LEU B 102     -29.413  14.083  19.419  1.00 21.15      B    C  
ATOM   2640  C   LEU B 102     -30.466  14.962  20.101  1.00 24.69      B    C  
ATOM   2641  O   LEU B 102     -31.497  14.447  20.534  1.00 25.76      B    O  
ATOM   2642  CB  LEU B 102     -28.431  13.500  20.439  1.00 19.83      B    C  
ATOM   2643  CG  LEU B 102     -27.605  12.314  19.944  1.00 17.59      B    C  
ATOM   2644  CD1 LEU B 102     -26.486  11.998  20.918  1.00 16.47      B    C  
ATOM   2645  CD2 LEU B 102     -28.481  11.104  19.737  1.00 18.22      B    C  
ATOM   2646  N   VAL B 103     -30.211  16.276  20.199  1.00 26.40      B    N  
ATOM   2647  CA  VAL B 103     -31.044  17.158  21.019  1.00 30.16      B    C  
ATOM   2648  C   VAL B 103     -31.422  18.444  20.262  1.00 30.66      B    C  
ATOM   2649  O   VAL B 103     -30.580  18.908  19.468  1.00 28.75      B    O  
ATOM   2650  CB  VAL B 103     -30.417  17.438  22.409  1.00 32.62      B    C  
ATOM   2651  CG1 VAL B 103     -30.478  16.209  23.314  1.00 32.30      B    C  
ATOM   2652  CG2 VAL B 103     -28.979  17.942  22.339  1.00 34.46      B    C  
ATOM   2653  N   LYS B 114     -37.005  15.599   7.259  1.00 33.24      B    N  
ATOM   2654  CA  LYS B 114     -36.775  14.127   7.313  1.00 27.74      B    C  
ATOM   2655  C   LYS B 114     -37.121  13.596   8.697  1.00 24.83      B    C  
ATOM   2656  O   LYS B 114     -36.566  14.074   9.685  1.00 25.48      B    O  
ATOM   2657  CB  LYS B 114     -35.299  13.828   7.046  1.00 30.58      B    C  
ATOM   2658  CG  LYS B 114     -34.981  13.388   5.631  1.00 33.68      B    C  
ATOM   2659  CD  LYS B 114     -33.567  13.692   5.238  1.00 34.67      B    C  
ATOM   2660  CE  LYS B 114     -33.449  13.753   3.733  1.00 33.35      B    C  
ATOM   2661  NZ  LYS B 114     -32.262  13.004   3.285  1.00 31.94      B    N1+
ATOM   2662  N   THR B 115     -38.009  12.594   8.759  1.00 23.54      B    N  
ATOM   2663  CA  THR B 115     -38.274  11.907  10.008  1.00 22.53      B    C  
ATOM   2664  C   THR B 115     -36.998  11.171  10.433  1.00 23.78      B    C  
ATOM   2665  O   THR B 115     -36.180  10.784   9.575  1.00 21.67      B    O  
ATOM   2666  CB  THR B 115     -39.373  10.845   9.850  1.00 24.71      B    C  
ATOM   2667  OG1 THR B 115     -38.909   9.773   9.019  1.00 24.91      B    O  
ATOM   2668  CG2 THR B 115     -40.689  11.389   9.323  1.00 25.25      B    C  
ATOM   2669  N   VAL B 116     -36.878  10.906  11.745  1.00 22.55      B    N  
ATOM   2670  CA  VAL B 116     -35.703  10.209  12.256  1.00 23.51      B    C  
ATOM   2671  C   VAL B 116     -35.626   8.817  11.611  1.00 23.07      B    C  
ATOM   2672  O   VAL B 116     -34.533   8.317  11.362  1.00 21.62      B    O  
ATOM   2673  CB  VAL B 116     -35.640  10.152  13.798  1.00 24.00      B    C  
ATOM   2674  CG1 VAL B 116     -36.679   9.212  14.396  1.00 24.59      B    C  
ATOM   2675  CG2 VAL B 116     -34.261   9.697  14.262  1.00 24.50      B    C  
ATOM   2676  N   GLU B 117     -36.774   8.201  11.302  1.00 21.95      B    N  
ATOM   2677  CA  GLU B 117     -36.701   6.870  10.696  1.00 25.06      B    C  
ATOM   2678  C   GLU B 117     -36.203   6.911   9.247  1.00 22.12      B    C  
ATOM   2679  O   GLU B 117     -35.615   5.931   8.780  1.00 21.60      B    O  
ATOM   2680  CB  GLU B 117     -37.952   6.021  10.902  1.00 24.32      B    C  
ATOM   2681  CG  GLU B 117     -37.942   5.292  12.244  1.00 28.75      B    C  
ATOM   2682  CD  GLU B 117     -36.913   4.191  12.535  1.00 29.51      B    C  
ATOM   2683  OE1 GLU B 117     -36.396   3.554  11.606  1.00 35.14      B    O  
ATOM   2684  OE2 GLU B 117     -36.635   3.955  13.713  1.00 30.79      B    O1-
ATOM   2685  N   THR B 118     -36.458   8.017   8.535  1.00 21.13      B    N  
ATOM   2686  CA ATHR B 118     -35.863   8.229   7.222  0.50 20.56      B    C  
ATOM   2687  CA BTHR B 118     -35.848   8.159   7.219  0.50 21.70           C  
ATOM   2688  C   THR B 118     -34.347   8.396   7.379  1.00 19.74      B    C  
ATOM   2689  O   THR B 118     -33.568   7.856   6.613  1.00 19.14      B    O  
ATOM   2690  CB ATHR B 118     -36.555   9.397   6.504  0.50 21.36      B    C  
ATOM   2691  CB BTHR B 118     -36.531   9.184   6.303  0.50 23.92           C  
ATOM   2692  OG1ATHR B 118     -37.938   9.060   6.365  0.50 22.13      B    O  
ATOM   2693  OG1BTHR B 118     -36.511  10.474   6.915  0.50 26.74           O  
ATOM   2694  CG2ATHR B 118     -35.963   9.730   5.151  0.50 19.91      B    C  
ATOM   2695  CG2BTHR B 118     -37.936   8.788   5.897  0.50 24.42           C  
ATOM   2696  N   GLN B 119     -33.943   9.161   8.400  1.00 18.30      B    N  
ATOM   2697  CA  GLN B 119     -32.532   9.378   8.688  1.00 18.63      B    C  
ATOM   2698  C   GLN B 119     -31.848   8.025   8.898  1.00 16.54      B    C  
ATOM   2699  O   GLN B 119     -30.792   7.770   8.328  1.00 16.51      B    O  
ATOM   2700  CB  GLN B 119     -32.353  10.331   9.878  1.00 18.93      B    C  
ATOM   2701  CG  GLN B 119     -32.824  11.769   9.599  1.00 19.63      B    C  
ATOM   2702  CD  GLN B 119     -33.052  12.544  10.877  0.70 20.04      B    C  
ATOM   2703  OE1 GLN B 119     -32.467  12.276  11.924  0.70 22.50      B    O  
ATOM   2704  NE2 GLN B 119     -33.978  13.477  10.830  0.70 23.44      B    N  
ATOM   2705  N   VAL B 120     -32.489   7.152   9.695  1.00 16.14      B    N  
ATOM   2706  CA  VAL B 120     -31.980   5.815   9.970  1.00 15.66      B    C  
ATOM   2707  C   VAL B 120     -31.866   5.036   8.670  1.00 15.43      B    C  
ATOM   2708  O   VAL B 120     -30.812   4.489   8.372  1.00 15.45      B    O  
ATOM   2709  CB  VAL B 120     -32.847   5.066  10.999  1.00 15.67      B    C  
ATOM   2710  CG1 VAL B 120     -32.544   3.571  11.013  1.00 15.75      B    C  
ATOM   2711  CG2 VAL B 120     -32.676   5.678  12.384  1.00 14.66      B    C  
ATOM   2712  N   ALA B 121     -32.967   4.978   7.912  1.00 15.40      B    N  
ATOM   2713  CA  ALA B 121     -32.996   4.259   6.648  1.00 15.82      B    C  
ATOM   2714  C   ALA B 121     -31.861   4.710   5.725  1.00 15.50      B    C  
ATOM   2715  O   ALA B 121     -31.234   3.897   5.036  1.00 15.02      B    O  
ATOM   2716  CB  ALA B 121     -34.349   4.468   6.000  1.00 16.29      B    C  
ATOM   2717  N   GLU B 122     -31.655   6.022   5.640  1.00 15.63      B    N  
ATOM   2718  CA  GLU B 122     -30.707   6.547   4.667  1.00 18.14      B    C  
ATOM   2719  C   GLU B 122     -29.271   6.353   5.163  1.00 17.03      B    C  
ATOM   2720  O   GLU B 122     -28.441   5.771   4.457  1.00 17.33      B    O  
ATOM   2721  CB  GLU B 122     -30.972   8.024   4.398  1.00 18.94      B    C  
ATOM   2722  CG  GLU B 122     -32.139   8.233   3.460  1.00 21.66      B    C  
ATOM   2723  CD  GLU B 122     -32.509   9.692   3.228  1.00 24.87      B    C  
ATOM   2724  OE1 GLU B 122     -31.802  10.588   3.779  1.00 22.64      B    O  
ATOM   2725  OE2 GLU B 122     -33.508   9.932   2.481  1.00 24.77      B    O1-
ATOM   2726  N   LEU B 123     -29.015   6.800   6.397  1.00 15.20      B    N  
ATOM   2727  CA  LEU B 123     -27.655   6.801   6.899  1.00 16.19      B    C  
ATOM   2728  C   LEU B 123     -27.197   5.380   7.218  1.00 17.92      B    C  
ATOM   2729  O   LEU B 123     -26.090   5.012   6.814  1.00 18.77      B    O  
ATOM   2730  CB  LEU B 123     -27.514   7.763   8.075  1.00 15.04      B    C  
ATOM   2731  CG  LEU B 123     -27.618   9.245   7.669  1.00 16.34      B    C  
ATOM   2732  CD1 LEU B 123     -27.704  10.104   8.919  1.00 16.36      B    C  
ATOM   2733  CD2 LEU B 123     -26.406   9.682   6.874  1.00 17.30      B    C  
ATOM   2734  N   ILE B 124     -28.053   4.587   7.885  1.00 14.43      B    N  
ATOM   2735  CA  ILE B 124     -27.665   3.219   8.188  1.00 14.09      B    C  
ATOM   2736  C   ILE B 124     -27.801   2.345   6.944  1.00 15.34      B    C  
ATOM   2737  O   ILE B 124     -26.977   1.463   6.680  1.00 15.72      B    O  
ATOM   2738  CB  ILE B 124     -28.431   2.692   9.420  1.00 14.13      B    C  
ATOM   2739  CG1 ILE B 124     -28.260   3.667  10.597  1.00 12.96      B    C  
ATOM   2740  CG2 ILE B 124     -28.025   1.259   9.788  1.00 13.48      B    C  
ATOM   2741  CD1 ILE B 124     -26.834   3.769  11.065  1.00 13.13      B    C  
ATOM   2742  N   GLY B 125     -28.855   2.572   6.158  1.00 16.36      B    N  
ATOM   2743  CA  GLY B 125     -29.008   1.839   4.902  1.00 15.99      B    C  
ATOM   2744  C   GLY B 125     -27.816   1.916   3.942  1.00 16.36      B    C  
ATOM   2745  O   GLY B 125     -27.274   0.870   3.558  1.00 16.40      B    O  
ATOM   2746  N   THR B 126     -27.441   3.139   3.521  1.00 16.45      B    N  
ATOM   2747  CA  THR B 126     -26.408   3.327   2.509  1.00 18.33      B    C  
ATOM   2748  C   THR B 126     -25.063   2.901   3.066  1.00 18.89      B    C  
ATOM   2749  O   THR B 126     -24.269   2.281   2.364  1.00 18.86      B    O  
ATOM   2750  CB  THR B 126     -26.238   4.784   2.019  1.00 19.62      B    C  
ATOM   2751  OG1 THR B 126     -25.882   5.708   3.065  1.00 18.19      B    O  
ATOM   2752  CG2 THR B 126     -27.461   5.267   1.273  1.00 19.21      B    C  
ATOM   2753  N   ASN B 127     -24.857   3.195   4.356  1.00 18.35      B    N  
ATOM   2754  CA  ASN B 127     -23.521   3.088   4.906  1.00 17.27      B    C  
ATOM   2755  C   ASN B 127     -23.243   1.664   5.363  1.00 15.43      B    C  
ATOM   2756  O   ASN B 127     -22.087   1.283   5.444  1.00 15.90      B    O  
ATOM   2757  CB  ASN B 127     -23.293   4.119   6.004  1.00 15.96      B    C  
ATOM   2758  CG  ASN B 127     -22.954   5.463   5.392  1.00 19.10      B    C  
ATOM   2759  OD1 ASN B 127     -21.928   5.570   4.700  1.00 21.64      B    O  
ATOM   2760  ND2 ASN B 127     -23.774   6.476   5.631  1.00 14.99      B    N  
ATOM   2761  N   ALA B 128     -24.297   0.915   5.706  1.00 13.95      B    N  
ATOM   2762  CA  ALA B 128     -24.094  -0.339   6.419  1.00 13.78      B    C  
ATOM   2763  C   ALA B 128     -24.922  -1.476   5.820  1.00 12.69      B    C  
ATOM   2764  O   ALA B 128     -24.378  -2.533   5.509  1.00 12.35      B    O  
ATOM   2765  CB  ALA B 128     -24.406  -0.161   7.898  1.00 11.94      B    C  
ATOM   2766  N   ILE B 129     -26.245  -1.282   5.731  1.00 12.52      B    N  
ATOM   2767  CA  ILE B 129     -27.130  -2.387   5.359  1.00 13.47      B    C  
ATOM   2768  C   ILE B 129     -26.935  -2.769   3.888  1.00 12.40      B    C  
ATOM   2769  O   ILE B 129     -26.835  -3.957   3.527  1.00 10.90      B    O  
ATOM   2770  CB  ILE B 129     -28.624  -2.086   5.651  1.00 13.84      B    C  
ATOM   2771  CG1 ILE B 129     -28.902  -1.620   7.086  1.00 14.55      B    C  
ATOM   2772  CG2 ILE B 129     -29.450  -3.324   5.290  1.00 13.42      B    C  
ATOM   2773  CD1 ILE B 129     -28.123  -2.391   8.150  1.00 16.61      B    C  
ATOM   2774  N   ALA B 130     -26.862  -1.734   3.045  1.00 11.20      B    N  
ATOM   2775  CA  ALA B 130     -26.692  -1.991   1.616  1.00 12.95      B    C  
ATOM   2776  C   ALA B 130     -25.369  -2.720   1.372  1.00 12.24      B    C  
ATOM   2777  O   ALA B 130     -25.334  -3.742   0.680  1.00 12.49      B    O  
ATOM   2778  CB  ALA B 130     -26.879  -0.718   0.784  1.00 11.00      B    C  
ATOM   2779  N   PRO B 131     -24.238  -2.262   1.966  1.00 12.43      B    N  
ATOM   2780  CA  PRO B 131     -22.997  -3.038   1.892  1.00 12.56      B    C  
ATOM   2781  C   PRO B 131     -23.140  -4.496   2.329  1.00 14.42      B    C  
ATOM   2782  O   PRO B 131     -22.525  -5.369   1.734  1.00 15.35      B    O  
ATOM   2783  CB  PRO B 131     -22.062  -2.218   2.793  1.00 11.94      B    C  
ATOM   2784  CG  PRO B 131     -22.526  -0.796   2.498  1.00 11.84      B    C  
ATOM   2785  CD  PRO B 131     -24.044  -0.920   2.550  1.00 11.32      B    C  
ATOM   2786  N   PHE B 132     -23.895  -4.745   3.409  1.00 13.45      B    N  
ATOM   2787  CA  PHE B 132     -24.097  -6.103   3.908  1.00 14.52      B    C  
ATOM   2788  C   PHE B 132     -24.842  -6.953   2.861  1.00 14.46      B    C  
ATOM   2789  O   PHE B 132     -24.478  -8.108   2.575  1.00 14.43      B    O  
ATOM   2790  CB  PHE B 132     -24.800  -6.045   5.281  1.00 14.05      B    C  
ATOM   2791  CG  PHE B 132     -25.499  -7.330   5.674  1.00 15.04      B    C  
ATOM   2792  CD1 PHE B 132     -24.787  -8.394   6.217  1.00 15.08      B    C  
ATOM   2793  CE1 PHE B 132     -25.427  -9.584   6.547  1.00 15.46      B    C  
ATOM   2794  CZ  PHE B 132     -26.788  -9.736   6.346  1.00 14.62      B    C  
ATOM   2795  CD2 PHE B 132     -26.865  -7.494   5.461  1.00 15.43      B    C  
ATOM   2796  CE2 PHE B 132     -27.503  -8.693   5.789  1.00 16.05      B    C  
ATOM   2797  N   LEU B 133     -25.917  -6.381   2.303  1.00 13.69      B    N  
ATOM   2798  CA  LEU B 133     -26.755  -7.100   1.343  1.00 14.08      B    C  
ATOM   2799  C   LEU B 133     -26.005  -7.338   0.034  1.00 13.98      B    C  
ATOM   2800  O   LEU B 133     -26.044  -8.437  -0.535  1.00 13.81      B    O  
ATOM   2801  CB  LEU B 133     -28.052  -6.323   1.101  1.00 14.08      B    C  
ATOM   2802  CG  LEU B 133     -29.029  -6.288   2.279  1.00 13.58      B    C  
ATOM   2803  CD1 LEU B 133     -30.125  -5.295   1.973  1.00 13.19      B    C  
ATOM   2804  CD2 LEU B 133     -29.600  -7.693   2.582  1.00 13.27      B    C  
ATOM   2805  N   LEU B 134     -25.263  -6.321  -0.408  1.00 14.06      B    N  
ATOM   2806  CA  LEU B 134     -24.440  -6.491  -1.602  1.00 15.02      B    C  
ATOM   2807  C   LEU B 134     -23.408  -7.596  -1.370  1.00 14.39      B    C  
ATOM   2808  O   LEU B 134     -23.129  -8.369  -2.275  1.00 14.50      B    O  
ATOM   2809  CB  LEU B 134     -23.779  -5.162  -1.996  1.00 13.79      B    C  
ATOM   2810  CG  LEU B 134     -24.731  -4.080  -2.512  1.00 14.12      B    C  
ATOM   2811  CD1 LEU B 134     -24.125  -2.679  -2.398  1.00 12.59      B    C  
ATOM   2812  CD2 LEU B 134     -25.177  -4.358  -3.955  1.00 13.34      B    C  
ATOM   2813  N   THR B 135     -22.817  -7.641  -0.167  1.00 14.63      B    N  
ATOM   2814  CA  THR B 135     -21.816  -8.627   0.185  1.00 15.52      B    C  
ATOM   2815  C   THR B 135     -22.428 -10.027   0.110  1.00 15.89      B    C  
ATOM   2816  O   THR B 135     -21.795 -10.964  -0.391  1.00 16.66      B    O  
ATOM   2817  CB  THR B 135     -21.239  -8.364   1.590  1.00 14.99      B    C  
ATOM   2818  OG1 THR B 135     -20.556  -7.104   1.566  1.00 15.48      B    O  
ATOM   2819  CG2 THR B 135     -20.248  -9.430   2.020  1.00 14.25      B    C  
ATOM   2820  N  AMET B 136     -23.657 -10.162   0.633  0.50 16.83      B    N  
ATOM   2821  N  BMET B 136     -23.665 -10.148   0.585  0.50 17.30           N  
ATOM   2822  CA AMET B 136     -24.398 -11.421   0.605  0.50 17.98      B    C  
ATOM   2823  CA BMET B 136     -24.356 -11.426   0.608  0.50 18.84           C  
ATOM   2824  C  AMET B 136     -24.577 -11.853  -0.852  0.50 18.90      B    C  
ATOM   2825  C  BMET B 136     -24.671 -11.879  -0.822  0.50 19.46           C  
ATOM   2826  O  AMET B 136     -24.242 -12.986  -1.231  0.50 17.99      B    O  
ATOM   2827  O  BMET B 136     -24.484 -13.055  -1.166  0.50 18.50           O  
ATOM   2828  CB AMET B 136     -25.795 -11.282   1.228  0.50 17.62      B    C  
ATOM   2829  CB BMET B 136     -25.639 -11.289   1.427  0.50 19.25           C  
ATOM   2830  CG AMET B 136     -25.833 -11.165   2.742  0.50 18.56      B    C  
ATOM   2831  CG BMET B 136     -26.694 -12.290   1.082  0.50 21.32           C  
ATOM   2832  SD AMET B 136     -27.526 -11.120   3.429  0.50 19.85      B    S  
ATOM   2833  SD BMET B 136     -27.940 -12.240   2.376  0.50 23.68           S  
ATOM   2834  CE AMET B 136     -27.906 -12.873   3.400  0.50 19.87      B    C  
ATOM   2835  CE BMET B 136     -26.893 -12.563   3.795  0.50 22.31           C  
ATOM   2836  N   SER B 137     -25.115 -10.930  -1.657  1.00 17.76      B    N  
ATOM   2837  CA  SER B 137     -25.427 -11.218  -3.055  1.00 19.93      B    C  
ATOM   2838  C   SER B 137     -24.142 -11.546  -3.815  1.00 20.35      B    C  
ATOM   2839  O   SER B 137     -24.123 -12.497  -4.593  1.00 22.02      B    O  
ATOM   2840  CB  SER B 137     -26.185 -10.083  -3.730  1.00 18.35      B    C  
ATOM   2841  OG  SER B 137     -27.508  -9.971  -3.217  1.00 19.42      B    O  
ATOM   2842  N   PHE B 138     -23.074 -10.762  -3.578  1.00 18.73      B    N  
ATOM   2843  CA  PHE B 138     -21.766 -11.010  -4.185  1.00 17.27      B    C  
ATOM   2844  C   PHE B 138     -21.287 -12.441  -3.881  1.00 18.39      B    C  
ATOM   2845  O   PHE B 138     -20.916 -13.198  -4.785  1.00 18.10      B    O  
ATOM   2846  CB  PHE B 138     -20.769  -9.937  -3.718  1.00 15.72      B    C  
ATOM   2847  CG  PHE B 138     -19.376 -10.087  -4.282  1.00 15.16      B    C  
ATOM   2848  CD1 PHE B 138     -18.441 -10.909  -3.670  1.00 14.36      B    C  
ATOM   2849  CE1 PHE B 138     -17.165 -11.041  -4.204  1.00 14.97      B    C  
ATOM   2850  CZ  PHE B 138     -16.823 -10.399  -5.387  1.00 13.88      B    C  
ATOM   2851  CD2 PHE B 138     -19.029  -9.476  -5.492  1.00 15.16      B    C  
ATOM   2852  CE2 PHE B 138     -17.755  -9.619  -6.029  1.00 13.84      B    C  
ATOM   2853  N   ALA B 139     -21.278 -12.805  -2.591  1.00 17.03      B    N  
ATOM   2854  CA  ALA B 139     -20.780 -14.103  -2.158  1.00 19.72      B    C  
ATOM   2855  C   ALA B 139     -21.660 -15.259  -2.660  1.00 21.69      B    C  
ATOM   2856  O   ALA B 139     -21.118 -16.252  -3.141  1.00 20.34      B    O  
ATOM   2857  CB  ALA B 139     -20.603 -14.136  -0.653  1.00 18.37      B    C  
ATOM   2858  N   GLN B 140     -22.997 -15.115  -2.564  1.00 21.77      B    N  
ATOM   2859  CA  GLN B 140     -23.939 -16.132  -3.020  1.00 25.48      B    C  
ATOM   2860  C   GLN B 140     -23.678 -16.495  -4.486  1.00 27.23      B    C  
ATOM   2861  O   GLN B 140     -23.755 -17.664  -4.851  1.00 27.43      B    O  
ATOM   2862  CB  GLN B 140     -25.397 -15.705  -2.794  1.00 26.00      B    C  
ATOM   2863  CG  GLN B 140     -26.410 -16.839  -2.954  0.80 31.42      B    C  
ATOM   2864  CD  GLN B 140     -26.214 -18.003  -2.002  0.80 34.60      B    C  
ATOM   2865  OE1 GLN B 140     -26.183 -17.849  -0.781  0.80 36.92      B    O  
ATOM   2866  NE2 GLN B 140     -26.069 -19.199  -2.555  0.80 35.14      B    N  
ATOM   2867  N   ARG B 141     -23.310 -15.509  -5.311  1.00 27.87      B    N  
ATOM   2868  CA  ARG B 141     -23.129 -15.733  -6.739  1.00 31.68      B    C  
ATOM   2869  C   ARG B 141     -21.744 -16.284  -7.089  1.00 33.73      B    C  
ATOM   2870  O   ARG B 141     -21.504 -16.584  -8.255  1.00 39.41      B    O  
ATOM   2871  CB  ARG B 141     -23.468 -14.484  -7.564  1.00 29.98      B    C  
ATOM   2872  CG  ARG B 141     -24.909 -14.020  -7.412  1.00 32.33      B    C  
ATOM   2873  CD  ARG B 141     -25.811 -14.062  -8.625  0.70 32.37      B    C  
ATOM   2874  NE  ARG B 141     -25.333 -14.858  -9.745  0.70 34.13      B    N  
ATOM   2875  CZ  ARG B 141     -25.628 -14.583 -11.012  0.70 34.29      B    C  
ATOM   2876  NH2 ARG B 141     -25.163 -15.350 -11.982  0.70 32.96      B    N1+
ATOM   2877  NH1 ARG B 141     -26.380 -13.530 -11.298  0.70 31.80      B    N  
ATOM   2878  N   GLN B 142     -20.840 -16.435  -6.109  1.00 35.76      B    N  
ATOM   2879  CA  GLN B 142     -19.533 -17.018  -6.391  1.00 34.31      B    C  
ATOM   2880  C   GLN B 142     -19.527 -18.525  -6.076  1.00 40.07      B    C  
ATOM   2881  O   GLN B 142     -20.088 -18.910  -5.011  1.00 45.01      B    O  
ATOM   2882  CB  GLN B 142     -18.395 -16.321  -5.643  1.00 30.68      B    C  
ATOM   2883  CG  GLN B 142     -18.433 -14.802  -5.673  1.00 28.88      B    C  
ATOM   2884  CD  GLN B 142     -18.299 -14.165  -7.035  1.00 31.64      B    C  
ATOM   2885  OE1 GLN B 142     -17.625 -14.687  -7.925  1.00 28.38      B    O  
ATOM   2886  NE2 GLN B 142     -18.945 -13.013  -7.197  1.00 32.79      B    N  
ATOM   2887  N   SER B 152      -8.233 -16.076 -10.439  1.00 38.67      B    N  
ATOM   2888  CA  SER B 152      -9.349 -15.713  -9.522  1.00 40.10      B    C  
ATOM   2889  C   SER B 152      -8.803 -14.858  -8.377  1.00 36.38      B    C  
ATOM   2890  O   SER B 152      -7.979 -15.304  -7.585  1.00 40.95      B    O  
ATOM   2891  CB  SER B 152     -10.090 -16.943  -9.027  1.00 40.19      B    C  
ATOM   2892  OG  SER B 152     -10.899 -16.648  -7.891  0.60 40.53      B    O  
ATOM   2893  N   ASN B 153      -9.237 -13.598  -8.338  1.00 32.07      B    N  
ATOM   2894  CA  ASN B 153      -8.845 -12.682  -7.285  1.00 26.50      B    C  
ATOM   2895  C   ASN B 153     -10.078 -11.872  -6.896  1.00 22.52      B    C  
ATOM   2896  O   ASN B 153     -10.233 -10.740  -7.337  1.00 21.77      B    O  
ATOM   2897  CB  ASN B 153      -7.656 -11.843  -7.749  1.00 26.22      B    C  
ATOM   2898  CG  ASN B 153      -7.162 -10.846  -6.726  1.00 26.16      B    C  
ATOM   2899  OD1 ASN B 153      -7.402 -10.976  -5.520  1.00 27.49      B    O  
ATOM   2900  ND2 ASN B 153      -6.493  -9.821  -7.221  1.00 27.42      B    N  
ATOM   2901  N   LEU B 154     -10.947 -12.494  -6.093  1.00 18.94      B    N  
ATOM   2902  CA  LEU B 154     -12.217 -11.924  -5.666  1.00 19.31      B    C  
ATOM   2903  C   LEU B 154     -11.985 -11.083  -4.410  1.00 17.81      B    C  
ATOM   2904  O   LEU B 154     -11.360 -11.531  -3.452  1.00 17.34      B    O  
ATOM   2905  CB  LEU B 154     -13.234 -13.042  -5.378  1.00 19.29      B    C  
ATOM   2906  CG  LEU B 154     -13.447 -14.082  -6.490  1.00 22.62      B    C  
ATOM   2907  CD1 LEU B 154     -14.195 -15.304  -5.964  1.00 22.99      B    C  
ATOM   2908  CD2 LEU B 154     -14.163 -13.491  -7.705  1.00 21.77      B    C  
ATOM   2909  N   SER B 155     -12.491  -9.848  -4.425  1.00 16.57      B    N  
ATOM   2910  CA  SER B 155     -12.390  -9.092  -3.191  1.00 16.27      B    C  
ATOM   2911  C   SER B 155     -13.472  -8.020  -3.116  1.00 15.30      B    C  
ATOM   2912  O   SER B 155     -14.094  -7.660  -4.128  1.00 13.80      B    O  
ATOM   2913  CB  SER B 155     -11.003  -8.563  -2.971  1.00 15.93      B    C  
ATOM   2914  OG  SER B 155     -10.820  -7.356  -3.669  1.00 15.87      B    O  
ATOM   2915  N   ILE B 156     -13.709  -7.571  -1.878  1.00 13.61      B    N  
ATOM   2916  CA  ILE B 156     -14.623  -6.477  -1.594  1.00 12.83      B    C  
ATOM   2917  C   ILE B 156     -13.818  -5.383  -0.891  1.00 12.74      B    C  
ATOM   2918  O   ILE B 156     -12.976  -5.668  -0.011  1.00 14.26      B    O  
ATOM   2919  CB  ILE B 156     -15.797  -6.965  -0.707  1.00 13.23      B    C  
ATOM   2920  CG1 ILE B 156     -16.530  -8.160  -1.325  1.00 12.66      B    C  
ATOM   2921  CG2 ILE B 156     -16.727  -5.804  -0.350  1.00 12.04      B    C  
ATOM   2922  CD1 ILE B 156     -17.649  -8.716  -0.497  1.00 11.72      B    C  
ATOM   2923  N   VAL B 157     -14.085  -4.129  -1.265  1.00 12.63      B    N  
ATOM   2924  CA  VAL B 157     -13.470  -3.005  -0.569  1.00 11.82      B    C  
ATOM   2925  C   VAL B 157     -14.591  -2.080  -0.123  1.00 11.55      B    C  
ATOM   2926  O   VAL B 157     -15.417  -1.683  -0.938  1.00 11.85      B    O  
ATOM   2927  CB  VAL B 157     -12.523  -2.218  -1.490  1.00 12.53      B    C  
ATOM   2928  CG1 VAL B 157     -11.876  -1.029  -0.763  1.00 11.30      B    C  
ATOM   2929  CG2 VAL B 157     -11.480  -3.136  -2.098  1.00 12.15      B    C  
ATOM   2930  N   ASN B 158     -14.594  -1.749   1.172  1.00 10.97      B    N  
ATOM   2931  CA  ASN B 158     -15.594  -0.875   1.770  1.00 11.13      B    C  
ATOM   2932  C   ASN B 158     -14.954   0.475   2.073  1.00 10.59      B    C  
ATOM   2933  O   ASN B 158     -13.842   0.498   2.601  1.00 10.99      B    O  
ATOM   2934  CB  ASN B 158     -16.088  -1.494   3.081  1.00 11.46      B    C  
ATOM   2935  CG  ASN B 158     -16.877  -2.764   2.822  1.00 12.16      B    C  
ATOM   2936  OD1 ASN B 158     -17.506  -2.898   1.771  1.00 12.47      B    O  
ATOM   2937  ND2 ASN B 158     -16.841  -3.702   3.752  1.00 12.41      B    N  
ATOM   2938  N   LEU B 159     -15.646   1.572   1.748  1.00 10.33      B    N  
ATOM   2939  CA  LEU B 159     -15.146   2.915   2.040  1.00 11.27      B    C  
ATOM   2940  C   LEU B 159     -15.564   3.280   3.463  1.00 12.35      B    C  
ATOM   2941  O   LEU B 159     -16.752   3.509   3.737  1.00 11.85      B    O  
ATOM   2942  CB  LEU B 159     -15.691   3.936   1.025  1.00 10.69      B    C  
ATOM   2943  CG  LEU B 159     -14.866   4.151  -0.251  1.00 11.65      B    C  
ATOM   2944  CD1 LEU B 159     -13.531   4.841   0.077  1.00 10.57      B    C  
ATOM   2945  CD2 LEU B 159     -14.623   2.826  -0.984  1.00 10.98      B    C  
ATOM   2946  N   CYS B 160     -14.578   3.217   4.368  1.00 13.04      B    N  
ATOM   2947  CA  CYS B 160     -14.779   3.435   5.785  1.00 13.41      B    C  
ATOM   2948  C   CYS B 160     -14.452   4.904   6.085  1.00 14.16      B    C  
ATOM   2949  O   CYS B 160     -14.617   5.755   5.218  1.00 14.91      B    O  
ATOM   2950  CB  CYS B 160     -13.930   2.460   6.578  1.00 13.51      B    C  
ATOM   2951  SG  CYS B 160     -14.373   0.737   6.212  1.00 16.66      B    S  
ATOM   2952  N   ASP B 161     -14.022   5.213   7.308  1.00 14.11      B    N  
ATOM   2953  CA  ASP B 161     -13.822   6.604   7.699  1.00 14.27      B    C  
ATOM   2954  C   ASP B 161     -12.689   6.619   8.724  1.00 14.12      B    C  
ATOM   2955  O   ASP B 161     -12.786   5.956   9.763  1.00 13.46      B    O  
ATOM   2956  CB  ASP B 161     -15.131   7.222   8.220  1.00 16.09      B    C  
ATOM   2957  CG  ASP B 161     -15.011   8.683   8.653  1.00 19.91      B    C  
ATOM   2958  OD1 ASP B 161     -13.867   9.220   8.734  1.00 18.59      B    O  
ATOM   2959  OD2 ASP B 161     -16.056   9.291   8.894  1.00 22.62      B    O1-
ATOM   2960  N   ALA B 162     -11.584   7.322   8.413  1.00 12.60      B    N  
ATOM   2961  CA  ALA B 162     -10.453   7.273   9.338  1.00 13.25      B    C  
ATOM   2962  C   ALA B 162     -10.805   7.907  10.686  1.00 12.73      B    C  
ATOM   2963  O   ALA B 162     -10.097   7.711  11.668  1.00 13.53      B    O  
ATOM   2964  CB  ALA B 162      -9.210   7.918   8.733  1.00 13.03      B    C  
ATOM   2965  N   MET B 163     -11.869   8.702  10.720  1.00 12.37      B    N  
ATOM   2966  CA  MET B 163     -12.198   9.512  11.889  1.00 13.93      B    C  
ATOM   2967  C   MET B 163     -13.332   8.891  12.708  1.00 14.43      B    C  
ATOM   2968  O   MET B 163     -13.922   9.540  13.563  1.00 15.35      B    O  
ATOM   2969  CB  MET B 163     -12.569  10.932  11.465  1.00 13.67      B    C  
ATOM   2970  CG  MET B 163     -11.437  11.616  10.668  1.00 14.26      B    C  
ATOM   2971  SD  MET B 163      -9.881  11.786  11.667  1.00 18.16      B    S  
ATOM   2972  CE  MET B 163     -10.321  13.141  12.752  1.00 18.25      B    C  
ATOM   2973  N   VAL B 164     -13.538   7.576  12.553  1.00 15.79      B    N  
ATOM   2974  CA  VAL B 164     -14.668   6.916  13.164  1.00 17.79      B    C  
ATOM   2975  C   VAL B 164     -14.576   6.926  14.703  1.00 18.74      B    C  
ATOM   2976  O   VAL B 164     -15.602   6.942  15.379  1.00 16.86      B    O  
ATOM   2977  CB  VAL B 164     -14.839   5.523  12.535  1.00 20.88      B    C  
ATOM   2978  CG1 VAL B 164     -13.818   4.525  13.039  1.00 20.45      B    C  
ATOM   2979  CG2 VAL B 164     -16.260   5.016  12.631  1.00 23.32      B    C  
ATOM   2980  N   ASP B 165     -13.366   6.956  15.277  1.00 16.59      B    N  
ATOM   2981  CA  ASP B 165     -13.252   7.034  16.727  1.00 17.38      B    C  
ATOM   2982  C   ASP B 165     -13.054   8.469  17.216  1.00 16.62      B    C  
ATOM   2983  O   ASP B 165     -12.874   8.680  18.415  1.00 16.58      B    O  
ATOM   2984  CB  ASP B 165     -12.200   6.076  17.281  1.00 17.93      B    C  
ATOM   2985  CG  ASP B 165     -12.562   4.644  16.960  1.00 20.28      B    C  
ATOM   2986  OD1 ASP B 165     -13.720   4.252  17.172  1.00 22.51      B    O  
ATOM   2987  OD2 ASP B 165     -11.704   3.960  16.448  1.00 22.65      B    O1-
ATOM   2988  N   GLN B 166     -13.082   9.440  16.298  1.00 16.26      B    N  
ATOM   2989  CA  GLN B 166     -13.002  10.849  16.659  1.00 17.37      B    C  
ATOM   2990  C   GLN B 166     -14.158  11.579  15.979  1.00 18.54      B    C  
ATOM   2991  O   GLN B 166     -13.958  12.414  15.099  1.00 16.41      B    O  
ATOM   2992  CB  GLN B 166     -11.636  11.435  16.297  1.00 19.96      B    C  
ATOM   2993  CG  GLN B 166     -10.523  10.909  17.200  1.00 21.19      B    C  
ATOM   2994  CD  GLN B 166      -9.326  10.503  16.372  1.00 24.93      B    C  
ATOM   2995  OE1 GLN B 166      -9.297   9.432  15.772  1.00 27.33      B    O  
ATOM   2996  NE2 GLN B 166      -8.329  11.370  16.318  1.00 23.18      B    N  
ATOM   2997  N   PRO B 167     -15.399  11.246  16.373  1.00 18.46      B    N  
ATOM   2998  CA  PRO B 167     -16.584  11.626  15.604  1.00 21.61      B    C  
ATOM   2999  C   PRO B 167     -16.875  13.129  15.580  1.00 22.32      B    C  
ATOM   3000  O   PRO B 167     -16.538  13.860  16.503  1.00 21.03      B    O  
ATOM   3001  CB  PRO B 167     -17.721  10.875  16.315  1.00 20.40      B    C  
ATOM   3002  CG  PRO B 167     -17.210  10.611  17.725  1.00 22.21      B    C  
ATOM   3003  CD  PRO B 167     -15.712  10.459  17.573  1.00 19.49      B    C  
ATOM   3004  N   CYS B 168     -17.536  13.584  14.516  1.00 23.87      B    N  
ATOM   3005  CA  CYS B 168     -17.960  14.974  14.477  1.00 23.50      B    C  
ATOM   3006  C   CYS B 168     -19.229  15.121  15.288  1.00 22.76      B    C  
ATOM   3007  O   CYS B 168     -20.111  14.262  15.250  1.00 20.91      B    O  
ATOM   3008  CB  CYS B 168     -18.198  15.462  13.057  1.00 25.02      B    C  
ATOM   3009  SG  CYS B 168     -16.661  15.524  12.099  1.00 33.11      B    S  
ATOM   3010  N   MET B 169     -19.300  16.253  15.992  1.00 21.86      B    N  
ATOM   3011  CA  MET B 169     -20.483  16.688  16.714  1.00 23.81      B    C  
ATOM   3012  C   MET B 169     -21.728  16.500  15.843  1.00 19.78      B    C  
ATOM   3013  O   MET B 169     -21.789  17.010  14.734  1.00 17.51      B    O  
ATOM   3014  CB  MET B 169     -20.336  18.182  17.040  1.00 26.81      B    C  
ATOM   3015  CG  MET B 169     -21.393  18.666  18.006  1.00 33.23      B    C  
ATOM   3016  SD  MET B 169     -21.346  17.636  19.490  0.70 38.33      B    S  
ATOM   3017  CE  MET B 169     -19.877  18.278  20.293  0.70 32.44      B    C  
ATOM   3018  N   ALA B 170     -22.721  15.782  16.368  1.00 19.74      B    N  
ATOM   3019  CA  ALA B 170     -24.052  15.716  15.767  1.00 20.14      B    C  
ATOM   3020  C   ALA B 170     -24.127  14.797  14.540  1.00 17.01      B    C  
ATOM   3021  O   ALA B 170     -25.117  14.862  13.813  1.00 17.39      B    O  
ATOM   3022  CB  ALA B 170     -24.603  17.113  15.453  1.00 18.77      B    C  
ATOM   3023  N   PHE B 171     -23.148  13.900  14.341  1.00 16.02      B    N  
ATOM   3024  CA  PHE B 171     -23.195  12.945  13.235  1.00 14.93      B    C  
ATOM   3025  C   PHE B 171     -23.298  11.492  13.727  1.00 15.10      B    C  
ATOM   3026  O   PHE B 171     -22.741  10.589  13.100  1.00 14.71      B    O  
ATOM   3027  CB  PHE B 171     -21.988  13.124  12.304  1.00 14.31      B    C  
ATOM   3028  CG  PHE B 171     -22.070  14.296  11.341  1.00 15.69      B    C  
ATOM   3029  CD1 PHE B 171     -21.758  15.591  11.759  1.00 14.99      B    C  
ATOM   3030  CE1 PHE B 171     -21.836  16.673  10.882  1.00 16.01      B    C  
ATOM   3031  CZ  PHE B 171     -22.202  16.467   9.564  1.00 15.87      B    C  
ATOM   3032  CD2 PHE B 171     -22.423  14.099  10.005  1.00 15.74      B    C  
ATOM   3033  CE2 PHE B 171     -22.481  15.176   9.119  1.00 16.95      B    C  
ATOM   3034  N   SER B 172     -24.050  11.255  14.809  1.00 15.52      B    N  
ATOM   3035  CA  SER B 172     -24.086   9.934  15.438  1.00 16.85      B    C  
ATOM   3036  C   SER B 172     -24.553   8.828  14.484  1.00 14.42      B    C  
ATOM   3037  O   SER B 172     -23.942   7.752  14.434  1.00 13.60      B    O  
ATOM   3038  CB  SER B 172     -24.837   9.925  16.764  1.00 17.96      B    C  
ATOM   3039  OG  SER B 172     -26.166  10.336  16.570  1.00 20.64      B    O  
ATOM   3040  N   LEU B 173     -25.640   9.068  13.730  1.00 14.33      B    N  
ATOM   3041  CA  LEU B 173     -26.163   8.023  12.849  1.00 13.87      B    C  
ATOM   3042  C   LEU B 173     -25.152   7.715  11.743  1.00 12.58      B    C  
ATOM   3043  O   LEU B 173     -24.937   6.556  11.367  1.00 11.70      B    O  
ATOM   3044  CB  LEU B 173     -27.527   8.421  12.226  1.00 13.57      B    C  
ATOM   3045  CG  LEU B 173     -28.768   8.096  13.056  1.00 15.75      B    C  
ATOM   3046  CD1 LEU B 173     -30.053   8.475  12.309  1.00 15.51      B    C  
ATOM   3047  CD2 LEU B 173     -28.812   6.611  13.442  1.00 15.51      B    C  
ATOM   3048  N   TYR B 174     -24.599   8.775  11.145  1.00 12.52      B    N  
ATOM   3049  CA  TYR B 174     -23.525   8.573  10.170  1.00 13.50      B    C  
ATOM   3050  C   TYR B 174     -22.372   7.779  10.802  1.00 12.76      B    C  
ATOM   3051  O   TYR B 174     -21.877   6.802  10.214  1.00 12.37      B    O  
ATOM   3052  CB  TYR B 174     -23.042   9.898   9.565  1.00 12.88      B    C  
ATOM   3053  CG  TYR B 174     -21.770   9.755   8.777  1.00 14.41      B    C  
ATOM   3054  CD1 TYR B 174     -21.827   9.386   7.438  1.00 15.18      B    C  
ATOM   3055  CE1 TYR B 174     -20.666   9.223   6.697  1.00 16.54      B    C  
ATOM   3056  CZ  TYR B 174     -19.437   9.430   7.300  1.00 16.96      B    C  
ATOM   3057  OH  TYR B 174     -18.314   9.255   6.553  1.00 22.00      B    O  
ATOM   3058  CE2 TYR B 174     -19.353   9.802   8.633  1.00 16.10      B    C  
ATOM   3059  CD2 TYR B 174     -20.524   9.961   9.363  1.00 14.93      B    C  
ATOM   3060  N   ASN B 175     -21.958   8.182  12.016  1.00 13.18      B    N  
ATOM   3061  CA  ASN B 175     -20.840   7.526  12.684  1.00 13.16      B    C  
ATOM   3062  C   ASN B 175     -21.186   6.061  12.969  1.00 12.97      B    C  
ATOM   3063  O   ASN B 175     -20.349   5.180  12.849  1.00 11.44      B    O  
ATOM   3064  CB  ASN B 175     -20.440   8.273  13.965  1.00 14.32      B    C  
ATOM   3065  CG  ASN B 175     -19.183   7.700  14.595  1.00 16.91      B    C  
ATOM   3066  OD1 ASN B 175     -19.215   7.175  15.707  1.00 19.27      B    O  
ATOM   3067  ND2 ASN B 175     -18.067   7.794  13.898  1.00 15.37      B    N  
ATOM   3068  N   MET B 176     -22.431   5.813  13.401  1.00 13.62      B    N  
ATOM   3069  CA  MET B 176     -22.892   4.461  13.690  1.00 13.11      B    C  
ATOM   3070  C   MET B 176     -22.809   3.592  12.430  1.00 13.49      B    C  
ATOM   3071  O   MET B 176     -22.405   2.422  12.485  1.00 12.29      B    O  
ATOM   3072  CB  MET B 176     -24.336   4.500  14.198  1.00 13.05      B    C  
ATOM   3073  CG  MET B 176     -24.417   5.129  15.587  1.00 14.32      B    C  
ATOM   3074  SD  MET B 176     -26.111   5.370  16.150  1.00 15.00      B    S  
ATOM   3075  CE  MET B 176     -26.638   3.663  16.312  1.00 13.32      B    C  
ATOM   3076  N   GLY B 177     -23.241   4.160  11.295  1.00 13.12      B    N  
ATOM   3077  CA  GLY B 177     -23.187   3.423  10.041  1.00 11.73      B    C  
ATOM   3078  C   GLY B 177     -21.757   3.048   9.643  1.00 11.07      B    C  
ATOM   3079  O   GLY B 177     -21.511   1.912   9.215  1.00 11.31      B    O  
ATOM   3080  N   LYS B 178     -20.827   3.985   9.812  1.00 10.22      B    N  
ATOM   3081  CA  LYS B 178     -19.418   3.746   9.496  1.00 10.44      B    C  
ATOM   3082  C   LYS B 178     -18.779   2.696  10.416  1.00 10.39      B    C  
ATOM   3083  O   LYS B 178     -18.010   1.857   9.956  1.00 10.30      B    O  
ATOM   3084  CB  LYS B 178     -18.697   5.096   9.432  1.00 10.70      B    C  
ATOM   3085  CG  LYS B 178     -19.062   5.910   8.187  1.00 11.71      B    C  
ATOM   3086  CD  LYS B 178     -18.801   5.181   6.840  1.00 12.19      B    C  
ATOM   3087  CE  LYS B 178     -18.948   6.081   5.631  1.00 13.90      B    C  
ATOM   3088  NZ  LYS B 178     -18.820   5.351   4.346  1.00 14.11      B    N1+
ATOM   3089  N   HIS B 179     -19.135   2.705  11.706  1.00 10.93      B    N  
ATOM   3090  CA  HIS B 179     -18.653   1.693  12.630  1.00 12.02      B    C  
ATOM   3091  C   HIS B 179     -19.194   0.318  12.256  1.00 11.28      B    C  
ATOM   3092  O   HIS B 179     -18.452  -0.682  12.325  1.00 10.53      B    O  
ATOM   3093  CB  HIS B 179     -19.137   2.028  14.046  1.00 13.64      B    C  
ATOM   3094  CG  HIS B 179     -18.030   2.535  14.888  1.00 15.86      B    C  
ATOM   3095  ND1 HIS B 179     -17.115   1.688  15.479  1.00 17.07      B    N1+
ATOM   3096  CE1 HIS B 179     -16.240   2.405  16.145  1.00 18.21      B    C  
ATOM   3097  NE2 HIS B 179     -16.592   3.688  16.047  1.00 17.76      B    N  
ATOM   3098  CD2 HIS B 179     -17.689   3.793  15.243  1.00 16.70      B    C  
ATOM   3099  N   ALA B 180     -20.503   0.285  11.905  1.00 10.83      B    N  
ATOM   3100  CA  ALA B 180     -21.126  -0.955  11.457  1.00 11.53      B    C  
ATOM   3101  C   ALA B 180     -20.366  -1.487  10.254  1.00 11.83      B    C  
ATOM   3102  O   ALA B 180     -20.215  -2.704  10.110  1.00 12.90      B    O  
ATOM   3103  CB  ALA B 180     -22.598  -0.791  11.102  1.00 11.20      B    C  
ATOM   3104  N   LEU B 181     -19.918  -0.563   9.392  1.00 10.99      B    N  
ATOM   3105  CA  LEU B 181     -19.209  -0.991   8.197  1.00 12.67      B    C  
ATOM   3106  C   LEU B 181     -17.841  -1.617   8.532  1.00 12.02      B    C  
ATOM   3107  O   LEU B 181     -17.417  -2.604   7.891  1.00 12.78      B    O  
ATOM   3108  CB  LEU B 181     -19.155   0.181   7.212  1.00 12.01      B    C  
ATOM   3109  CG  LEU B 181     -18.507  -0.096   5.865  1.00 12.80      B    C  
ATOM   3110  CD1 LEU B 181     -19.265  -1.194   5.111  1.00 11.83      B    C  
ATOM   3111  CD2 LEU B 181     -18.423   1.219   5.083  1.00 11.67      B    C  
ATOM   3112  N   VAL B 182     -17.168  -1.101   9.572  1.00 11.87      B    N  
ATOM   3113  CA  VAL B 182     -15.958  -1.753  10.083  1.00 11.37      B    C  
ATOM   3114  C   VAL B 182     -16.307  -3.191  10.479  1.00 12.14      B    C  
ATOM   3115  O   VAL B 182     -15.573  -4.137  10.166  1.00 11.14      B    O  
ATOM   3116  CB  VAL B 182     -15.328  -0.983  11.276  1.00 12.34      B    C  
ATOM   3117  CG1 VAL B 182     -14.209  -1.762  11.983  1.00 11.13      B    C  
ATOM   3118  CG2 VAL B 182     -14.852   0.405  10.855  1.00 12.45      B    C  
ATOM   3119  N   GLY B 183     -17.407  -3.345  11.226  1.00 12.12      B    N  
ATOM   3120  CA  GLY B 183     -17.789  -4.665  11.702  1.00 11.88      B    C  
ATOM   3121  C   GLY B 183     -18.033  -5.597  10.519  1.00 12.47      B    C  
ATOM   3122  O   GLY B 183     -17.609  -6.742  10.528  1.00 13.28      B    O  
ATOM   3123  N   LEU B 184     -18.729  -5.102   9.494  1.00 13.23      B    N  
ATOM   3124  CA  LEU B 184     -19.014  -5.935   8.331  1.00 13.19      B    C  
ATOM   3125  C   LEU B 184     -17.696  -6.356   7.680  1.00 13.16      B    C  
ATOM   3126  O   LEU B 184     -17.513  -7.529   7.327  1.00 13.01      B    O  
ATOM   3127  CB  LEU B 184     -19.888  -5.156   7.342  1.00 12.55      B    C  
ATOM   3128  CG  LEU B 184     -20.042  -5.836   5.975  1.00 13.45      B    C  
ATOM   3129  CD1 LEU B 184     -20.764  -7.191   6.133  1.00 11.26      B    C  
ATOM   3130  CD2 LEU B 184     -20.801  -4.898   5.042  1.00 12.49      B    C  
ATOM   3131  N   THR B 185     -16.800  -5.375   7.480  1.00 11.62      B    N  
ATOM   3132  CA  THR B 185     -15.505  -5.655   6.874  1.00 11.55      B    C  
ATOM   3133  C   THR B 185     -14.824  -6.830   7.572  1.00 12.65      B    C  
ATOM   3134  O   THR B 185     -14.379  -7.792   6.911  1.00 11.55      B    O  
ATOM   3135  CB  THR B 185     -14.609  -4.413   6.890  1.00 11.15      B    C  
ATOM   3136  OG1 THR B 185     -15.319  -3.358   6.241  1.00 12.13      B    O  
ATOM   3137  CG2 THR B 185     -13.326  -4.612   6.123  1.00 11.34      B    C  
ATOM   3138  N   GLN B 186     -14.758  -6.742   8.913  1.00 12.24      B    N  
ATOM   3139  CA  GLN B 186     -14.079  -7.779   9.680  1.00 13.36      B    C  
ATOM   3140  C   GLN B 186     -14.859  -9.098   9.651  1.00 13.12      B    C  
ATOM   3141  O   GLN B 186     -14.280 -10.148   9.389  1.00 13.94      B    O  
ATOM   3142  CB  GLN B 186     -13.787  -7.278  11.097  1.00 13.85      B    C  
ATOM   3143  CG  GLN B 186     -12.900  -6.041  11.063  1.00 16.64      B    C  
ATOM   3144  CD  GLN B 186     -12.526  -5.398  12.383  1.00 17.75      B    C  
ATOM   3145  OE1 GLN B 186     -11.458  -4.789  12.491  1.00 21.27      B    O  
ATOM   3146  NE2 GLN B 186     -13.404  -5.486  13.365  1.00 14.91      B    N  
ATOM   3147  N   SER B 187     -16.168  -9.063   9.936  1.00 13.68      B    N  
ATOM   3148  CA  SER B 187     -16.980 -10.283   9.925  1.00 14.92      B    C  
ATOM   3149  C   SER B 187     -16.940 -10.970   8.558  1.00 15.42      B    C  
ATOM   3150  O   SER B 187     -16.806 -12.191   8.474  1.00 15.79      B    O  
ATOM   3151  CB  SER B 187     -18.427  -9.999  10.303  1.00 13.87      B    C  
ATOM   3152  OG  SER B 187     -18.515  -9.737  11.699  1.00 14.82      B    O  
ATOM   3153  N   ALA B 188     -17.169 -10.203   7.480  1.00 14.27      B    N  
ATOM   3154  CA  ALA B 188     -17.207 -10.816   6.154  1.00 15.11      B    C  
ATOM   3155  C   ALA B 188     -15.812 -11.318   5.758  1.00 14.61      B    C  
ATOM   3156  O   ALA B 188     -15.688 -12.323   5.046  1.00 14.90      B    O  
ATOM   3157  CB  ALA B 188     -17.736  -9.837   5.128  1.00 14.88      B    C  
ATOM   3158  N   ALA B 189     -14.746 -10.629   6.185  1.00 14.12      B    N  
ATOM   3159  CA  ALA B 189     -13.416 -11.148   5.870  1.00 13.35      B    C  
ATOM   3160  C   ALA B 189     -13.282 -12.567   6.413  1.00 15.17      B    C  
ATOM   3161  O   ALA B 189     -12.792 -13.465   5.729  1.00 16.02      B    O  
ATOM   3162  CB  ALA B 189     -12.321 -10.280   6.442  1.00 12.88      B    C  
ATOM   3163  N   LEU B 190     -13.698 -12.741   7.665  1.00 14.36      B    N  
ATOM   3164  CA  LEU B 190     -13.525 -14.018   8.312  1.00 16.39      B    C  
ATOM   3165  C   LEU B 190     -14.400 -15.076   7.647  1.00 17.25      B    C  
ATOM   3166  O   LEU B 190     -13.973 -16.200   7.410  1.00 17.61      B    O  
ATOM   3167  CB  LEU B 190     -13.902 -13.827   9.782  1.00 17.29      B    C  
ATOM   3168  CG  LEU B 190     -13.770 -15.081  10.637  0.60 18.70      B    C  
ATOM   3169  CD1 LEU B 190     -12.335 -15.199  11.136  0.60 19.18      B    C  
ATOM   3170  CD2 LEU B 190     -14.754 -15.032  11.802  0.60 18.66      B    C  
ATOM   3171  N   GLU B 191     -15.649 -14.708   7.361  1.00 17.26      B    N  
ATOM   3172  CA  GLU B 191     -16.642 -15.647   6.882  1.00 17.55      B    C  
ATOM   3173  C   GLU B 191     -16.406 -16.036   5.414  1.00 16.89      B    C  
ATOM   3174  O   GLU B 191     -16.723 -17.171   5.034  1.00 16.26      B    O  
ATOM   3175  CB  GLU B 191     -18.033 -15.044   7.071  1.00 18.46      B    C  
ATOM   3176  CG  GLU B 191     -19.142 -15.996   6.685  1.00 21.50      B    C  
ATOM   3177  CD  GLU B 191     -20.497 -15.560   7.214  1.00 22.47      B    C  
ATOM   3178  OE1 GLU B 191     -21.476 -16.258   6.920  1.00 23.49      B    O  
ATOM   3179  OE2 GLU B 191     -20.568 -14.491   7.894  1.00 23.80      B    O1-
ATOM   3180  N   LEU B 192     -15.894 -15.100   4.595  1.00 14.75      B    N  
ATOM   3181  CA  LEU B 192     -15.730 -15.353   3.163  1.00 15.40      B    C  
ATOM   3182  C   LEU B 192     -14.323 -15.858   2.815  1.00 15.90      B    C  
ATOM   3183  O   LEU B 192     -14.062 -16.192   1.664  1.00 16.81      B    O  
ATOM   3184  CB  LEU B 192     -16.129 -14.133   2.320  1.00 14.30      B    C  
ATOM   3185  CG  LEU B 192     -17.532 -13.556   2.560  1.00 14.21      B    C  
ATOM   3186  CD1 LEU B 192     -17.770 -12.333   1.649  1.00 14.62      B    C  
ATOM   3187  CD2 LEU B 192     -18.633 -14.597   2.340  1.00 13.31      B    C  
ATOM   3188  N   ALA B 193     -13.425 -15.918   3.807  1.00 16.94      B    N  
ATOM   3189  CA  ALA B 193     -12.046 -16.322   3.557  1.00 20.29      B    C  
ATOM   3190  C   ALA B 193     -12.050 -17.743   2.976  1.00 22.01      B    C  
ATOM   3191  O   ALA B 193     -11.285 -18.029   2.066  1.00 20.04      B    O  
ATOM   3192  CB  ALA B 193     -11.200 -16.232   4.812  1.00 18.62      B    C  
ATOM   3193  N   PRO B 194     -12.944 -18.659   3.432  1.00 25.04      B    N  
ATOM   3194  CA  PRO B 194     -12.998 -20.009   2.870  1.00 26.58      B    C  
ATOM   3195  C   PRO B 194     -13.265 -20.041   1.361  1.00 28.41      B    C  
ATOM   3196  O   PRO B 194     -12.789 -20.941   0.685  1.00 29.78      B    O  
ATOM   3197  CB  PRO B 194     -14.100 -20.705   3.694  1.00 27.01      B    C  
ATOM   3198  CG  PRO B 194     -14.176 -19.898   4.988  1.00 26.86      B    C  
ATOM   3199  CD  PRO B 194     -13.893 -18.480   4.545  1.00 23.86      B    C  
ATOM   3200  N   TYR B 195     -13.966 -19.029   0.827  1.00 27.24      B    N  
ATOM   3201  CA  TYR B 195     -14.292 -18.941  -0.590  1.00 25.94      B    C  
ATOM   3202  C   TYR B 195     -13.247 -18.111  -1.349  1.00 25.67      B    C  
ATOM   3203  O   TYR B 195     -13.417 -17.823  -2.526  1.00 25.45      B    O  
ATOM   3204  CB  TYR B 195     -15.674 -18.301  -0.758  1.00 30.66      B    C  
ATOM   3205  CG  TYR B 195     -16.781 -18.970   0.014  0.80 30.62      B    C  
ATOM   3206  CD1 TYR B 195     -17.046 -18.615   1.327  0.80 32.62      B    C  
ATOM   3207  CE1 TYR B 195     -18.051 -19.233   2.059  0.80 32.26      B    C  
ATOM   3208  CZ  TYR B 195     -18.827 -20.212   1.461  0.80 33.85      B    C  
ATOM   3209  OH  TYR B 195     -19.816 -20.815   2.184  0.80 37.54      B    O  
ATOM   3210  CE2 TYR B 195     -18.587 -20.575   0.147  0.80 32.06      B    C  
ATOM   3211  CD2 TYR B 195     -17.566 -19.958  -0.563  0.80 32.19      B    C  
ATOM   3212  N   GLY B 196     -12.166 -17.714  -0.679  1.00 22.98      B    N  
ATOM   3213  CA  GLY B 196     -11.107 -16.948  -1.322  1.00 23.71      B    C  
ATOM   3214  C   GLY B 196     -11.534 -15.513  -1.648  1.00 23.00      B    C  
ATOM   3215  O   GLY B 196     -10.965 -14.891  -2.549  1.00 22.23      B    O  
ATOM   3216  N   ILE B 197     -12.578 -15.020  -0.951  1.00 20.15      B    N  
ATOM   3217  CA  ILE B 197     -13.033 -13.644  -1.120  1.00 17.81      B    C  
ATOM   3218  C   ILE B 197     -12.400 -12.823  -0.006  1.00 17.32      B    C  
ATOM   3219  O   ILE B 197     -12.622 -13.114   1.176  1.00 19.14      B    O  
ATOM   3220  CB  ILE B 197     -14.575 -13.500  -1.115  1.00 16.51      B    C  
ATOM   3221  CG1 ILE B 197     -15.255 -14.415  -2.143  1.00 15.42      B    C  
ATOM   3222  CG2 ILE B 197     -14.957 -12.034  -1.316  1.00 15.80      B    C  
ATOM   3223  CD1 ILE B 197     -16.754 -14.539  -1.933  1.00 16.32      B    C  
ATOM   3224  N   ARG B 198     -11.580 -11.833  -0.392  1.00 15.23      B    N  
ATOM   3225  CA  ARG B 198     -10.940 -10.970   0.595  1.00 14.54      B    C  
ATOM   3226  C   ARG B 198     -11.851  -9.765   0.850  1.00 13.30      B    C  
ATOM   3227  O   ARG B 198     -12.592  -9.346  -0.040  1.00 11.31      B    O  
ATOM   3228  CB  ARG B 198      -9.518 -10.565   0.175  1.00 13.66      B    C  
ATOM   3229  CG  ARG B 198      -8.552 -11.746   0.042  1.00 13.32      B    C  
ATOM   3230  CD  ARG B 198      -7.208 -11.356  -0.582  1.00 12.73      B    C  
ATOM   3231  NE  ARG B 198      -7.335 -10.635  -1.853  1.00 12.85      B    N  
ATOM   3232  CZ  ARG B 198      -7.291  -9.301  -2.024  1.00 13.23      B    C  
ATOM   3233  NH2 ARG B 198      -7.454  -8.798  -3.232  1.00 11.83      B    N1+
ATOM   3234  NH1 ARG B 198      -7.066  -8.468  -1.013  1.00 12.81      B    N  
ATOM   3235  N   VAL B 199     -11.790  -9.222   2.072  1.00 12.31      B    N  
ATOM   3236  CA  VAL B 199     -12.679  -8.105   2.369  1.00 12.16      B    C  
ATOM   3237  C   VAL B 199     -11.889  -7.063   3.143  1.00 11.28      B    C  
ATOM   3238  O   VAL B 199     -11.424  -7.347   4.246  1.00 11.62      B    O  
ATOM   3239  CB  VAL B 199     -13.918  -8.549   3.173  1.00 13.00      B    C  
ATOM   3240  CG1 VAL B 199     -14.897  -7.404   3.348  1.00 13.44      B    C  
ATOM   3241  CG2 VAL B 199     -14.627  -9.752   2.545  1.00 13.75      B    C  
ATOM   3242  N   ASN B 200     -11.773  -5.856   2.577  1.00 10.93      B    N  
ATOM   3243  CA  ASN B 200     -10.899  -4.850   3.147  1.00 11.07      B    C  
ATOM   3244  C   ASN B 200     -11.586  -3.492   3.130  1.00 11.16      B    C  
ATOM   3245  O   ASN B 200     -12.636  -3.343   2.543  1.00 12.45      B    O  
ATOM   3246  CB  ASN B 200      -9.555  -4.787   2.410  1.00 10.73      B    C  
ATOM   3247  CG  ASN B 200      -8.755  -6.068   2.581  1.00 11.59      B    C  
ATOM   3248  OD1 ASN B 200      -8.310  -6.379   3.691  1.00 11.09      B    O  
ATOM   3249  ND2 ASN B 200      -8.608  -6.837   1.501  1.00 11.60      B    N  
ATOM   3250  N   GLY B 201     -10.949  -2.491   3.754  1.00 11.15      B    N  
ATOM   3251  CA  GLY B 201     -11.486  -1.151   3.742  1.00 10.35      B    C  
ATOM   3252  C   GLY B 201     -10.430  -0.121   3.371  1.00 10.30      B    C  
ATOM   3253  O   GLY B 201      -9.226  -0.332   3.531  1.00 11.57      B    O  
ATOM   3254  N   VAL B 202     -10.924   1.032   2.921  1.00 11.06      B    N  
ATOM   3255  CA  VAL B 202     -10.097   2.211   2.723  1.00 10.53      B    C  
ATOM   3256  C   VAL B 202     -10.791   3.315   3.491  1.00 10.67      B    C  
ATOM   3257  O   VAL B 202     -11.988   3.493   3.367  1.00 11.26      B    O  
ATOM   3258  CB  VAL B 202      -9.954   2.551   1.226  1.00 10.69      B    C  
ATOM   3259  CG1 VAL B 202      -9.299   3.905   0.994  1.00 10.15      B    C  
ATOM   3260  CG2 VAL B 202      -9.234   1.435   0.473  1.00 10.48      B    C  
ATOM   3261  N   ALA B 203     -10.046   3.961   4.380  1.00 12.02      B    N  
ATOM   3262  CA  ALA B 203     -10.642   4.920   5.300  1.00 12.80      B    C  
ATOM   3263  C   ALA B 203     -10.072   6.308   5.005  1.00 12.36      B    C  
ATOM   3264  O   ALA B 203      -8.982   6.653   5.479  1.00 13.64      B    O  
ATOM   3265  CB  ALA B 203     -10.336   4.473   6.716  1.00 11.70      B    C  
ATOM   3266  N   PRO B 204     -10.771   7.179   4.245  1.00 13.39      B    N  
ATOM   3267  CA  PRO B 204     -10.312   8.560   4.079  1.00 13.79      B    C  
ATOM   3268  C   PRO B 204     -10.426   9.329   5.383  1.00 14.49      B    C  
ATOM   3269  O   PRO B 204     -11.203   8.951   6.257  1.00 14.00      B    O  
ATOM   3270  CB  PRO B 204     -11.339   9.137   3.093  1.00 14.00      B    C  
ATOM   3271  CG  PRO B 204     -11.784   7.906   2.342  1.00 13.52      B    C  
ATOM   3272  CD  PRO B 204     -11.998   6.903   3.469  1.00 12.95      B    C  
ATOM   3273  N   GLY B 205      -9.670  10.428   5.479  1.00 13.74      B    N  
ATOM   3274  CA  GLY B 205      -9.854  11.350   6.585  1.00 15.45      B    C  
ATOM   3275  C   GLY B 205     -10.610  12.575   6.092  1.00 16.50      B    C  
ATOM   3276  O   GLY B 205     -11.820  12.691   6.257  1.00 17.35      B    O  
ATOM   3277  N   VAL B 206      -9.881  13.455   5.417  1.00 16.81      B    N  
ATOM   3278  CA  VAL B 206     -10.570  14.466   4.639  1.00 18.28      B    C  
ATOM   3279  C   VAL B 206     -10.111  14.311   3.190  1.00 16.94      B    C  
ATOM   3280  O   VAL B 206      -8.918  14.350   2.869  1.00 15.56      B    O  
ATOM   3281  CB  VAL B 206     -10.404  15.879   5.235  1.00 19.55      B    C  
ATOM   3282  CG1 VAL B 206      -8.963  16.296   5.285  1.00 21.29      B    C  
ATOM   3283  CG2 VAL B 206     -11.221  16.918   4.490  1.00 20.03      B    C  
ATOM   3284  N   SER B 207     -11.091  14.019   2.337  1.00 16.59      B    N  
ATOM   3285  CA  SER B 207     -10.884  14.003   0.903  1.00 18.01      B    C  
ATOM   3286  C   SER B 207     -11.736  15.115   0.282  1.00 19.56      B    C  
ATOM   3287  O   SER B 207     -11.848  16.214   0.852  1.00 21.11      B    O  
ATOM   3288  CB  SER B 207     -11.158  12.621   0.362  1.00 17.71      B    C  
ATOM   3289  OG  SER B 207     -10.935  12.553  -1.044  1.00 19.21      B    O  
ATOM   3290  N   LEU B 208     -12.340  14.851  -0.880  1.00 20.05      B    N  
ATOM   3291  CA  LEU B 208     -13.034  15.918  -1.592  1.00 23.35      B    C  
ATOM   3292  C   LEU B 208     -14.071  16.568  -0.690  1.00 21.97      B    C  
ATOM   3293  O   LEU B 208     -14.953  15.900  -0.165  1.00 19.92      B    O  
ATOM   3294  CB  LEU B 208     -13.691  15.396  -2.875  1.00 24.28      B    C  
ATOM   3295  CG  LEU B 208     -12.720  14.908  -3.947  1.00 22.98      B    C  
ATOM   3296  CD1 LEU B 208     -13.453  14.513  -5.221  1.00 23.71      B    C  
ATOM   3297  CD2 LEU B 208     -11.628  15.941  -4.222  1.00 23.51      B    C  
ATOM   3298  N   LEU B 209     -13.972  17.889  -0.564  1.00 21.27      B    N  
ATOM   3299  CA  LEU B 209     -14.859  18.590   0.342  1.00 25.06      B    C  
ATOM   3300  C   LEU B 209     -16.193  18.867  -0.355  1.00 27.84      B    C  
ATOM   3301  O   LEU B 209     -16.265  18.767  -1.580  1.00 30.80      B    O  
ATOM   3302  CB  LEU B 209     -14.129  19.848   0.807  1.00 24.07      B    C  
ATOM   3303  CG  LEU B 209     -12.966  19.522   1.746  1.00 25.21      B    C  
ATOM   3304  CD1 LEU B 209     -11.843  20.539   1.647  1.00 25.53      B    C  
ATOM   3305  CD2 LEU B 209     -13.471  19.380   3.176  1.00 23.65      B    C  
ATOM   3306  N   PRO B 210     -17.285  19.189   0.383  1.00 31.09      B    N  
ATOM   3307  CA  PRO B 210     -18.580  19.503  -0.243  1.00 33.85      B    C  
ATOM   3308  C   PRO B 210     -18.446  20.657  -1.240  1.00 39.87      B    C  
ATOM   3309  O   PRO B 210     -17.779  21.663  -0.958  1.00 41.94      B    O  
ATOM   3310  CB  PRO B 210     -19.492  19.866   0.931  1.00 32.16      B    C  
ATOM   3311  CG  PRO B 210     -18.839  19.201   2.132  1.00 35.25      B    C  
ATOM   3312  CD  PRO B 210     -17.343  19.265   1.856  1.00 32.97      B    C  
ATOM   3313  N   VAL B 211     -19.024  20.475  -2.439  1.00 43.94      B    N  
ATOM   3314  CA  VAL B 211     -18.878  21.449  -3.514  1.00 46.15      B    C  
ATOM   3315  C   VAL B 211     -19.348  22.805  -2.995  1.00 45.62      B    C  
ATOM   3316  O   VAL B 211     -18.724  23.821  -3.284  1.00 48.68      B    O  
ATOM   3317  CB  VAL B 211     -19.620  21.021  -4.798  1.00 48.97      B    C  
ATOM   3318  CG1 VAL B 211     -18.940  19.792  -5.430  1.00  0.00           C  
ATOM   3319  CG2 VAL B 211     -21.127  20.742  -4.607  1.00  0.00           C  
ATOM   3320  N   ALA B 212     -20.384  22.773  -2.145  1.00 48.14      B    N  
ATOM   3321  CA  ALA B 212     -21.083  23.941  -1.621  1.00 54.58      B    C  
ATOM   3322  C   ALA B 212     -20.211  24.736  -0.647  1.00 52.84      B    C  
ATOM   3323  O   ALA B 212     -20.234  25.971  -0.665  1.00 51.76      B    O  
ATOM   3324  CB  ALA B 212     -22.363  23.502  -0.941  1.00 53.26      B    C  
ATOM   3325  N   MET B 213     -19.483  24.005   0.216  1.00 43.55      B    N  
ATOM   3326  CA  MET B 213     -18.722  24.558   1.327  1.00 36.54      B    C  
ATOM   3327  C   MET B 213     -17.842  25.709   0.838  1.00 34.31      B    C  
ATOM   3328  O   MET B 213     -17.080  25.548  -0.114  1.00 34.18      B    O  
ATOM   3329  CB  MET B 213     -17.838  23.466   1.942  1.00 34.57      B    C  
ATOM   3330  CG  MET B 213     -16.933  23.964   3.056  1.00 34.74      B    C  
ATOM   3331  SD  MET B 213     -16.005  22.615   3.859  1.00 30.04      B    S  
ATOM   3332  CE  MET B 213     -17.378  21.772   4.652  1.00 34.66      B    C  
ATOM   3333  N   GLY B 214     -17.926  26.860   1.518  1.00 30.02      B    N  
ATOM   3334  CA  GLY B 214     -17.093  28.002   1.168  1.00 30.09      B    C  
ATOM   3335  C   GLY B 214     -15.603  27.700   1.318  1.00 33.31      B    C  
ATOM   3336  O   GLY B 214     -15.227  26.933   2.214  1.00 29.39      B    O  
ATOM   3337  N   GLU B 215     -14.765  28.305   0.443  1.00 29.66      B    N  
ATOM   3338  CA  GLU B 215     -13.326  28.062   0.443  1.00 29.54      B    C  
ATOM   3339  C   GLU B 215     -12.720  28.333   1.814  1.00 29.79      B    C  
ATOM   3340  O   GLU B 215     -11.808  27.603   2.208  1.00 33.31      B    O  
ATOM   3341  CB  GLU B 215     -12.525  28.892  -0.580  1.00 29.25      B    C  
ATOM   3342  CG  GLU B 215     -12.452  28.307  -1.970  1.00 25.53      B    C  
ATOM   3343  CD  GLU B 215     -11.976  26.870  -2.105  1.00 29.52      B    C  
ATOM   3344  OE1 GLU B 215     -12.683  26.087  -2.749  1.00 30.71      B    O  
ATOM   3345  OE2 GLU B 215     -10.893  26.535  -1.599  1.00 29.60      B    O1-
ATOM   3346  N   GLU B 216     -13.181  29.385   2.516  1.00 30.29      B    N  
ATOM   3347  CA  GLU B 216     -12.591  29.737   3.809  1.00 34.64      B    C  
ATOM   3348  C   GLU B 216     -12.817  28.635   4.846  1.00 33.67      B    C  
ATOM   3349  O   GLU B 216     -11.956  28.417   5.712  1.00 32.76      B    O  
ATOM   3350  CB  GLU B 216     -13.015  31.120   4.328  1.00 36.43      B    C  
ATOM   3351  CG  GLU B 216     -14.442  31.206   4.837  1.00 38.28      B    C  
ATOM   3352  CD  GLU B 216     -15.579  31.106   3.825  1.00 38.87      B    C  
ATOM   3353  OE1 GLU B 216     -15.331  31.047   2.573  1.00 36.14      B    O  
ATOM   3354  OE2 GLU B 216     -16.731  31.083   4.289  1.00 35.23      B    O1-
ATOM   3355  N   GLU B 217     -13.978  27.963   4.737  1.00 30.41      B    N  
ATOM   3356  CA  GLU B 217     -14.346  26.804   5.543  1.00 28.83      B    C  
ATOM   3357  C   GLU B 217     -13.526  25.571   5.131  1.00 28.80      B    C  
ATOM   3358  O   GLU B 217     -13.034  24.821   5.986  1.00 26.03      B    O  
ATOM   3359  CB  GLU B 217     -15.863  26.597   5.440  1.00 30.29      B    C  
ATOM   3360  CG  GLU B 217     -16.388  25.320   6.065  0.60 32.46      B    C  
ATOM   3361  CD  GLU B 217     -16.584  25.362   7.566  0.60 34.88      B    C  
ATOM   3362  OE1 GLU B 217     -16.064  26.308   8.211  0.60 37.48      B    O  
ATOM   3363  OE2 GLU B 217     -17.256  24.447   8.089  0.60 35.14      B    O1-
ATOM   3364  N   LYS B 218     -13.358  25.374   3.817  1.00 26.21      B    N  
ATOM   3365  CA  LYS B 218     -12.594  24.256   3.278  1.00 26.53      B    C  
ATOM   3366  C   LYS B 218     -11.151  24.291   3.781  1.00 27.54      B    C  
ATOM   3367  O   LYS B 218     -10.582  23.245   4.124  1.00 25.02      B    O  
ATOM   3368  CB  LYS B 218     -12.559  24.307   1.749  1.00 26.56      B    C  
ATOM   3369  CG  LYS B 218     -13.780  23.787   1.003  1.00 26.85      B    C  
ATOM   3370  CD  LYS B 218     -13.400  23.406  -0.405  1.00 26.77      B    C  
ATOM   3371  CE  LYS B 218     -14.608  23.103  -1.257  1.00 28.64      B    C  
ATOM   3372  NZ  LYS B 218     -15.261  24.346  -1.709  1.00 33.09      B    N1+
ATOM   3373  N   ASP B 219     -10.575  25.501   3.813  1.00 28.50      B    N  
ATOM   3374  CA  ASP B 219      -9.184  25.723   4.194  1.00 30.18      B    C  
ATOM   3375  C   ASP B 219      -8.956  25.437   5.674  1.00 30.39      B    C  
ATOM   3376  O   ASP B 219      -7.875  24.985   6.054  1.00 31.02      B    O  
ATOM   3377  CB  ASP B 219      -8.715  27.135   3.842  1.00 33.04      B    C  
ATOM   3378  CG  ASP B 219      -8.324  27.258   2.382  1.00 40.11      B    C  
ATOM   3379  OD1 ASP B 219      -8.029  26.201   1.747  1.00 33.73      B    O  
ATOM   3380  OD2 ASP B 219      -8.323  28.409   1.883  1.00 44.28      B    O1-
ATOM   3381  N   LYS B 220      -9.959  25.736   6.503  1.00 29.13      B    N  
ATOM   3382  CA  LYS B 220      -9.910  25.420   7.917  1.00 29.92      B    C  
ATOM   3383  C   LYS B 220      -9.688  23.916   8.105  1.00 31.62      B    C  
ATOM   3384  O   LYS B 220      -8.873  23.508   8.929  1.00 32.37      B    O  
ATOM   3385  CB  LYS B 220     -11.165  25.952   8.619  1.00 30.64      B    C  
ATOM   3386  CG  LYS B 220     -11.422  25.432  10.025  0.60 29.65      B    C  
ATOM   3387  CD  LYS B 220     -12.843  25.682  10.522  0.60 29.69      B    C  
ATOM   3388  CE  LYS B 220     -13.303  24.600  11.483  0.60 29.90      B    C  
ATOM   3389  NZ  LYS B 220     -14.089  25.126  12.624  0.60 28.37      B    N1+
ATOM   3390  N   TRP B 221     -10.406  23.095   7.333  1.00 27.91      B    N  
ATOM   3391  CA  TRP B 221     -10.295  21.653   7.483  1.00 26.53      B    C  
ATOM   3392  C   TRP B 221      -8.981  21.164   6.883  1.00 26.16      B    C  
ATOM   3393  O   TRP B 221      -8.318  20.310   7.476  1.00 25.12      B    O  
ATOM   3394  CB  TRP B 221     -11.524  20.923   6.924  1.00 24.56      B    C  
ATOM   3395  CG  TRP B 221     -12.792  21.250   7.649  0.60 24.31      B    C  
ATOM   3396  CD1 TRP B 221     -13.885  21.874   7.132  0.60 24.42      B    C  
ATOM   3397  NE1 TRP B 221     -14.851  22.019   8.089  0.60 24.64      B    N  
ATOM   3398  CE2 TRP B 221     -14.402  21.487   9.262  0.60 24.81      B    C  
ATOM   3399  CD2 TRP B 221     -13.104  20.986   9.027  0.60 24.52      B    C  
ATOM   3400  CE3 TRP B 221     -12.412  20.395  10.093  0.60 26.44      B    C  
ATOM   3401  CZ3 TRP B 221     -13.028  20.312  11.324  0.60 26.68      B    C  
ATOM   3402  CH2 TRP B 221     -14.314  20.813  11.529  0.60 26.54      B    C  
ATOM   3403  CZ2 TRP B 221     -15.027  21.404  10.508  0.60 26.44      B    C  
ATOM   3404  N   ARG B 222      -8.608  21.732   5.726  1.00 23.70      B    N  
ATOM   3405  CA  ARG B 222      -7.375  21.383   5.033  1.00 24.34      B    C  
ATOM   3406  C   ARG B 222      -6.174  21.588   5.953  1.00 23.85      B    C  
ATOM   3407  O   ARG B 222      -5.276  20.740   5.993  1.00 19.97      B    O  
ATOM   3408  CB  ARG B 222      -7.172  22.257   3.789  1.00 24.18      B    C  
ATOM   3409  CG  ARG B 222      -8.117  21.961   2.634  1.00 23.96      B    C  
ATOM   3410  CD  ARG B 222      -7.991  23.035   1.563  1.00 22.22      B    C  
ATOM   3411  NE  ARG B 222      -8.625  22.528   0.358  1.00 22.52      B    N  
ATOM   3412  CZ  ARG B 222      -9.419  23.224  -0.440  1.00 21.62      B    C  
ATOM   3413  NH2 ARG B 222      -9.958  22.633  -1.491  1.00 20.30      B    N1+
ATOM   3414  NH1 ARG B 222      -9.670  24.500  -0.180  1.00 22.00      B    N  
ATOM   3415  N   ARG B 223      -6.188  22.715   6.686  1.00 21.87      B    N  
ATOM   3416  CA  ARG B 223      -5.093  23.106   7.553  1.00 24.23      B    C  
ATOM   3417  C   ARG B 223      -4.912  22.104   8.694  1.00 23.75      B    C  
ATOM   3418  O   ARG B 223      -3.858  22.073   9.321  1.00 25.39      B    O  
ATOM   3419  CB  ARG B 223      -5.230  24.562   8.023  1.00 27.81      B    C  
ATOM   3420  CG  ARG B 223      -5.937  24.762   9.360  0.60 29.35      B    C  
ATOM   3421  CD  ARG B 223      -5.784  26.170   9.942  0.60 34.15      B    C  
ATOM   3422  NE  ARG B 223      -6.689  27.151   9.346  0.60 35.18      B    N  
ATOM   3423  CZ  ARG B 223      -6.436  27.837   8.239  0.60 33.78      B    C  
ATOM   3424  NH2 ARG B 223      -7.334  28.675   7.765  0.60 31.03      B    N1+
ATOM   3425  NH1 ARG B 223      -5.281  27.685   7.615  0.60 34.53      B    N  
ATOM   3426  N   LYS B 224      -5.914  21.272   8.966  1.00 21.60      B    N  
ATOM   3427  CA  LYS B 224      -5.781  20.287  10.041  1.00 21.34      B    C  
ATOM   3428  C   LYS B 224      -4.902  19.087   9.651  1.00 19.72      B    C  
ATOM   3429  O   LYS B 224      -4.478  18.314  10.514  1.00 18.60      B    O  
ATOM   3430  CB  LYS B 224      -7.175  19.859  10.509  1.00 24.56      B    C  
ATOM   3431  CG  LYS B 224      -7.852  20.886  11.416  1.00 27.08      B    C  
ATOM   3432  CD  LYS B 224      -9.283  20.571  11.755  1.00 32.86      B    C  
ATOM   3433  CE  LYS B 224     -10.026  21.798  12.259  1.00 35.33      B    C  
ATOM   3434  NZ  LYS B 224      -9.321  22.453  13.390  1.00 35.29      B    N1+
ATOM   3435  N   VAL B 225      -4.628  18.921   8.357  1.00 16.32      B    N  
ATOM   3436  CA  VAL B 225      -3.975  17.710   7.868  1.00 15.97      B    C  
ATOM   3437  C   VAL B 225      -2.457  17.873   7.958  1.00 16.69      B    C  
ATOM   3438  O   VAL B 225      -1.897  18.706   7.238  1.00 17.07      B    O  
ATOM   3439  CB  VAL B 225      -4.437  17.377   6.433  1.00 14.94      B    C  
ATOM   3440  CG1 VAL B 225      -3.687  16.192   5.836  1.00 13.78      B    C  
ATOM   3441  CG2 VAL B 225      -5.946  17.151   6.378  1.00 12.69      B    C  
ATOM   3442  N   PRO B 226      -1.752  17.063   8.800  1.00 16.95      B    N  
ATOM   3443  CA  PRO B 226      -0.288  17.142   8.920  1.00 15.61      B    C  
ATOM   3444  C   PRO B 226       0.462  17.028   7.599  1.00 16.79      B    C  
ATOM   3445  O   PRO B 226       1.347  17.818   7.326  1.00 16.20      B    O  
ATOM   3446  CB  PRO B 226       0.044  15.938   9.821  1.00 16.30      B    C  
ATOM   3447  CG  PRO B 226      -1.174  15.796  10.693  1.00 15.49      B    C  
ATOM   3448  CD  PRO B 226      -2.327  16.058   9.730  1.00 15.84      B    C  
ATOM   3449  N   LEU B 227       0.141  16.021   6.779  1.00 17.48      B    N  
ATOM   3450  CA  LEU B 227       0.863  15.803   5.535  1.00 17.29      B    C  
ATOM   3451  C   LEU B 227       0.349  16.735   4.434  1.00 18.63      B    C  
ATOM   3452  O   LEU B 227      -0.570  16.368   3.707  1.00 18.56      B    O  
ATOM   3453  CB  LEU B 227       0.669  14.349   5.111  1.00 14.65      B    C  
ATOM   3454  CG  LEU B 227       1.660  13.854   4.058  1.00 15.03      B    C  
ATOM   3455  CD1 LEU B 227       3.080  13.859   4.634  1.00 14.13      B    C  
ATOM   3456  CD2 LEU B 227       1.263  12.438   3.613  1.00 14.17      B    C  
ATOM   3457  N   GLY B 228       0.932  17.940   4.310  1.00 20.06      B    N  
ATOM   3458  CA  GLY B 228       0.582  18.797   3.174  1.00 20.51      B    C  
ATOM   3459  C   GLY B 228      -0.554  19.804   3.421  1.00 22.85      B    C  
ATOM   3460  O   GLY B 228      -0.804  20.663   2.576  1.00 20.80      B    O  
ATOM   3461  N   ARG B 229      -1.256  19.718   4.560  1.00 20.67      B    N  
ATOM   3462  CA  ARG B 229      -2.315  20.683   4.858  1.00 22.63      B    C  
ATOM   3463  C   ARG B 229      -3.300  20.785   3.681  1.00 22.22      B    C  
ATOM   3464  O   ARG B 229      -3.731  21.879   3.297  1.00 18.36      B    O  
ATOM   3465  CB  ARG B 229      -1.749  22.073   5.201  1.00 24.61      B    C  
ATOM   3466  CG  ARG B 229      -0.642  22.092   6.248  1.00 27.75      B    C  
ATOM   3467  CD  ARG B 229      -1.174  22.062   7.654  0.80 27.28      B    C  
ATOM   3468  NE  ARG B 229      -0.173  21.542   8.574  0.80 31.12      B    N  
ATOM   3469  CZ  ARG B 229      -0.431  21.079   9.794  0.80 30.85      B    C  
ATOM   3470  NH2 ARG B 229       0.550  20.650  10.564  0.80 32.73      B    N1+
ATOM   3471  NH1 ARG B 229      -1.669  21.058  10.256  0.80 32.63      B    N  
ATOM   3472  N   ARG B 230      -3.672  19.627   3.130  1.00 19.13      B    N  
ATOM   3473  CA  ARG B 230      -4.600  19.526   2.013  1.00 19.28      B    C  
ATOM   3474  C   ARG B 230      -5.359  18.191   2.140  1.00 18.81      B    C  
ATOM   3475  O   ARG B 230      -4.879  17.227   2.777  1.00 16.24      B    O  
ATOM   3476  CB  ARG B 230      -3.831  19.620   0.682  1.00 20.77      B    C  
ATOM   3477  CG  ARG B 230      -3.081  18.347   0.306  1.00 22.97      B    C  
ATOM   3478  CD  ARG B 230      -2.103  18.513  -0.843  0.70 27.33      B    C  
ATOM   3479  NE  ARG B 230      -0.908  19.196  -0.345  0.70 31.75      B    N  
ATOM   3480  CZ  ARG B 230       0.174  19.509  -1.057  0.70 32.56      B    C  
ATOM   3481  NH2 ARG B 230       1.179  20.128  -0.470  0.70 38.31      B    N1+
ATOM   3482  NH1 ARG B 230       0.249  19.240  -2.347  0.70 31.06      B    N  
ATOM   3483  N   GLU B 231      -6.534  18.160   1.502  1.00 16.63      B    N  
ATOM   3484  CA  GLU B 231      -7.406  17.002   1.461  1.00 16.70      B    C  
ATOM   3485  C   GLU B 231      -6.814  15.989   0.481  1.00 14.96      B    C  
ATOM   3486  O   GLU B 231      -6.046  16.351  -0.400  1.00 14.39      B    O  
ATOM   3487  CB  GLU B 231      -8.854  17.438   1.150  1.00 17.95      B    C  
ATOM   3488  CG  GLU B 231      -9.119  17.839  -0.310  1.00 20.51      B    C  
ATOM   3489  CD  GLU B 231      -8.811  19.307  -0.627  1.00 23.33      B    C  
ATOM   3490  OE1 GLU B 231      -9.571  19.904  -1.415  1.00 26.18      B    O  
ATOM   3491  OE2 GLU B 231      -7.832  19.872  -0.067  1.00 20.56      B    O1-
ATOM   3492  N   ALA B 232      -7.172  14.711   0.636  1.00 14.81      B    N  
ATOM   3493  CA  ALA B 232      -6.837  13.710  -0.360  1.00 14.06      B    C  
ATOM   3494  C   ALA B 232      -7.632  13.965  -1.637  1.00 14.91      B    C  
ATOM   3495  O   ALA B 232      -8.812  14.306  -1.597  1.00 14.80      B    O  
ATOM   3496  CB  ALA B 232      -7.094  12.306   0.171  1.00 15.73      B    C  
ATOM   3497  N   SER B 233      -6.958  13.805  -2.777  1.00 16.80      B    N  
ATOM   3498  CA  SER B 233      -7.660  13.729  -4.049  1.00 16.36      B    C  
ATOM   3499  C   SER B 233      -8.460  12.427  -4.067  1.00 17.62      B    C  
ATOM   3500  O   SER B 233      -8.129  11.486  -3.337  1.00 18.80      B    O  
ATOM   3501  CB  SER B 233      -6.663  13.776  -5.176  1.00 16.17      B    C  
ATOM   3502  OG  SER B 233      -6.024  12.519  -5.385  1.00 16.78      B    O  
ATOM   3503  N   ALA B 234      -9.506  12.385  -4.910  1.00 15.30      B    N  
ATOM   3504  CA  ALA B 234     -10.300  11.186  -5.111  1.00 16.23      B    C  
ATOM   3505  C   ALA B 234      -9.383  10.068  -5.596  1.00 16.02      B    C  
ATOM   3506  O   ALA B 234      -9.573   8.908  -5.230  1.00 15.50      B    O  
ATOM   3507  CB  ALA B 234     -11.445  11.456  -6.084  1.00 14.14      B    C  
ATOM   3508  N   GLU B 235      -8.356  10.450  -6.381  1.00 16.50      B    N  
ATOM   3509  CA  GLU B 235      -7.462   9.492  -7.020  1.00 16.61      B    C  
ATOM   3510  C   GLU B 235      -6.550   8.843  -5.977  1.00 15.81      B    C  
ATOM   3511  O   GLU B 235      -6.238   7.660  -6.085  1.00 15.76      B    O  
ATOM   3512  CB  GLU B 235      -6.610  10.194  -8.089  1.00 18.20      B    C  
ATOM   3513  CG  GLU B 235      -7.396  10.554  -9.348  1.00 20.65      B    C  
ATOM   3514  CD  GLU B 235      -8.321  11.764  -9.260  1.00 24.71      B    C  
ATOM   3515  OE1 GLU B 235      -8.271  12.526  -8.251  1.00 24.30      B    O  
ATOM   3516  OE2 GLU B 235      -9.125  11.943 -10.211  1.00 29.00      B    O1-
ATOM   3517  N   GLN B 236      -6.139   9.627  -4.972  1.00 14.33      B    N  
ATOM   3518  CA  GLN B 236      -5.347   9.099  -3.862  1.00 15.16      B    C  
ATOM   3519  C   GLN B 236      -6.114   8.002  -3.110  1.00 14.36      B    C  
ATOM   3520  O   GLN B 236      -5.556   6.947  -2.777  1.00 15.80      B    O  
ATOM   3521  CB  GLN B 236      -4.848  10.253  -2.995  1.00 14.10      B    C  
ATOM   3522  CG  GLN B 236      -3.644  10.925  -3.656  1.00 15.25      B    C  
ATOM   3523  CD  GLN B 236      -3.322  12.216  -2.951  1.00 16.08      B    C  
ATOM   3524  OE1 GLN B 236      -4.173  12.812  -2.308  1.00 14.34      B    O  
ATOM   3525  NE2 GLN B 236      -2.067  12.641  -3.065  1.00 17.74      B    N  
ATOM   3526  N   ILE B 237      -7.408   8.242  -2.893  1.00 13.91      B    N  
ATOM   3527  CA  ILE B 237      -8.262   7.250  -2.262  1.00 12.39      B    C  
ATOM   3528  C   ILE B 237      -8.319   6.036  -3.197  1.00 13.70      B    C  
ATOM   3529  O   ILE B 237      -8.129   4.880  -2.771  1.00 12.96      B    O  
ATOM   3530  CB  ILE B 237      -9.672   7.820  -1.939  1.00 12.24      B    C  
ATOM   3531  CG1 ILE B 237      -9.655   9.055  -1.027  1.00 11.13      B    C  
ATOM   3532  CG2 ILE B 237     -10.570   6.702  -1.362  1.00 12.38      B    C  
ATOM   3533  CD1 ILE B 237      -8.791   8.874   0.250  1.00 11.03      B    C  
ATOM   3534  N   ALA B 238      -8.581   6.296  -4.501  1.00 13.69      B    N  
ATOM   3535  CA  ALA B 238      -8.696   5.200  -5.454  1.00 14.11      B    C  
ATOM   3536  C   ALA B 238      -7.430   4.342  -5.482  1.00 13.66      B    C  
ATOM   3537  O   ALA B 238      -7.527   3.126  -5.691  1.00 14.37      B    O  
ATOM   3538  CB  ALA B 238      -9.060   5.705  -6.844  1.00 14.24      B    C  
ATOM   3539  N   ASP B 239      -6.254   4.974  -5.326  1.00 13.31      B    N  
ATOM   3540  CA  ASP B 239      -4.993   4.232  -5.389  1.00 14.36      B    C  
ATOM   3541  C   ASP B 239      -4.947   3.117  -4.340  1.00 13.84      B    C  
ATOM   3542  O   ASP B 239      -4.452   2.014  -4.614  1.00 13.73      B    O  
ATOM   3543  CB  ASP B 239      -3.764   5.113  -5.135  1.00 14.63      B    C  
ATOM   3544  CG  ASP B 239      -3.318   5.897  -6.362  1.00 16.78      B    C  
ATOM   3545  OD1 ASP B 239      -3.558   5.427  -7.512  1.00 16.18      B    O  
ATOM   3546  OD2 ASP B 239      -2.777   6.980  -6.162  1.00 18.40      B    O1-
ATOM   3547  N   ALA B 240      -5.437   3.413  -3.124  1.00 13.57      B    N  
ATOM   3548  CA  ALA B 240      -5.481   2.377  -2.094  1.00 13.33      B    C  
ATOM   3549  C   ALA B 240      -6.469   1.263  -2.445  1.00 13.41      B    C  
ATOM   3550  O   ALA B 240      -6.227   0.101  -2.100  1.00 13.62      B    O  
ATOM   3551  CB  ALA B 240      -5.770   2.981  -0.724  1.00 12.79      B    C  
ATOM   3552  N   VAL B 241      -7.608   1.619  -3.064  1.00 13.90      B    N  
ATOM   3553  CA  VAL B 241      -8.570   0.617  -3.511  1.00 14.32      B    C  
ATOM   3554  C   VAL B 241      -7.919  -0.336  -4.529  1.00 14.41      B    C  
ATOM   3555  O   VAL B 241      -8.026  -1.563  -4.409  1.00 13.66      B    O  
ATOM   3556  CB  VAL B 241      -9.874   1.260  -4.048  1.00 14.60      B    C  
ATOM   3557  CG1 VAL B 241     -10.864   0.194  -4.520  1.00 15.82      B    C  
ATOM   3558  CG2 VAL B 241     -10.552   2.155  -3.020  1.00 15.39      B    C  
ATOM   3559  N   ILE B 242      -7.220   0.229  -5.526  1.00 15.06      B    N  
ATOM   3560  CA  ILE B 242      -6.493  -0.548  -6.532  1.00 16.81      B    C  
ATOM   3561  C   ILE B 242      -5.477  -1.501  -5.896  1.00 16.14      B    C  
ATOM   3562  O   ILE B 242      -5.382  -2.674  -6.304  1.00 16.05      B    O  
ATOM   3563  CB  ILE B 242      -5.790   0.385  -7.543  1.00 17.23      B    C  
ATOM   3564  CG1 ILE B 242      -6.815   1.259  -8.263  1.00 19.48      B    C  
ATOM   3565  CG2 ILE B 242      -4.953  -0.401  -8.539  1.00 18.37      B    C  
ATOM   3566  CD1 ILE B 242      -7.867   0.480  -9.012  1.00 18.13      B    C  
ATOM   3567  N   PHE B 243      -4.670  -0.971  -4.953  1.00 15.01      B    N  
ATOM   3568  CA  PHE B 243      -3.775  -1.842  -4.207  1.00 14.68      B    C  
ATOM   3569  C   PHE B 243      -4.539  -3.032  -3.606  1.00 14.10      B    C  
ATOM   3570  O   PHE B 243      -4.128  -4.186  -3.796  1.00 13.35      B    O  
ATOM   3571  CB  PHE B 243      -2.970  -1.084  -3.142  1.00 14.13      B    C  
ATOM   3572  CG  PHE B 243      -2.211  -2.010  -2.219  1.00 15.58      B    C  
ATOM   3573  CD1 PHE B 243      -1.144  -2.758  -2.689  1.00 15.24      B    C  
ATOM   3574  CE1 PHE B 243      -0.453  -3.626  -1.849  1.00 16.39      B    C  
ATOM   3575  CZ  PHE B 243      -0.843  -3.756  -0.526  1.00 17.26      B    C  
ATOM   3576  CD2 PHE B 243      -2.574  -2.143  -0.880  1.00 15.38      B    C  
ATOM   3577  CE2 PHE B 243      -1.888  -3.003  -0.035  1.00 15.94      B    C  
ATOM   3578  N   LEU B 244      -5.656  -2.771  -2.900  1.00 12.92      B    N  
ATOM   3579  CA  LEU B 244      -6.305  -3.869  -2.191  1.00 14.16      B    C  
ATOM   3580  C   LEU B 244      -6.927  -4.922  -3.107  1.00 14.08      B    C  
ATOM   3581  O   LEU B 244      -6.974  -6.086  -2.721  1.00 14.68      B    O  
ATOM   3582  CB  LEU B 244      -7.348  -3.346  -1.202  1.00 14.02      B    C  
ATOM   3583  CG  LEU B 244      -6.744  -2.701   0.050  1.00 13.67      B    C  
ATOM   3584  CD1 LEU B 244      -7.759  -1.792   0.738  1.00 13.24      B    C  
ATOM   3585  CD2 LEU B 244      -6.263  -3.796   0.978  1.00 13.41      B    C  
ATOM   3586  N   VAL B 245      -7.408  -4.521  -4.283  1.00 14.21      B    N  
ATOM   3587  CA  VAL B 245      -7.987  -5.498  -5.191  1.00 15.48      B    C  
ATOM   3588  C   VAL B 245      -6.884  -6.227  -5.963  1.00 16.31      B    C  
ATOM   3589  O   VAL B 245      -7.164  -7.252  -6.598  1.00 16.68      B    O  
ATOM   3590  CB  VAL B 245      -9.068  -4.899  -6.128  1.00 15.07      B    C  
ATOM   3591  CG1 VAL B 245     -10.144  -4.128  -5.373  1.00 15.01      B    C  
ATOM   3592  CG2 VAL B 245      -8.483  -4.018  -7.229  1.00 15.57      B    C  
ATOM   3593  N   SER B 246      -5.649  -5.689  -5.951  1.00 17.03      B    N  
ATOM   3594  CA  SER B 246      -4.581  -6.213  -6.808  1.00 16.86      B    C  
ATOM   3595  C   SER B 246      -3.980  -7.517  -6.274  1.00 17.87      B    C  
ATOM   3596  O   SER B 246      -4.138  -7.864  -5.104  1.00 18.01      B    O  
ATOM   3597  CB  SER B 246      -3.481  -5.203  -7.012  1.00 16.42      B    C  
ATOM   3598  OG  SER B 246      -2.644  -5.179  -5.868  1.00 17.19      B    O  
ATOM   3599  N   GLY B 247      -3.248  -8.214  -7.157  1.00 18.74      B    N  
ATOM   3600  CA  GLY B 247      -2.424  -9.378  -6.840  1.00 18.33      B    C  
ATOM   3601  C   GLY B 247      -1.361  -9.091  -5.772  1.00 19.41      B    C  
ATOM   3602  O   GLY B 247      -0.877 -10.019  -5.132  1.00 20.47      B    O  
ATOM   3603  N   SER B 248      -1.050  -7.806  -5.537  1.00 17.59      B    N  
ATOM   3604  CA  SER B 248      -0.092  -7.396  -4.521  1.00 18.30      B    C  
ATOM   3605  C   SER B 248      -0.676  -7.419  -3.109  1.00 17.85      B    C  
ATOM   3606  O   SER B 248       0.032  -7.083  -2.176  1.00 17.50      B    O  
ATOM   3607  CB  SER B 248       0.413  -6.020  -4.821  1.00 20.11      B    C  
ATOM   3608  OG  SER B 248       1.161  -6.038  -6.016  1.00 23.37      B    O  
ATOM   3609  N   ALA B 249      -1.969  -7.748  -2.956  1.00 16.00      B    N  
ATOM   3610  CA  ALA B 249      -2.619  -7.755  -1.653  1.00 15.58      B    C  
ATOM   3611  C   ALA B 249      -3.346  -9.071  -1.410  1.00 14.95      B    C  
ATOM   3612  O   ALA B 249      -4.257  -9.139  -0.599  1.00 13.12      B    O  
ATOM   3613  CB  ALA B 249      -3.597  -6.611  -1.543  1.00 15.38      B    C  
ATOM   3614  N   GLN B 250      -2.846 -10.143  -2.030  1.00 17.11      B    N  
ATOM   3615  CA  GLN B 250      -3.597 -11.376  -2.047  1.00 18.15      B    C  
ATOM   3616  C   GLN B 250      -3.582 -12.055  -0.685  1.00 16.03      B    C  
ATOM   3617  O   GLN B 250      -4.303 -13.014  -0.496  1.00 17.25      B    O  
ATOM   3618  CB  GLN B 250      -3.198 -12.261  -3.236  1.00 22.41      B    C  
ATOM   3619  CG  GLN B 250      -4.016 -11.893  -4.480  1.00 25.19      B    C  
ATOM   3620  CD  GLN B 250      -4.054 -12.924  -5.582  0.60 27.02      B    C  
ATOM   3621  OE1 GLN B 250      -4.850 -13.861  -5.562  0.60 28.41      B    O  
ATOM   3622  NE2 GLN B 250      -3.225 -12.718  -6.591  0.60 29.99      B    N  
ATOM   3623  N   TYR B 251      -2.767 -11.593   0.260  1.00 15.80      B    N  
ATOM   3624  CA  TYR B 251      -2.836 -12.157   1.609  1.00 14.92      B    C  
ATOM   3625  C   TYR B 251      -3.562 -11.193   2.555  1.00 14.94      B    C  
ATOM   3626  O   TYR B 251      -3.682 -11.482   3.737  1.00 16.90      B    O  
ATOM   3627  CB  TYR B 251      -1.422 -12.464   2.131  1.00 13.78      B    C  
ATOM   3628  CG  TYR B 251      -1.324 -13.382   3.332  1.00 14.50      B    C  
ATOM   3629  CD1 TYR B 251      -1.538 -14.750   3.198  1.00 14.34      B    C  
ATOM   3630  CE1 TYR B 251      -1.440 -15.610   4.277  1.00 14.88      B    C  
ATOM   3631  CZ  TYR B 251      -1.120 -15.115   5.534  1.00 14.32      B    C  
ATOM   3632  OH  TYR B 251      -1.036 -15.968   6.598  1.00 14.62      B    O  
ATOM   3633  CE2 TYR B 251      -0.939 -13.753   5.698  1.00 15.16      B    C  
ATOM   3634  CD2 TYR B 251      -1.033 -12.900   4.600  1.00 13.55      B    C  
ATOM   3635  N   ILE B 252      -3.952 -10.006   2.073  1.00 13.86      B    N  
ATOM   3636  CA  ILE B 252      -4.578  -8.991   2.910  1.00 12.60      B    C  
ATOM   3637  C   ILE B 252      -6.102  -9.212   2.970  1.00 13.18      B    C  
ATOM   3638  O   ILE B 252      -6.803  -9.144   1.956  1.00 12.17      B    O  
ATOM   3639  CB  ILE B 252      -4.211  -7.575   2.414  1.00 12.90      B    C  
ATOM   3640  CG1 ILE B 252      -2.688  -7.397   2.320  1.00 12.08      B    C  
ATOM   3641  CG2 ILE B 252      -4.864  -6.540   3.333  1.00 12.59      B    C  
ATOM   3642  CD1 ILE B 252      -2.215  -6.003   1.928  1.00 12.42      B    C  
ATOM   3643  N   THR B 253      -6.627  -9.484   4.184  1.00 12.47      B    N  
ATOM   3644  CA  THR B 253      -8.068  -9.487   4.365  1.00 12.76      B    C  
ATOM   3645  C   THR B 253      -8.341  -9.024   5.790  1.00 12.78      B    C  
ATOM   3646  O   THR B 253      -7.526  -9.240   6.692  1.00 11.97      B    O  
ATOM   3647  CB  THR B 253      -8.717 -10.826   3.967  1.00 11.99      B    C  
ATOM   3648  OG1 THR B 253     -10.130 -10.627   3.846  1.00 12.22      B    O  
ATOM   3649  CG2 THR B 253      -8.383 -11.959   4.919  1.00 10.82      B    C  
ATOM   3650  N   GLY B 254      -9.480  -8.350   5.943  1.00 13.26      B    N  
ATOM   3651  CA  GLY B 254      -9.844  -7.797   7.237  1.00 14.19      B    C  
ATOM   3652  C   GLY B 254      -9.036  -6.545   7.564  1.00 14.42      B    C  
ATOM   3653  O   GLY B 254      -9.038  -6.122   8.709  1.00 15.06      B    O  
ATOM   3654  N   SER B 255      -8.372  -5.944   6.563  1.00 14.36      B    N  
ATOM   3655  CA  SER B 255      -7.524  -4.787   6.831  1.00 14.69      B    C  
ATOM   3656  C   SER B 255      -8.202  -3.498   6.396  1.00 13.96      B    C  
ATOM   3657  O   SER B 255      -8.813  -3.459   5.334  1.00 15.87      B    O  
ATOM   3658  CB  SER B 255      -6.184  -4.923   6.170  1.00 14.77      B    C  
ATOM   3659  OG  SER B 255      -5.479  -6.047   6.709  1.00 18.41      B    O  
ATOM   3660  N   ILE B 256      -8.003  -2.427   7.170  1.00 14.19      B    N  
ATOM   3661  CA  ILE B 256      -8.544  -1.124   6.798  1.00 14.09      B    C  
ATOM   3662  C   ILE B 256      -7.389  -0.134   6.687  1.00 13.50      B    C  
ATOM   3663  O   ILE B 256      -6.742   0.177   7.672  1.00 14.93      B    O  
ATOM   3664  CB  ILE B 256      -9.660  -0.689   7.769  1.00 14.76      B    C  
ATOM   3665  CG1 ILE B 256     -10.840  -1.671   7.709  1.00 14.02      B    C  
ATOM   3666  CG2 ILE B 256     -10.106   0.750   7.486  1.00 13.40      B    C  
ATOM   3667  CD1 ILE B 256     -11.788  -1.537   8.891  1.00 16.85      B    C  
ATOM   3668  N   ILE B 257      -7.098   0.316   5.463  1.00 12.54      B    N  
ATOM   3669  CA  ILE B 257      -5.971   1.206   5.260  1.00 12.17      B    C  
ATOM   3670  C   ILE B 257      -6.465   2.648   5.382  1.00 12.45      B    C  
ATOM   3671  O   ILE B 257      -7.298   3.066   4.570  1.00 11.91      B    O  
ATOM   3672  CB  ILE B 257      -5.408   0.943   3.853  1.00 12.51      B    C  
ATOM   3673  CG1 ILE B 257      -4.982  -0.524   3.675  1.00 11.58      B    C  
ATOM   3674  CG2 ILE B 257      -4.287   1.937   3.521  1.00 13.22      B    C  
ATOM   3675  CD1 ILE B 257      -4.455  -0.842   2.288  1.00 12.47      B    C  
ATOM   3676  N   LYS B 258      -5.936   3.406   6.352  1.00 12.13      B    N  
ATOM   3677  CA  LYS B 258      -6.229   4.834   6.399  1.00 14.32      B    C  
ATOM   3678  C   LYS B 258      -5.463   5.531   5.282  1.00 13.96      B    C  
ATOM   3679  O   LYS B 258      -4.294   5.230   5.034  1.00 13.05      B    O  
ATOM   3680  CB  LYS B 258      -5.725   5.522   7.676  1.00 15.26      B    C  
ATOM   3681  CG  LYS B 258      -6.494   5.200   8.941  1.00 17.56      B    C  
ATOM   3682  CD  LYS B 258      -5.903   5.859  10.177  1.00 16.62      B    C  
ATOM   3683  CE  LYS B 258      -4.544   5.330  10.585  1.00 17.67      B    C  
ATOM   3684  NZ  LYS B 258      -4.023   6.131  11.728  1.00 19.15      B    N1+
ATOM   3685  N   VAL B 259      -6.163   6.439   4.611  1.00 13.61      B    N  
ATOM   3686  CA  VAL B 259      -5.582   7.332   3.630  1.00 13.25      B    C  
ATOM   3687  C   VAL B 259      -5.957   8.739   4.085  1.00 13.43      B    C  
ATOM   3688  O   VAL B 259      -6.875   9.355   3.544  1.00 12.95      B    O  
ATOM   3689  CB  VAL B 259      -6.067   6.995   2.205  1.00 13.57      B    C  
ATOM   3690  CG1 VAL B 259      -5.329   7.804   1.149  1.00 12.73      B    C  
ATOM   3691  CG2 VAL B 259      -5.916   5.499   1.890  1.00 12.50      B    C  
ATOM   3692  N   ASP B 260      -5.248   9.223   5.118  1.00 13.49      B    N  
ATOM   3693  CA  ASP B 260      -5.748  10.390   5.821  1.00 13.99      B    C  
ATOM   3694  C   ASP B 260      -4.670  11.460   6.043  1.00 13.21      B    C  
ATOM   3695  O   ASP B 260      -4.965  12.485   6.649  1.00 13.17      B    O  
ATOM   3696  CB  ASP B 260      -6.465   9.971   7.113  1.00 14.53      B    C  
ATOM   3697  CG  ASP B 260      -5.495   9.668   8.251  1.00 15.48      B    C  
ATOM   3698  OD1 ASP B 260      -4.296   9.388   7.956  1.00 16.61      B    O  
ATOM   3699  OD2 ASP B 260      -5.943   9.657   9.406  1.00 15.20      B    O1-
ATOM   3700  N   GLY B 261      -3.429  11.236   5.588  1.00 14.65      B    N  
ATOM   3701  CA  GLY B 261      -2.394  12.264   5.744  1.00 15.08      B    C  
ATOM   3702  C   GLY B 261      -2.061  12.540   7.214  1.00 15.39      B    C  
ATOM   3703  O   GLY B 261      -1.614  13.642   7.552  1.00 14.70      B    O  
ATOM   3704  N   GLY B 262      -2.315  11.539   8.079  1.00 13.25      B    N  
ATOM   3705  CA  GLY B 262      -2.067  11.656   9.505  1.00 13.63      B    C  
ATOM   3706  C   GLY B 262      -3.156  12.403  10.293  1.00 14.33      B    C  
ATOM   3707  O   GLY B 262      -2.994  12.627  11.496  1.00 13.27      B    O  
ATOM   3708  N   LEU B 263      -4.301  12.712   9.655  1.00 13.98      B    N  
ATOM   3709  CA  LEU B 263      -5.364  13.473  10.306  1.00 14.08      B    C  
ATOM   3710  C   LEU B 263      -5.848  12.819  11.609  1.00 14.17      B    C  
ATOM   3711  O   LEU B 263      -6.128  13.524  12.592  1.00 13.87      B    O  
ATOM   3712  CB  LEU B 263      -6.534  13.705   9.341  1.00 13.32      B    C  
ATOM   3713  CG  LEU B 263      -7.715  14.484   9.928  1.00 13.58      B    C  
ATOM   3714  CD1 LEU B 263      -7.324  15.945  10.222  1.00 13.48      B    C  
ATOM   3715  CD2 LEU B 263      -8.927  14.416   8.988  1.00 13.26      B    C  
ATOM   3716  N   SER B 264      -5.994  11.489  11.601  1.00 12.47      B    N  
ATOM   3717  CA  SER B 264      -6.559  10.804  12.749  1.00 13.59      B    C  
ATOM   3718  C   SER B 264      -5.577  10.835  13.925  1.00 15.32      B    C  
ATOM   3719  O   SER B 264      -5.948  10.530  15.059  1.00 15.72      B    O  
ATOM   3720  CB  SER B 264      -6.946   9.388  12.396  1.00 13.47      B    C  
ATOM   3721  OG  SER B 264      -5.791   8.668  11.945  1.00 14.11      B    O  
ATOM   3722  N   LEU B 265      -4.322  11.231  13.668  1.00 16.31      B    N  
ATOM   3723  CA  LEU B 265      -3.318  11.188  14.720  1.00 17.11      B    C  
ATOM   3724  C   LEU B 265      -3.278  12.498  15.499  1.00 16.58      B    C  
ATOM   3725  O   LEU B 265      -2.596  12.562  16.518  1.00 18.32      B    O  
ATOM   3726  CB  LEU B 265      -1.941  10.842  14.139  1.00 17.49      B    C  
ATOM   3727  CG  LEU B 265      -1.854   9.515  13.383  1.00 17.38      B    C  
ATOM   3728  CD1 LEU B 265      -0.486   9.387  12.755  1.00 23.19      B    C  
ATOM   3729  CD2 LEU B 265      -2.121   8.322  14.275  1.00 16.88      B    C  
ATOM   3730  N   VAL B 266      -4.036  13.507  15.053  1.00 16.72      B    N  
ATOM   3731  CA  VAL B 266      -3.944  14.866  15.577  1.00 16.75      B    C  
ATOM   3732  C   VAL B 266      -4.922  15.002  16.737  1.00 17.81      B    C  
ATOM   3733  O   VAL B 266      -6.131  14.796  16.552  1.00 18.60      B    O  
ATOM   3734  CB  VAL B 266      -4.247  15.911  14.481  1.00 17.56      B    C  
ATOM   3735  CG1 VAL B 266      -4.164  17.356  14.981  1.00 16.13      B    C  
ATOM   3736  CG2 VAL B 266      -3.374  15.712  13.259  1.00 15.93      B    C  
ATOM   3737  N   HIS B 267      -4.388  15.349  17.922  1.00 17.71      B    N  
ATOM   3738  CA  HIS B 267      -5.192  15.583  19.111  1.00 19.13      B    C  
ATOM   3739  C   HIS B 267      -5.974  16.894  18.964  1.00 20.22      B    C  
ATOM   3740  O   HIS B 267      -5.673  17.701  18.085  1.00 24.26      B    O  
ATOM   3741  CB  HIS B 267      -4.294  15.533  20.374  1.00 19.43      B    C  
ATOM   3742  CG  HIS B 267      -3.262  16.609  20.466  1.00 19.61      B    C  
ATOM   3743  ND1 HIS B 267      -3.585  17.980  20.529  1.00 21.48      B    N  
ATOM   3744  CE1 HIS B 267      -2.465  18.692  20.593  1.00 21.24      B    C  
ATOM   3745  NE2 HIS B 267      -1.422  17.822  20.590  1.00 20.36      B    N  
ATOM   3746  CD2 HIS B 267      -1.914  16.539  20.533  1.00 19.79      B    C  
ATOM   3747  N   ALA B 268      -6.942  17.114  19.862  1.00 20.62      B    N  
ATOM   3748  CA  ALA B 268      -7.776  18.312  19.920  1.00 24.90      B    C  
ATOM   3749  C   ALA B 268      -6.910  19.580  20.026  1.00 25.79      B    C  
ATOM   3750  O   ALA B 268      -5.755  19.555  20.480  1.00 22.08      B    O1-
ATOM   3751  CB  ALA B 268      -8.688  18.231  21.128  1.00 24.09      B    C  
ATOM   3752  OXT ALA B 268      -7.385  20.679  19.677  1.00 27.09      B    O1-
TER    3753      ALA B 268
ATOM   3754  N   GLU C   2      -5.263 -10.339  57.774  1.00 52.19      C    N1+
ATOM   3755  CA  GLU C   2      -4.603  -8.999  57.931  1.00 47.14      C    C  
ATOM   3756  C   GLU C   2      -5.166  -8.020  56.895  1.00 42.61      C    C  
ATOM   3757  O   GLU C   2      -5.980  -8.397  56.051  1.00 42.54      C    O  
ATOM   3758  CB  GLU C   2      -3.074  -9.144  57.911  1.00 44.41      C    C  
ATOM   3759  CG  GLU C   2      -2.444  -9.069  59.296  1.00 43.38      C    C  
ATOM   3760  CD  GLU C   2      -2.666  -7.774  60.075  0.70 45.69      C    C  
ATOM   3761  OE1 GLU C   2      -3.061  -6.749  59.465  0.70 43.45      C    O  
ATOM   3762  OE2 GLU C   2      -2.438  -7.782  61.301  0.70 44.23      C    O1-
ATOM   3763  N   ALA C   3      -4.771  -6.743  56.997  1.00 36.79      C    N  
ATOM   3764  CA  ALA C   3      -5.100  -5.779  55.963  1.00 32.58      C    C  
ATOM   3765  C   ALA C   3      -4.254  -6.062  54.714  1.00 34.53      C    C  
ATOM   3766  O   ALA C   3      -3.053  -6.361  54.811  1.00 32.01      C    O  
ATOM   3767  CB  ALA C   3      -4.861  -4.389  56.478  1.00 31.49      C    C  
ATOM   3768  N   PRO C   4      -4.818  -5.927  53.488  1.00 30.85      C    N  
ATOM   3769  CA  PRO C   4      -4.028  -6.165  52.282  1.00 29.75      C    C  
ATOM   3770  C   PRO C   4      -3.045  -5.006  52.164  1.00 27.57      C    C  
ATOM   3771  O   PRO C   4      -3.208  -3.958  52.821  1.00 27.55      C    O  
ATOM   3772  CB  PRO C   4      -5.073  -6.183  51.150  1.00 28.48      C    C  
ATOM   3773  CG  PRO C   4      -6.194  -5.295  51.674  1.00 31.45      C    C  
ATOM   3774  CD  PRO C   4      -6.176  -5.444  53.191  1.00 30.84      C    C  
ATOM   3775  N   ALA C   5      -2.037  -5.211  51.304  1.00 23.83      C    N  
ATOM   3776  CA  ALA C   5      -0.917  -4.291  51.197  1.00 24.11      C    C  
ATOM   3777  C   ALA C   5      -0.720  -3.902  49.728  1.00 21.80      C    C  
ATOM   3778  O   ALA C   5      -0.891  -4.732  48.841  1.00 20.09      C    O  
ATOM   3779  CB  ALA C   5       0.311  -4.961  51.768  1.00 22.76      C    C  
ATOM   3780  N   ALA C   6      -0.418  -2.620  49.490  1.00 21.22      C    N  
ATOM   3781  CA  ALA C   6      -0.230  -2.130  48.131  1.00 22.48      C    C  
ATOM   3782  C   ALA C   6       1.087  -1.366  48.009  1.00 21.84      C    C  
ATOM   3783  O   ALA C   6       1.457  -0.598  48.901  1.00 20.79      C    O  
ATOM   3784  CB  ALA C   6      -1.386  -1.242  47.716  1.00 22.45      C    C  
ATOM   3785  N   VAL C   7       1.726  -1.504  46.840  1.00 19.67      C    N  
ATOM   3786  CA  VAL C   7       2.847  -0.655  46.480  1.00 17.79      C    C  
ATOM   3787  C   VAL C   7       2.352   0.370  45.467  1.00 18.81      C    C  
ATOM   3788  O   VAL C   7       1.694  -0.021  44.497  1.00 16.82      C    O  
ATOM   3789  CB  VAL C   7       3.964  -1.503  45.852  1.00 19.19      C    C  
ATOM   3790  CG1 VAL C   7       4.993  -0.617  45.156  1.00 20.57      C    C  
ATOM   3791  CG2 VAL C   7       4.599  -2.436  46.873  1.00 21.14      C    C  
ATOM   3792  N   VAL C   8       2.669   1.657  45.694  1.00 16.39      C    N  
ATOM   3793  CA  VAL C   8       2.401   2.673  44.686  1.00 17.78      C    C  
ATOM   3794  C   VAL C   8       3.714   3.367  44.339  1.00 16.89      C    C  
ATOM   3795  O   VAL C   8       4.379   3.890  45.232  1.00 17.11      C    O  
ATOM   3796  CB  VAL C   8       1.349   3.705  45.153  1.00 17.30      C    C  
ATOM   3797  CG1 VAL C   8       1.047   4.750  44.082  1.00 16.59      C    C  
ATOM   3798  CG2 VAL C   8       0.073   3.023  45.602  1.00 16.77      C    C  
ATOM   3799  N   THR C   9       4.081   3.380  43.049  1.00 15.86      C    N  
ATOM   3800  CA  THR C   9       5.332   4.022  42.643  1.00 16.75      C    C  
ATOM   3801  C   THR C   9       5.057   5.502  42.392  1.00 18.15      C    C  
ATOM   3802  O   THR C   9       3.923   5.858  42.080  1.00 17.85      C    O  
ATOM   3803  CB  THR C   9       6.028   3.343  41.447  1.00 16.28      C    C  
ATOM   3804  OG1 THR C   9       5.212   3.445  40.264  1.00 16.92      C    O  
ATOM   3805  CG2 THR C   9       6.413   1.906  41.737  1.00 15.36      C    C  
ATOM   3806  N   GLY C  10       6.089   6.338  42.593  1.00 18.58      C    N  
ATOM   3807  CA  GLY C  10       5.978   7.784  42.513  1.00 19.31      C    C  
ATOM   3808  C   GLY C  10       4.788   8.278  43.332  1.00 19.50      C    C  
ATOM   3809  O   GLY C  10       3.992   9.073  42.845  1.00 19.86      C    O  
ATOM   3810  N   ALA C  11       4.705   7.827  44.595  1.00 19.45      C    N  
ATOM   3811  CA  ALA C  11       3.528   8.026  45.432  1.00 19.88      C    C  
ATOM   3812  C   ALA C  11       3.627   9.301  46.275  1.00 21.96      C    C  
ATOM   3813  O   ALA C  11       2.726   9.587  47.062  1.00 20.62      C    O  
ATOM   3814  CB  ALA C  11       3.309   6.826  46.318  1.00 19.61      C    C  
ATOM   3815  N   ALA C  12       4.690  10.090  46.092  1.00 22.30      C    N  
ATOM   3816  CA  ALA C  12       4.929  11.195  47.008  1.00 24.44      C    C  
ATOM   3817  C   ALA C  12       3.992  12.365  46.722  1.00 26.53      C    C  
ATOM   3818  O   ALA C  12       3.587  13.099  47.638  1.00 27.79      C    O  
ATOM   3819  CB  ALA C  12       6.388  11.602  46.966  1.00 21.20      C    C  
ATOM   3820  N   LYS C  13       3.676  12.554  45.437  1.00 25.97      C    N  
ATOM   3821  CA  LYS C  13       2.952  13.737  44.993  1.00 28.22      C    C  
ATOM   3822  C   LYS C  13       1.911  13.391  43.929  1.00 26.68      C    C  
ATOM   3823  O   LYS C  13       1.953  12.323  43.318  1.00 26.18      C    O  
ATOM   3824  CB  LYS C  13       3.901  14.772  44.383  1.00 29.23      C    C  
ATOM   3825  CG  LYS C  13       4.671  15.606  45.398  0.70 31.25      C    C  
ATOM   3826  CD  LYS C  13       5.930  16.206  44.817  0.70 32.48      C    C  
ATOM   3827  CE  LYS C  13       6.363  17.462  45.539  0.70 33.43      C    C  
ATOM   3828  NZ  LYS C  13       7.651  17.951  45.000  0.70 36.22      C    N1+
ATOM   3829  N   ARG C  14       0.973  14.329  43.767  1.00 23.89      C    N  
ATOM   3830  CA  ARG C  14       0.046  14.410  42.651  1.00 23.82      C    C  
ATOM   3831  C   ARG C  14      -0.776  13.131  42.580  1.00 21.65      C    C  
ATOM   3832  O   ARG C  14      -1.437  12.769  43.548  1.00 20.59      C    O  
ATOM   3833  CB  ARG C  14       0.808  14.758  41.372  1.00 27.95      C    C  
ATOM   3834  CG  ARG C  14       1.455  16.131  41.419  1.00 29.98      C    C  
ATOM   3835  CD  ARG C  14       2.627  16.228  40.458  1.00 35.55      C    C  
ATOM   3836  NE  ARG C  14       2.254  15.937  39.078  0.80 37.94      C    N  
ATOM   3837  CZ  ARG C  14       1.611  16.769  38.256  0.80 44.56      C    C  
ATOM   3838  NH2 ARG C  14       1.332  16.386  37.018  0.80 44.07      C    N1+
ATOM   3839  NH1 ARG C  14       1.250  17.978  38.666  0.80 43.88      C    N  
ATOM   3840  N   ILE C  15      -0.731  12.438  41.437  1.00 21.44      C    N  
ATOM   3841  CA  ILE C  15      -1.683  11.360  41.204  1.00 19.84      C    C  
ATOM   3842  C   ILE C  15      -1.335  10.167  42.090  1.00 18.00      C    C  
ATOM   3843  O   ILE C  15      -2.231   9.558  42.667  1.00 19.23      C    O  
ATOM   3844  CB  ILE C  15      -1.800  11.017  39.700  1.00 20.06      C    C  
ATOM   3845  CG1 ILE C  15      -2.580  12.117  38.960  1.00 21.85      C    C  
ATOM   3846  CG2 ILE C  15      -2.438   9.652  39.516  1.00 17.92      C    C  
ATOM   3847  CD1 ILE C  15      -2.576  11.984  37.433  1.00 22.07      C    C  
ATOM   3848  N   GLY C  16      -0.035   9.834  42.191  1.00 17.69      C    N  
ATOM   3849  CA  GLY C  16       0.397   8.716  43.023  1.00 18.02      C    C  
ATOM   3850  C   GLY C  16       0.036   8.910  44.503  1.00 16.17      C    C  
ATOM   3851  O   GLY C  16      -0.317   7.956  45.191  1.00 15.82      C    O  
ATOM   3852  N   ARG C  17       0.087  10.160  44.971  1.00 18.82      C    N  
ATOM   3853  CA  ARG C  17      -0.324  10.501  46.332  1.00 19.89      C    C  
ATOM   3854  C   ARG C  17      -1.801  10.168  46.536  1.00 19.85      C    C  
ATOM   3855  O   ARG C  17      -2.178   9.476  47.490  1.00 19.97      C    O  
ATOM   3856  CB  ARG C  17      -0.074  11.989  46.606  1.00 21.99      C    C  
ATOM   3857  CG  ARG C  17      -0.443  12.434  48.020  1.00 21.90      C    C  
ATOM   3858  CD  ARG C  17       0.087  13.803  48.423  0.60 26.20      C    C  
ATOM   3859  NE  ARG C  17       0.057  13.981  49.877  0.60 31.94      C    N  
ATOM   3860  CZ  ARG C  17      -1.053  14.216  50.587  0.60 32.55      C    C  
ATOM   3861  NH2 ARG C  17      -0.988  14.348  51.903  0.60 31.28      C    N1+
ATOM   3862  NH1 ARG C  17      -2.222  14.328  49.973  0.60 31.26      C    N  
ATOM   3863  N   ALA C  18      -2.633  10.670  45.609  1.00 20.06      C    N  
ATOM   3864  CA  ALA C  18      -4.073  10.504  45.701  1.00 17.80      C    C  
ATOM   3865  C   ALA C  18      -4.395   9.005  45.685  1.00 16.89      C    C  
ATOM   3866  O   ALA C  18      -5.255   8.511  46.412  1.00 15.34      C    O  
ATOM   3867  CB  ALA C  18      -4.717  11.252  44.555  1.00 17.95      C    C  
ATOM   3868  N   ILE C  19      -3.638   8.246  44.886  1.00 16.93      C    N  
ATOM   3869  CA  ILE C  19      -3.860   6.810  44.809  1.00 15.52      C    C  
ATOM   3870  C   ILE C  19      -3.489   6.155  46.137  1.00 16.32      C    C  
ATOM   3871  O   ILE C  19      -4.213   5.275  46.623  1.00 16.82      C    O  
ATOM   3872  CB  ILE C  19      -3.099   6.182  43.623  1.00 15.71      C    C  
ATOM   3873  CG1 ILE C  19      -3.653   6.693  42.281  1.00 15.57      C    C  
ATOM   3874  CG2 ILE C  19      -3.130   4.654  43.724  1.00 12.58      C    C  
ATOM   3875  CD1 ILE C  19      -2.740   6.381  41.089  1.00 15.76      C    C  
ATOM   3876  N   ALA C  20      -2.320   6.537  46.688  1.00 17.71      C    N  
ATOM   3877  CA  ALA C  20      -1.908   5.962  47.969  1.00 18.11      C    C  
ATOM   3878  C   ALA C  20      -2.913   6.279  49.081  1.00 17.60      C    C  
ATOM   3879  O   ALA C  20      -3.248   5.403  49.879  1.00 19.76      C    O  
ATOM   3880  CB  ALA C  20      -0.486   6.363  48.325  1.00 16.78      C    C  
ATOM   3881  N   VAL C  21      -3.384   7.526  49.138  1.00 18.64      C    N  
ATOM   3882  CA  VAL C  21      -4.350   7.940  50.155  1.00 19.97      C    C  
ATOM   3883  C   VAL C  21      -5.638   7.132  50.035  1.00 22.15      C    C  
ATOM   3884  O   VAL C  21      -6.154   6.570  51.010  1.00 19.89      C    O  
ATOM   3885  CB  VAL C  21      -4.653   9.447  50.047  1.00 20.78      C    C  
ATOM   3886  CG1 VAL C  21      -5.828   9.869  50.936  1.00 19.70      C    C  
ATOM   3887  CG2 VAL C  21      -3.431  10.298  50.330  1.00 20.91      C    C  
ATOM   3888  N   LYS C  22      -6.183   7.094  48.808  1.00 23.53      C    N  
ATOM   3889  CA  LYS C  22      -7.452   6.429  48.586  1.00 22.66      C    C  
ATOM   3890  C   LYS C  22      -7.332   4.936  48.895  1.00 21.96      C    C  
ATOM   3891  O   LYS C  22      -8.266   4.344  49.443  1.00 21.86      C    O  
ATOM   3892  CB  LYS C  22      -7.953   6.723  47.168  1.00 26.51      C    C  
ATOM   3893  CG  LYS C  22      -9.465   6.654  47.008  1.00 30.35      C    C  
ATOM   3894  CD  LYS C  22      -9.900   7.347  45.725  1.00 33.50      C    C  
ATOM   3895  CE  LYS C  22     -10.183   8.823  45.913  1.00 30.58      C    C  
ATOM   3896  NZ  LYS C  22     -11.558   9.006  46.444  1.00 31.20      C    N1+
ATOM   3897  N   LEU C  23      -6.186   4.313  48.565  1.00 20.34      C    N  
ATOM   3898  CA  LEU C  23      -6.000   2.905  48.901  1.00 19.99      C    C  
ATOM   3899  C   LEU C  23      -5.983   2.742  50.428  1.00 23.33      C    C  
ATOM   3900  O   LEU C  23      -6.471   1.748  50.993  1.00 25.03      C    O  
ATOM   3901  CB  LEU C  23      -4.663   2.435  48.315  1.00 20.05      C    C  
ATOM   3902  CG  LEU C  23      -4.681   2.027  46.832  1.00 19.02      C    C  
ATOM   3903  CD1 LEU C  23      -3.252   1.896  46.317  1.00 17.71      C    C  
ATOM   3904  CD2 LEU C  23      -5.445   0.716  46.635  1.00 19.16      C    C  
ATOM   3905  N   HIS C  24      -5.331   3.705  51.074  1.00 21.42      C    N  
ATOM   3906  CA  HIS C  24      -5.185   3.691  52.519  1.00 24.52      C    C  
ATOM   3907  C   HIS C  24      -6.569   3.825  53.155  1.00 25.33      C    C  
ATOM   3908  O   HIS C  24      -6.937   3.019  54.014  1.00 27.28      C    O  
ATOM   3909  CB  HIS C  24      -4.194   4.773  52.954  1.00 23.30      C    C  
ATOM   3910  CG  HIS C  24      -3.821   4.610  54.385  1.00 26.59      C    C  
ATOM   3911  ND1 HIS C  24      -4.497   5.269  55.396  1.00 26.29      C    N  
ATOM   3912  CE1 HIS C  24      -3.974   4.908  56.552  1.00 27.22      C    C  
ATOM   3913  NE2 HIS C  24      -2.972   4.035  56.316  1.00 27.90      C    N  
ATOM   3914  CD2 HIS C  24      -2.892   3.823  54.970  1.00 25.69      C    C  
ATOM   3915  N   GLN C  25      -7.359   4.787  52.649  1.00 27.98      C    N  
ATOM   3916  CA  GLN C  25      -8.739   5.009  53.067  1.00 27.02      C    C  
ATOM   3917  C   GLN C  25      -9.600   3.761  52.884  1.00 29.35      C    C  
ATOM   3918  O   GLN C  25     -10.559   3.583  53.621  1.00 30.91      C    O  
ATOM   3919  CB  GLN C  25      -9.360   6.201  52.343  1.00 28.39      C    C  
ATOM   3920  CG  GLN C  25      -8.766   7.541  52.776  1.00 29.99      C    C  
ATOM   3921  CD  GLN C  25      -9.026   8.654  51.785  1.00 34.00      C    C  
ATOM   3922  OE1 GLN C  25      -9.424   8.420  50.639  1.00 39.98      C    O  
ATOM   3923  NE2 GLN C  25      -8.789   9.887  52.208  1.00 34.58      C    N  
ATOM   3924  N   THR C  26      -9.254   2.885  51.934  1.00 27.55      C    N  
ATOM   3925  CA  THR C  26     -10.023   1.682  51.662  1.00 26.66      C    C  
ATOM   3926  C   THR C  26      -9.538   0.553  52.566  1.00 29.38      C    C  
ATOM   3927  O   THR C  26     -10.094  -0.551  52.546  1.00 26.83      C    O  
ATOM   3928  CB  THR C  26      -9.923   1.284  50.172  1.00 29.26      C    C  
ATOM   3929  OG1 THR C  26     -10.220   2.401  49.326  1.00 29.49      C    O  
ATOM   3930  CG2 THR C  26     -10.799   0.106  49.798  1.00 27.44      C    C  
ATOM   3931  N   GLY C  27      -8.448   0.801  53.309  1.00 29.08      C    N  
ATOM   3932  CA  GLY C  27      -8.004  -0.172  54.298  1.00 28.95      C    C  
ATOM   3933  C   GLY C  27      -6.718  -0.908  53.919  1.00 28.34      C    C  
ATOM   3934  O   GLY C  27      -6.362  -1.892  54.572  1.00 28.62      C    O  
ATOM   3935  N   TYR C  28      -6.029  -0.436  52.861  1.00 25.42      C    N  
ATOM   3936  CA  TYR C  28      -4.742  -1.003  52.480  1.00 24.21      C    C  
ATOM   3937  C   TYR C  28      -3.643  -0.413  53.355  1.00 23.03      C    C  
ATOM   3938  O   TYR C  28      -3.691   0.751  53.725  1.00 23.44      C    O  
ATOM   3939  CB  TYR C  28      -4.368  -0.665  51.029  1.00 22.09      C    C  
ATOM   3940  CG  TYR C  28      -5.076  -1.524  50.022  1.00 22.36      C    C  
ATOM   3941  CD1 TYR C  28      -6.373  -1.224  49.633  1.00 22.07      C    C  
ATOM   3942  CE1 TYR C  28      -7.059  -2.035  48.737  1.00 23.00      C    C  
ATOM   3943  CZ  TYR C  28      -6.443  -3.167  48.221  1.00 22.78      C    C  
ATOM   3944  OH  TYR C  28      -7.126  -3.946  47.330  1.00 21.62      C    O  
ATOM   3945  CE2 TYR C  28      -5.151  -3.485  48.606  1.00 22.86      C    C  
ATOM   3946  CD2 TYR C  28      -4.480  -2.669  49.509  1.00 22.21      C    C  
ATOM   3947  N   ARG C  29      -2.625  -1.229  53.621  1.00 25.25      C    N  
ATOM   3948  CA  ARG C  29      -1.316  -0.728  54.023  1.00 25.01      C    C  
ATOM   3949  C   ARG C  29      -0.502  -0.412  52.768  1.00 23.57      C    C  
ATOM   3950  O   ARG C  29      -0.642  -1.104  51.755  1.00 25.50      C    O  
ATOM   3951  CB  ARG C  29      -0.669  -1.776  54.929  1.00 24.71      C    C  
ATOM   3952  CG  ARG C  29      -1.530  -2.025  56.167  1.00 28.00      C    C  
ATOM   3953  CD  ARG C  29      -0.971  -3.133  57.020  1.00 29.97      C    C  
ATOM   3954  NE  ARG C  29      -1.200  -4.449  56.433  1.00 32.36      C    N  
ATOM   3955  CZ  ARG C  29      -0.610  -5.553  56.876  1.00 31.69      C    C  
ATOM   3956  NH2 ARG C  29      -0.890  -6.707  56.306  1.00 29.78      C    N1+
ATOM   3957  NH1 ARG C  29       0.241  -5.494  57.896  1.00 29.87      C    N  
ATOM   3958  N   VAL C  30       0.312   0.650  52.820  1.00 21.54      C    N  
ATOM   3959  CA  VAL C  30       0.878   1.182  51.585  1.00 22.69      C    C  
ATOM   3960  C   VAL C  30       2.387   1.399  51.707  1.00 21.87      C    C  
ATOM   3961  O   VAL C  30       2.881   1.904  52.719  1.00 19.32      C    O  
ATOM   3962  CB  VAL C  30       0.155   2.454  51.085  1.00 22.31      C    C  
ATOM   3963  CG1 VAL C  30      -1.331   2.197  50.800  1.00 20.75      C    C  
ATOM   3964  CG2 VAL C  30       0.320   3.619  52.062  1.00 21.69      C    C  
ATOM   3965  N   VAL C  31       3.097   1.018  50.639  1.00 19.55      C    N  
ATOM   3966  CA  VAL C  31       4.472   1.435  50.417  1.00 19.90      C    C  
ATOM   3967  C   VAL C  31       4.420   2.656  49.517  1.00 20.16      C    C  
ATOM   3968  O   VAL C  31       3.961   2.558  48.368  1.00 18.13      C    O  
ATOM   3969  CB  VAL C  31       5.316   0.355  49.722  1.00 18.46      C    C  
ATOM   3970  CG1 VAL C  31       6.725   0.880  49.426  1.00 18.45      C    C  
ATOM   3971  CG2 VAL C  31       5.356  -0.940  50.527  1.00 18.66      C    C  
ATOM   3972  N   ILE C  32       4.910   3.772  50.052  1.00 17.49      C    N  
ATOM   3973  CA  ILE C  32       5.063   4.990  49.282  1.00 18.99      C    C  
ATOM   3974  C   ILE C  32       6.459   5.000  48.657  1.00 20.12      C    C  
ATOM   3975  O   ILE C  32       7.450   5.237  49.343  1.00 20.97      C    O  
ATOM   3976  CB  ILE C  32       4.836   6.186  50.218  1.00 18.82      C    C  
ATOM   3977  CG1 ILE C  32       3.411   6.153  50.767  1.00 20.38      C    C  
ATOM   3978  CG2 ILE C  32       5.158   7.501  49.533  1.00 18.30      C    C  
ATOM   3979  CD1 ILE C  32       3.267   6.695  52.165  1.00 22.11      C    C  
ATOM   3980  N   HIS C  33       6.543   4.721  47.350  1.00 18.96      C    N  
ATOM   3981  CA  HIS C  33       7.831   4.749  46.671  1.00 18.63      C    C  
ATOM   3982  C   HIS C  33       8.107   6.182  46.242  1.00 20.12      C    C  
ATOM   3983  O   HIS C  33       7.178   6.906  45.885  1.00 21.23      C    O  
ATOM   3984  CB  HIS C  33       7.868   3.780  45.479  1.00 18.47      C    C  
ATOM   3985  CG  HIS C  33       8.874   4.237  44.477  1.00 18.64      C    C  
ATOM   3986  ND1 HIS C  33       8.536   5.056  43.434  1.00 17.71      C    N  
ATOM   3987  CE1 HIS C  33       9.622   5.401  42.772  1.00 17.85      C    C  
ATOM   3988  NE2 HIS C  33      10.674   4.837  43.388  1.00 16.66      C    N  
ATOM   3989  CD2 HIS C  33      10.221   4.095  44.437  1.00 17.08      C    C  
ATOM   3990  N   TYR C  34       9.376   6.603  46.344  1.00 19.46      C    N  
ATOM   3991  CA  TYR C  34       9.806   7.922  45.921  1.00 19.46      C    C  
ATOM   3992  C   TYR C  34      11.215   7.771  45.345  1.00 20.94      C    C  
ATOM   3993  O   TYR C  34      11.909   6.768  45.562  1.00 18.63      C    O  
ATOM   3994  CB  TYR C  34       9.732   8.979  47.036  1.00 20.61      C    C  
ATOM   3995  CG  TYR C  34      10.746   8.735  48.138  1.00 21.41      C    C  
ATOM   3996  CD1 TYR C  34      10.465   7.818  49.147  1.00 21.93      C    C  
ATOM   3997  CE1 TYR C  34      11.389   7.519  50.139  1.00 24.31      C    C  
ATOM   3998  CZ  TYR C  34      12.632   8.134  50.130  1.00 23.04      C    C  
ATOM   3999  OH  TYR C  34      13.513   7.782  51.119  1.00 24.32      C    O  
ATOM   4000  CE2 TYR C  34      12.951   9.030  49.116  1.00 22.10      C    C  
ATOM   4001  CD2 TYR C  34      12.011   9.324  48.130  1.00 21.75      C    C  
ATOM   4002  N   HIS C  35      11.593   8.754  44.545  1.00 22.43      C    N  
ATOM   4003  CA  HIS C  35      12.937   8.806  43.999  1.00 26.85      C    C  
ATOM   4004  C   HIS C  35      13.650   9.987  44.655  1.00 27.52      C    C  
ATOM   4005  O   HIS C  35      14.578   9.774  45.427  1.00 29.11      C    O  
ATOM   4006  CB  HIS C  35      12.906   8.853  42.464  1.00 28.54      C    C  
ATOM   4007  CG  HIS C  35      14.217   9.204  41.846  1.00 30.03      C    C  
ATOM   4008  ND1 HIS C  35      14.312   9.811  40.600  1.00 30.87      C    N  
ATOM   4009  CE1 HIS C  35      15.587  10.019  40.306  1.00 32.26      C    C  
ATOM   4010  NE2 HIS C  35      16.338   9.543  41.330  1.00 32.91      C    N  
ATOM   4011  CD2 HIS C  35      15.489   9.040  42.289  1.00 32.88      C    C  
ATOM   4012  N   ASN C  36      13.166  11.205  44.373  1.00 29.66      C    N  
ATOM   4013  CA  ASN C  36      13.751  12.447  44.863  1.00 32.88      C    C  
ATOM   4014  C   ASN C  36      12.920  13.070  45.982  1.00 33.85      C    C  
ATOM   4015  O   ASN C  36      13.449  13.856  46.763  1.00 35.70      C    O  
ATOM   4016  CB  ASN C  36      13.837  13.514  43.771  1.00 31.32      C    C  
ATOM   4017  CG  ASN C  36      14.846  13.156  42.708  1.00 36.40      C    C  
ATOM   4018  OD1 ASN C  36      15.985  12.828  43.026  1.00 35.43      C    O  
ATOM   4019  ND2 ASN C  36      14.426  13.188  41.452  1.00 39.27      C    N  
ATOM   4020  N   SER C  37      11.621  12.749  46.050  1.00 30.66      C    N  
ATOM   4021  CA  SER C  37      10.731  13.498  46.930  1.00 30.86      C    C  
ATOM   4022  C   SER C  37      10.648  12.851  48.320  1.00 27.93      C    C  
ATOM   4023  O   SER C  37       9.586  12.389  48.740  1.00 25.80      C    O  
ATOM   4024  CB  SER C  37       9.362  13.689  46.280  1.00 33.03      C    C  
ATOM   4025  OG  SER C  37       9.503  14.283  44.993  1.00 31.54      C    O  
ATOM   4026  N   ALA C  38      11.776  12.821  49.041  1.00 27.12      C    N  
ATOM   4027  CA  ALA C  38      11.821  12.188  50.356  1.00 26.49      C    C  
ATOM   4028  C   ALA C  38      10.912  12.908  51.356  1.00 26.13      C    C  
ATOM   4029  O   ALA C  38      10.163  12.279  52.121  1.00 26.75      C    O  
ATOM   4030  CB  ALA C  38      13.243  12.144  50.853  1.00 25.98      C    C  
ATOM   4031  N   GLU C  39      11.004  14.240  51.369  1.00 25.23      C    N  
ATOM   4032  CA  GLU C  39      10.298  15.030  52.376  1.00 25.58      C    C  
ATOM   4033  C   GLU C  39       8.792  14.781  52.249  1.00 23.20      C    C  
ATOM   4034  O   GLU C  39       8.100  14.460  53.227  1.00 22.49      C    O  
ATOM   4035  CB  GLU C  39      10.729  16.502  52.274  1.00 26.52      C    C  
ATOM   4036  CG  GLU C  39       9.725  17.473  52.887  0.60 29.43      C    C  
ATOM   4037  CD  GLU C  39      10.254  18.860  53.232  0.60 31.16      C    C  
ATOM   4038  OE1 GLU C  39      10.992  19.443  52.412  0.60 34.28      C    O  
ATOM   4039  OE2 GLU C  39       9.938  19.351  54.334  0.60 32.22      C    O1-
ATOM   4040  N   ALA C  40       8.302  14.879  51.006  1.00 21.67      C    N  
ATOM   4041  CA  ALA C  40       6.893  14.690  50.694  1.00 20.74      C    C  
ATOM   4042  C   ALA C  40       6.461  13.249  50.983  1.00 20.94      C    C  
ATOM   4043  O   ALA C  40       5.373  13.019  51.532  1.00 21.38      C    O  
ATOM   4044  CB  ALA C  40       6.656  15.086  49.251  1.00 21.93      C    C  
ATOM   4045  N   ALA C  41       7.307  12.266  50.621  1.00 19.88      C    N  
ATOM   4046  CA  ALA C  41       6.950  10.862  50.850  1.00 19.58      C    C  
ATOM   4047  C   ALA C  41       6.777  10.604  52.339  1.00 20.95      C    C  
ATOM   4048  O   ALA C  41       5.840   9.935  52.797  1.00 21.07      C    O  
ATOM   4049  CB  ALA C  41       7.996   9.934  50.289  1.00 18.95      C    C  
ATOM   4050  N   VAL C  42       7.724  11.136  53.105  1.00 21.76      C    N  
ATOM   4051  CA  VAL C  42       7.686  10.883  54.538  1.00 23.29      C    C  
ATOM   4052  C   VAL C  42       6.494  11.595  55.169  1.00 23.81      C    C  
ATOM   4053  O   VAL C  42       5.823  11.033  56.045  1.00 22.13      C    O  
ATOM   4054  CB  VAL C  42       9.023  11.235  55.222  1.00 24.14      C    C  
ATOM   4055  CG1 VAL C  42       8.870  11.218  56.738  1.00 23.88      C    C  
ATOM   4056  CG2 VAL C  42      10.106  10.256  54.790  1.00 24.63      C    C  
ATOM   4057  N   SER C  43       6.261  12.840  54.729  1.00 23.38           N  
ATOM   4058  CA  SER C  43       5.119  13.601  55.198  1.00 25.23           C  
ATOM   4059  C   SER C  43       3.797  12.865  54.937  1.00 26.57           C  
ATOM   4060  O   SER C  43       2.929  12.846  55.811  1.00 23.50           O  
ATOM   4061  CB  SER C  43       5.113  14.999  54.646  1.00 29.25           C  
ATOM   4062  OG  SER C  43       3.949  15.670  55.098  0.70 33.36           O  
ATOM   4063  N   LEU C  44       3.647  12.246  53.751  1.00 25.80      C    N  
ATOM   4064  CA  LEU C  44       2.458  11.449  53.469  1.00 24.10      C    C  
ATOM   4065  C   LEU C  44       2.397  10.264  54.433  1.00 22.47      C    C  
ATOM   4066  O   LEU C  44       1.337   9.987  54.987  1.00 21.27      C    O  
ATOM   4067  CB  LEU C  44       2.479  10.925  52.024  1.00 25.02      C    C  
ATOM   4068  CG  LEU C  44       1.324   9.987  51.643  1.00 24.49      C    C  
ATOM   4069  CD1 LEU C  44       0.006  10.756  51.696  1.00 21.49      C    C  
ATOM   4070  CD2 LEU C  44       1.531   9.435  50.217  1.00 22.06      C    C  
ATOM   4071  N   ALA C  45       3.515   9.542  54.591  1.00 21.81      C    N  
ATOM   4072  CA  ALA C  45       3.531   8.346  55.440  1.00 24.68      C    C  
ATOM   4073  C   ALA C  45       3.160   8.692  56.889  1.00 26.75      C    C  
ATOM   4074  O   ALA C  45       2.394   7.968  57.533  1.00 25.60      C    O  
ATOM   4075  CB  ALA C  45       4.877   7.664  55.373  1.00 24.41      C    C  
ATOM   4076  N   ASP C  46       3.669   9.839  57.364  1.00 30.46      C    N  
ATOM   4077  CA  ASP C  46       3.333  10.388  58.674  1.00 33.51      C    C  
ATOM   4078  C   ASP C  46       1.819  10.553  58.789  1.00 33.89      C    C  
ATOM   4079  O   ASP C  46       1.222  10.024  59.725  1.00 34.02      C    O  
ATOM   4080  CB  ASP C  46       4.085  11.693  58.972  1.00 34.39      C    C  
ATOM   4081  CG  ASP C  46       5.517  11.518  59.477  1.00 39.75      C    C  
ATOM   4082  OD1 ASP C  46       5.966  10.349  59.628  1.00 43.96      C    O  
ATOM   4083  OD2 ASP C  46       6.194  12.559  59.702  1.00 40.79      C    O1-
ATOM   4084  N   GLU C  47       1.203  11.213  57.793  1.00 32.44      C    N  
ATOM   4085  CA  GLU C  47      -0.220  11.534  57.813  1.00 32.75      C    C  
ATOM   4086  C   GLU C  47      -1.080  10.265  57.855  1.00 32.16      C    C  
ATOM   4087  O   GLU C  47      -2.100  10.226  58.549  1.00 33.77      C    O  
ATOM   4088  CB  GLU C  47      -0.565  12.495  56.669  1.00 36.89      C    C  
ATOM   4089  CG  GLU C  47      -1.974  13.061  56.723  0.60 38.85      C    C  
ATOM   4090  CD  GLU C  47      -2.480  13.610  55.398  0.60 42.18      C    C  
ATOM   4091  OE1 GLU C  47      -3.689  13.448  55.110  0.60 43.51      C    O  
ATOM   4092  OE2 GLU C  47      -1.663  14.190  54.651  0.60 42.69      C    O1-
ATOM   4093  N   LEU C  48      -0.649   9.214  57.143  1.00 28.16      C    N  
ATOM   4094  CA  LEU C  48      -1.355   7.940  57.113  1.00 27.07      C    C  
ATOM   4095  C   LEU C  48      -1.155   7.119  58.389  1.00 26.07      C    C  
ATOM   4096  O   LEU C  48      -2.071   6.425  58.826  1.00 24.34      C    O  
ATOM   4097  CB  LEU C  48      -0.954   7.147  55.861  1.00 24.56      C    C  
ATOM   4098  CG  LEU C  48      -1.265   7.879  54.553  1.00 24.31      C    C  
ATOM   4099  CD1 LEU C  48      -0.737   7.129  53.337  1.00 22.48      C    C  
ATOM   4100  CD2 LEU C  48      -2.744   8.206  54.441  1.00 21.24      C    C  
ATOM   4101  N   ASN C  49       0.059   7.143  58.951  1.00 28.57      C    N  
ATOM   4102  CA  ASN C  49       0.346   6.422  60.188  1.00 28.87      C    C  
ATOM   4103  C   ASN C  49      -0.440   7.006  61.371  1.00 31.03      C    C  
ATOM   4104  O   ASN C  49      -0.999   6.262  62.177  1.00 32.63      C    O  
ATOM   4105  CB  ASN C  49       1.853   6.308  60.410  1.00 27.73      C    C  
ATOM   4106  CG  ASN C  49       2.462   5.211  59.558  1.00 28.40      C    C  
ATOM   4107  OD1 ASN C  49       1.868   4.139  59.412  1.00 27.39      C    O  
ATOM   4108  ND2 ASN C  49       3.663   5.448  59.052  1.00 24.71      C    N  
ATOM   4109  N   LYS C  50      -0.522   8.340  61.438  1.00 32.20      C    N  
ATOM   4110  CA  LYS C  50      -1.388   9.038  62.381  1.00 33.35      C    C  
ATOM   4111  C   LYS C  50      -2.815   8.495  62.308  1.00 37.80      C    C  
ATOM   4112  O   LYS C  50      -3.429   8.284  63.353  1.00 37.00      C    O  
ATOM   4113  CB  LYS C  50      -1.355  10.552  62.152  1.00 33.51      C    C  
ATOM   4114  CG  LYS C  50      -0.032  11.244  62.461  0.60 34.68      C    C  
ATOM   4115  CD  LYS C  50      -0.095  12.764  62.393  0.60 35.15      C    C  
ATOM   4116  CE  LYS C  50       1.118  13.468  62.972  0.60 36.17      C    C  
ATOM   4117  NZ  LYS C  50       2.376  13.068  62.296  0.60 38.07      C    N1+
ATOM   4118  N   GLU C  51      -3.341   8.246  61.092  1.00 37.14      C    N  
ATOM   4119  CA  GLU C  51      -4.677   7.672  60.970  1.00 37.78      C    C  
ATOM   4120  C   GLU C  51      -4.697   6.244  61.512  1.00 38.22      C    C  
ATOM   4121  O   GLU C  51      -5.626   5.888  62.224  1.00 36.93      C    O  
ATOM   4122  CB  GLU C  51      -5.222   7.662  59.539  1.00 39.56      C    C  
ATOM   4123  CG  GLU C  51      -5.553   9.035  59.005  1.00 44.64      C    C  
ATOM   4124  CD  GLU C  51      -6.555   9.828  59.826  1.00 47.84      C    C  
ATOM   4125  OE1 GLU C  51      -7.652   9.293  60.105  1.00 49.07      C    O  
ATOM   4126  OE2 GLU C  51      -6.234  10.980  60.182  1.00 52.04      C    O1-
ATOM   4127  N   ARG C  52      -3.708   5.422  61.138  1.00 36.99      C    N  
ATOM   4128  CA  ARG C  52      -3.641   4.031  61.568  1.00 37.02      C    C  
ATOM   4129  C   ARG C  52      -2.169   3.655  61.687  1.00 42.78      C    C  
ATOM   4130  O   ARG C  52      -1.420   3.746  60.707  1.00 37.88      C    O  
ATOM   4131  CB  ARG C  52      -4.315   3.066  60.577  1.00 40.71      C    C  
ATOM   4132  CG  ARG C  52      -5.836   3.107  60.498  1.00 42.18      C    C  
ATOM   4133  CD  ARG C  52      -6.510   1.908  59.832  1.00 41.99      C    C  
ATOM   4134  NE  ARG C  52      -5.974   1.417  58.561  1.00 40.77      C    N  
ATOM   4135  CZ  ARG C  52      -6.039   2.041  57.378  1.00 41.37      C    C  
ATOM   4136  NH2 ARG C  52      -5.501   1.490  56.289  1.00 34.38      C    N1+
ATOM   4137  NH1 ARG C  52      -6.618   3.227  57.289  1.00 38.94      C    N  
ATOM   4138  N   SER C  53      -1.759   3.243  62.892  1.00 38.29      C    N  
ATOM   4139  CA  SER C  53      -0.351   3.027  63.183  1.00 38.37      C    C  
ATOM   4140  C   SER C  53       0.192   1.877  62.339  1.00 36.42      C    C  
ATOM   4141  O   SER C  53      -0.475   0.864  62.171  1.00 37.05      C    O  
ATOM   4142  CB  SER C  53      -0.112   2.746  64.673  1.00 36.45      C    C  
ATOM   4143  OG  SER C  53      -0.793   3.694  65.482  0.60 40.00      C    O  
ATOM   4144  N   ASN C  54       1.427   2.055  61.858  1.00 34.94      C    N  
ATOM   4145  CA  ASN C  54       2.180   1.037  61.143  1.00 36.27      C    C  
ATOM   4146  C   ASN C  54       1.395   0.586  59.900  1.00 32.75      C    C  
ATOM   4147  O   ASN C  54       1.293  -0.604  59.591  1.00 31.87      C    O  
ATOM   4148  CB  ASN C  54       2.658  -0.065  62.100  1.00 39.66      C    C  
ATOM   4149  CG  ASN C  54       3.271   0.467  63.386  1.00 42.59      C    C  
ATOM   4150  OD1 ASN C  54       4.446   1.091  63.316  1.00 46.75      C    O  
ATOM   4151  ND2 ASN C  54       2.673   0.316  64.445  1.00 41.52      C    N  
ATOM   4152  N   THR C  55       0.835   1.549  59.165  1.00 26.88      C    N  
ATOM   4153  CA  THR C  55       0.129   1.147  57.952  1.00 27.49      C    C  
ATOM   4154  C   THR C  55       0.798   1.703  56.694  1.00 26.75      C    C  
ATOM   4155  O   THR C  55       0.330   1.410  55.592  1.00 25.58      C    O  
ATOM   4156  CB  THR C  55      -1.369   1.491  57.978  1.00 23.24      C    C  
ATOM   4157  OG1 THR C  55      -1.523   2.903  58.125  1.00 23.54      C    O  
ATOM   4158  CG2 THR C  55      -2.157   0.732  59.021  1.00 23.78      C    C  
ATOM   4159  N   ALA C  56       1.852   2.521  56.861  1.00 24.87      C    N  
ATOM   4160  CA  ALA C  56       2.492   3.222  55.748  1.00 23.76      C    C  
ATOM   4161  C   ALA C  56       4.004   3.262  55.952  1.00 25.11      C    C  
ATOM   4162  O   ALA C  56       4.484   3.688  57.009  1.00 21.17      C    O  
ATOM   4163  CB  ALA C  56       1.960   4.637  55.634  1.00 23.68      C    C  
ATOM   4164  N   VAL C  57       4.736   2.830  54.911  1.00 23.18      C    N  
ATOM   4165  CA  VAL C  57       6.188   2.887  54.851  1.00 22.86      C    C  
ATOM   4166  C   VAL C  57       6.599   3.571  53.551  1.00 23.88      C    C  
ATOM   4167  O   VAL C  57       5.801   3.641  52.604  1.00 21.09      C    O  
ATOM   4168  CB  VAL C  57       6.807   1.481  54.963  1.00 24.65      C    C  
ATOM   4169  CG1 VAL C  57       6.528   0.861  56.323  1.00 23.29      C    C  
ATOM   4170  CG2 VAL C  57       6.345   0.557  53.847  1.00 24.83      C    C  
ATOM   4171  N   VAL C  58       7.846   4.069  53.521  1.00 21.15      C    N  
ATOM   4172  CA  VAL C  58       8.398   4.649  52.307  1.00 21.07      C    C  
ATOM   4173  C   VAL C  58       9.489   3.735  51.759  1.00 23.96      C    C  
ATOM   4174  O   VAL C  58      10.074   2.916  52.485  1.00 21.58      C    O  
ATOM   4175  CB  VAL C  58       8.947   6.069  52.547  1.00 22.48      C    C  
ATOM   4176  CG1 VAL C  58       7.897   6.999  53.125  1.00 19.76      C    C  
ATOM   4177  CG2 VAL C  58      10.199   6.058  53.417  1.00 20.77      C    C  
ATOM   4178  N   CYS C  59       9.794   3.916  50.466  1.00 22.08      C    N  
ATOM   4179  CA  CYS C  59      10.841   3.132  49.852  1.00 22.24      C    C  
ATOM   4180  C   CYS C  59      11.469   3.964  48.738  1.00 23.82      C    C  
ATOM   4181  O   CYS C  59      10.779   4.367  47.802  1.00 23.18      C    O  
ATOM   4182  CB  CYS C  59      10.259   1.809  49.376  1.00 22.98      C    C  
ATOM   4183  SG  CYS C  59      11.463   0.720  48.562  1.00 25.82      C    S  
ATOM   4184  N   GLN C  60      12.769   4.270  48.871  1.00 22.38      C    N  
ATOM   4185  CA  GLN C  60      13.477   5.061  47.877  1.00 21.95      C    C  
ATOM   4186  C   GLN C  60      13.962   4.148  46.754  1.00 23.32      C    C  
ATOM   4187  O   GLN C  60      14.526   3.097  47.022  1.00 21.51      C    O  
ATOM   4188  CB  GLN C  60      14.701   5.744  48.502  1.00 23.64      C    C  
ATOM   4189  CG  GLN C  60      15.296   6.873  47.666  1.00 22.66      C    C  
ATOM   4190  CD  GLN C  60      16.159   6.404  46.515  1.00 26.96      C    C  
ATOM   4191  OE1 GLN C  60      16.787   5.341  46.569  1.00 23.87      C    O  
ATOM   4192  NE2 GLN C  60      16.213   7.220  45.463  1.00 27.47      C    N  
ATOM   4193  N   ALA C  61      13.794   4.582  45.491  1.00 23.62      C    N  
ATOM   4194  CA  ALA C  61      14.466   3.932  44.369  1.00 23.63      C    C  
ATOM   4195  C   ALA C  61      14.386   4.825  43.136  1.00 24.54      C    C  
ATOM   4196  O   ALA C  61      13.369   5.489  42.925  1.00 22.95      C    O  
ATOM   4197  CB  ALA C  61      13.877   2.573  44.080  1.00 22.29      C    C  
ATOM   4198  N   ASP C  62      15.493   4.870  42.377  1.00 25.80      C    N  
ATOM   4199  CA  ASP C  62      15.525   5.442  41.035  1.00 29.81      C    C  
ATOM   4200  C   ASP C  62      14.996   4.391  40.070  1.00 28.45      C    C  
ATOM   4201  O   ASP C  62      15.467   3.250  40.075  1.00 28.23      C    O  
ATOM   4202  CB  ASP C  62      16.940   5.860  40.623  1.00 33.60      C    C  
ATOM   4203  CG  ASP C  62      17.042   6.645  39.314  1.00 39.31      C    C  
ATOM   4204  OD1 ASP C  62      16.033   6.725  38.566  1.00 37.98      C    O  
ATOM   4205  OD2 ASP C  62      18.155   7.179  39.040  1.00 43.22      C    O1-
ATOM   4206  N   LEU C  63      14.006   4.775  39.250  1.00 26.08      C    N  
ATOM   4207  CA  LEU C  63      13.415   3.825  38.321  1.00 24.35      C    C  
ATOM   4208  C   LEU C  63      13.933   4.028  36.886  1.00 26.29      C    C  
ATOM   4209  O   LEU C  63      13.461   3.400  35.921  1.00 25.61      C    O  
ATOM   4210  CB  LEU C  63      11.895   3.892  38.451  1.00 22.74      C    C  
ATOM   4211  CG  LEU C  63      11.349   3.431  39.806  1.00 22.36      C    C  
ATOM   4212  CD1 LEU C  63       9.824   3.410  39.787  1.00 21.84      C    C  
ATOM   4213  CD2 LEU C  63      11.844   2.048  40.128  1.00 20.95      C    C  
ATOM   4214  N   THR C  64      14.940   4.891  36.756  1.00 25.83      C    N  
ATOM   4215  CA  THR C  64      15.726   4.978  35.534  1.00 26.96      C    C  
ATOM   4216  C   THR C  64      16.182   3.566  35.135  1.00 28.40      C    C  
ATOM   4217  O   THR C  64      16.453   2.727  36.007  1.00 29.66      C    O  
ATOM   4218  CB  THR C  64      16.820   6.034  35.757  1.00 27.05      C    C  
ATOM   4219  OG1 THR C  64      16.112   7.261  35.986  1.00 28.33      C    O  
ATOM   4220  CG2 THR C  64      17.806   6.154  34.615  1.00 26.89      C    C  
ATOM   4221  N   ASN C  65      16.225   3.266  33.826  1.00 27.12      C    N  
ATOM   4222  CA  ASN C  65      16.792   1.988  33.389  1.00 30.07      C    C  
ATOM   4223  C   ASN C  65      18.322   2.000  33.546  1.00 31.22      C    C  
ATOM   4224  O   ASN C  65      18.988   2.948  33.130  1.00 29.66      C    O  
ATOM   4225  CB  ASN C  65      16.365   1.577  31.973  1.00 31.06      C    C  
ATOM   4226  CG  ASN C  65      16.716   0.145  31.591  1.00 35.12      C    C  
ATOM   4227  OD1 ASN C  65      17.190  -0.112  30.487  1.00 38.10      C    O  
ATOM   4228  ND2 ASN C  65      16.516  -0.803  32.494  1.00 39.37      C    N  
ATOM   4229  N   SER C  66      18.856   0.915  34.129  1.00 32.94      C    N  
ATOM   4230  CA  SER C  66      20.284   0.698  34.327  1.00 31.01      C    C  
ATOM   4231  C   SER C  66      20.520  -0.770  34.673  1.00 34.36      C    C  
ATOM   4232  O   SER C  66      19.567  -1.554  34.719  1.00 33.93      C    O  
ATOM   4233  CB  SER C  66      20.833   1.607  35.401  1.00 31.34      C    C  
ATOM   4234  OG  SER C  66      20.564   1.103  36.712  1.00 34.89      C    O  
ATOM   4235  N   ASN C  67      21.793  -1.123  34.937  1.00 35.60      C    N  
ATOM   4236  CA AASN C  67      22.134  -2.488  35.321  0.50 36.10      C    C  
ATOM   4237  CA BASN C  67      22.194  -2.462  35.359  0.50 35.42           C  
ATOM   4238  C   ASN C  67      21.532  -2.810  36.691  1.00 33.58      C    C  
ATOM   4239  O   ASN C  67      21.311  -3.986  36.989  1.00 33.52      C    O  
ATOM   4240  CB AASN C  67      23.642  -2.771  35.259  0.50 36.35      C    C  
ATOM   4241  CB BASN C  67      23.721  -2.648  35.421  0.50 33.96           C  
ATOM   4242  CG AASN C  67      24.176  -2.924  33.848  0.50 38.65      C    C  
ATOM   4243  CG BASN C  67      24.511  -1.409  35.803  0.50 34.75           C  
ATOM   4244  OD1AASN C  67      23.434  -3.249  32.920  0.50 39.07      C    O  
ATOM   4245  OD1BASN C  67      24.040  -0.556  36.557  0.50 34.57           O  
ATOM   4246  ND2AASN C  67      25.470  -2.698  33.674  0.50 40.39      C    N  
ATOM   4247  ND2BASN C  67      25.727  -1.303  35.288  0.50 35.18           N  
ATOM   4248  N   VAL C  68      21.212  -1.768  37.488  1.00 32.44      C    N  
ATOM   4249  CA  VAL C  68      20.677  -1.966  38.838  1.00 28.33      C    C  
ATOM   4250  C   VAL C  68      19.147  -1.855  38.901  1.00 29.28      C    C  
ATOM   4251  O   VAL C  68      18.566  -2.043  39.984  1.00 27.56      C    O  
ATOM   4252  CB  VAL C  68      21.344  -1.058  39.900  1.00 27.79      C    C  
ATOM   4253  CG1 VAL C  68      22.859  -1.017  39.749  1.00 25.97      C    C  
ATOM   4254  CG2 VAL C  68      20.762   0.357  39.945  1.00 26.78      C    C  
ATOM   4255  N   LEU C  69      18.486  -1.522  37.774  1.00 26.37      C    N  
ATOM   4256  CA  LEU C  69      17.035  -1.331  37.830  1.00 22.11      C    C  
ATOM   4257  C   LEU C  69      16.375  -2.598  38.369  1.00 20.88      C    C  
ATOM   4258  O   LEU C  69      15.480  -2.524  39.193  1.00 22.96      C    O  
ATOM   4259  CB  LEU C  69      16.481  -0.957  36.449  1.00 23.42      C    C  
ATOM   4260  CG  LEU C  69      14.971  -0.692  36.389  1.00 24.79      C    C  
ATOM   4261  CD1 LEU C  69      14.566   0.483  37.280  1.00 24.19      C    C  
ATOM   4262  CD2 LEU C  69      14.523  -0.419  34.965  1.00 24.60      C    C  
ATOM   4263  N   PRO C  70      16.734  -3.815  37.896  1.00 18.10      C    N  
ATOM   4264  CA  PRO C  70      16.084  -5.022  38.390  1.00 19.41      C    C  
ATOM   4265  C   PRO C  70      16.169  -5.141  39.911  1.00 20.26      C    C  
ATOM   4266  O   PRO C  70      15.202  -5.524  40.573  1.00 19.04      C    O  
ATOM   4267  CB  PRO C  70      16.814  -6.164  37.675  1.00 17.96      C    C  
ATOM   4268  CG  PRO C  70      17.365  -5.513  36.402  1.00 21.01      C    C  
ATOM   4269  CD  PRO C  70      17.675  -4.079  36.803  1.00 20.13      C    C  
ATOM   4270  N   ALA C  71      17.346  -4.814  40.441  1.00 20.56      C    N  
ATOM   4271  CA  ALA C  71      17.571  -4.920  41.871  1.00 21.94      C    C  
ATOM   4272  C   ALA C  71      16.714  -3.888  42.590  1.00 19.86      C    C  
ATOM   4273  O   ALA C  71      16.129  -4.206  43.610  1.00 20.37      C    O  
ATOM   4274  CB  ALA C  71      19.047  -4.742  42.182  1.00 21.28      C    C  
ATOM   4275  N   SER C  72      16.645  -2.656  42.074  1.00 20.88      C    N  
ATOM   4276  CA  SER C  72      15.801  -1.652  42.699  1.00 23.06      C    C  
ATOM   4277  C   SER C  72      14.321  -2.059  42.739  1.00 25.18      C    C  
ATOM   4278  O   SER C  72      13.620  -1.756  43.711  1.00 26.70      C    O  
ATOM   4279  CB  SER C  72      15.963  -0.347  42.000  1.00 24.20      C    C  
ATOM   4280  OG  SER C  72      17.344  -0.108  41.836  1.00 27.41      C    O  
ATOM   4281  N   CYS C  73      13.832  -2.729  41.678  1.00 23.12      C    N  
ATOM   4282  CA  CYS C  73      12.422  -3.067  41.571  1.00 20.29      C    C  
ATOM   4283  C   CYS C  73      12.131  -4.240  42.489  1.00 20.58      C    C  
ATOM   4284  O   CYS C  73      11.093  -4.283  43.141  1.00 18.99      C    O  
ATOM   4285  CB  CYS C  73      12.041  -3.410  40.130  1.00 19.77      C    C  
ATOM   4286  SG  CYS C  73      12.127  -1.946  39.065  1.00 21.68      C    S  
ATOM   4287  N   GLU C  74      13.100  -5.156  42.580  1.00 23.90      C    N  
ATOM   4288  CA  GLU C  74      13.001  -6.265  43.523  1.00 25.47      C    C  
ATOM   4289  C   GLU C  74      12.894  -5.724  44.953  1.00 24.24      C    C  
ATOM   4290  O   GLU C  74      12.109  -6.231  45.764  1.00 24.27      C    O  
ATOM   4291  CB  GLU C  74      14.211  -7.185  43.367  1.00 27.89      C    C  
ATOM   4292  CG  GLU C  74      14.210  -8.318  44.367  0.70 31.22      C    C  
ATOM   4293  CD  GLU C  74      14.619  -9.659  43.788  0.70 36.54      C    C  
ATOM   4294  OE1 GLU C  74      14.964  -9.715  42.587  0.70 38.32      C    O  
ATOM   4295  OE2 GLU C  74      14.575 -10.641  44.537  0.70 39.11      C    O1-
ATOM   4296  N   GLU C  75      13.658  -4.664  45.240  1.00 26.29      C    N  
ATOM   4297  CA  GLU C  75      13.686  -4.081  46.574  1.00 28.58      C    C  
ATOM   4298  C   GLU C  75      12.344  -3.408  46.858  1.00 25.56      C    C  
ATOM   4299  O   GLU C  75      11.855  -3.460  47.991  1.00 24.33      C    O  
ATOM   4300  CB  GLU C  75      14.885  -3.145  46.772  1.00 31.30      C    C  
ATOM   4301  CG  GLU C  75      14.902  -2.391  48.117  1.00 35.66      C    C  
ATOM   4302  CD  GLU C  75      14.666  -3.123  49.448  1.00 39.84      C    C  
ATOM   4303  OE1 GLU C  75      14.835  -4.374  49.529  1.00 38.26      C    O  
ATOM   4304  OE2 GLU C  75      14.299  -2.438  50.423  1.00 41.75      C    O1-
ATOM   4305  N   ILE C  76      11.752  -2.778  45.832  1.00 22.85      C    N  
ATOM   4306  CA  ILE C  76      10.486  -2.095  46.075  1.00 21.49      C    C  
ATOM   4307  C   ILE C  76       9.458  -3.129  46.520  1.00 21.23      C    C  
ATOM   4308  O   ILE C  76       8.733  -2.919  47.503  1.00 20.96      C    O  
ATOM   4309  CB  ILE C  76       9.992  -1.306  44.852  1.00 21.39      C    C  
ATOM   4310  CG1 ILE C  76      10.872  -0.082  44.613  1.00 20.17      C    C  
ATOM   4311  CG2 ILE C  76       8.532  -0.911  45.057  1.00 20.01      C    C  
ATOM   4312  CD1 ILE C  76      10.749   0.484  43.218  1.00 20.21      C    C  
ATOM   4313  N   ILE C  77       9.401  -4.238  45.778  1.00 19.05      C    N  
ATOM   4314  CA  ILE C  77       8.429  -5.259  46.105  1.00 20.65      C    C  
ATOM   4315  C   ILE C  77       8.779  -5.849  47.474  1.00 21.84      C    C  
ATOM   4316  O   ILE C  77       7.888  -6.151  48.272  1.00 22.37      C    O  
ATOM   4317  CB  ILE C  77       8.362  -6.321  44.984  1.00 20.18      C    C  
ATOM   4318  CG1 ILE C  77       7.834  -5.739  43.663  1.00 17.80      C    C  
ATOM   4319  CG2 ILE C  77       7.558  -7.525  45.428  1.00 18.83      C    C  
ATOM   4320  CD1 ILE C  77       6.513  -4.980  43.803  1.00 18.32      C    C  
ATOM   4321  N   ASN C  78      10.076  -6.080  47.723  1.00 24.79      C    N  
ATOM   4322  CA  ASN C  78      10.487  -6.707  48.978  1.00 25.21      C    C  
ATOM   4323  C   ASN C  78      10.102  -5.837  50.169  1.00 24.34      C    C  
ATOM   4324  O   ASN C  78       9.701  -6.360  51.206  1.00 26.84      C    O  
ATOM   4325  CB  ASN C  78      11.980  -7.040  49.016  1.00 28.22      C    C  
ATOM   4326  CG  ASN C  78      12.288  -8.272  48.201  1.00 31.71      C    C  
ATOM   4327  OD1 ASN C  78      11.390  -9.061  47.890  1.00 39.01      C    O  
ATOM   4328  ND2 ASN C  78      13.544  -8.432  47.839  1.00 33.69      C    N  
ATOM   4329  N   SER C  79      10.261  -4.514  50.029  1.00 24.21      C    N  
ATOM   4330  CA ASER C  79       9.925  -3.607  51.113  0.70 23.23      C    C  
ATOM   4331  CA BSER C  79       9.910  -3.577  51.085  0.30 24.09           C  
ATOM   4332  C   SER C  79       8.483  -3.829  51.571  1.00 25.20      C    C  
ATOM   4333  O   SER C  79       8.197  -3.735  52.760  1.00 24.65      C    O  
ATOM   4334  CB ASER C  79      10.203  -2.178  50.749  0.70 22.62      C    C  
ATOM   4335  CB BSER C  79      10.093  -2.158  50.626  0.30 24.18           C  
ATOM   4336  OG ASER C  79       9.117  -1.610  50.036  0.70 21.67      C    O  
ATOM   4337  OG BSER C  79      11.405  -1.960  50.122  0.30 24.12           O  
ATOM   4338  N   CYS C  80       7.575  -4.153  50.628  1.00 23.56      C    N  
ATOM   4339  CA  CYS C  80       6.176  -4.430  50.943  1.00 21.92      C    C  
ATOM   4340  C   CYS C  80       6.030  -5.724  51.756  1.00 20.81      C    C  
ATOM   4341  O   CYS C  80       5.332  -5.728  52.766  1.00 20.44      C    O  
ATOM   4342  CB  CYS C  80       5.297  -4.467  49.686  1.00 19.10      C    C  
ATOM   4343  SG  CYS C  80       3.521  -4.361  50.042  1.00 21.72      C    S  
ATOM   4344  N   PHE C  81       6.660  -6.822  51.308  1.00 22.90      C    N  
ATOM   4345  CA  PHE C  81       6.632  -8.094  52.020  1.00 24.12      C    C  
ATOM   4346  C   PHE C  81       7.258  -7.949  53.420  1.00 26.93      C    C  
ATOM   4347  O   PHE C  81       6.742  -8.482  54.402  1.00 28.65      C    O  
ATOM   4348  CB  PHE C  81       7.267  -9.214  51.182  1.00 25.23      C    C  
ATOM   4349  CG  PHE C  81       6.350  -9.804  50.133  1.00 26.37      C    C  
ATOM   4350  CD1 PHE C  81       5.378 -10.737  50.471  1.00 25.86      C    C  
ATOM   4351  CE1 PHE C  81       4.516 -11.252  49.515  1.00 25.27      C    C  
ATOM   4352  CZ  PHE C  81       4.604 -10.838  48.204  1.00 25.10      C    C  
ATOM   4353  CD2 PHE C  81       6.422  -9.396  48.807  1.00 26.72      C    C  
ATOM   4354  CE2 PHE C  81       5.553  -9.911  47.852  1.00 24.56      C    C  
ATOM   4355  N   ARG C  82       8.337  -7.176  53.535  1.00 26.36      C    N  
ATOM   4356  CA  ARG C  82       9.005  -7.024  54.820  1.00 29.05      C    C  
ATOM   4357  C   ARG C  82       8.119  -6.259  55.792  1.00 28.16      C    C  
ATOM   4358  O   ARG C  82       7.990  -6.656  56.945  1.00 32.64      C    O  
ATOM   4359  CB  ARG C  82      10.324  -6.268  54.678  1.00 28.37      C    C  
ATOM   4360  CG  ARG C  82      11.396  -7.074  53.972  1.00 31.86      C    C  
ATOM   4361  CD  ARG C  82      12.745  -6.432  54.226  1.00 36.05      C    C  
ATOM   4362  NE  ARG C  82      12.725  -4.989  53.999  1.00 37.46      C    N  
ATOM   4363  CZ  ARG C  82      13.125  -4.405  52.873  1.00 35.19      C    C  
ATOM   4364  NH2 ARG C  82      13.086  -3.090  52.763  1.00 31.87      C    N1+
ATOM   4365  NH1 ARG C  82      13.585  -5.142  51.873  1.00 35.79      C    N  
ATOM   4366  N   ALA C  83       7.551  -5.147  55.326  1.00 24.89      C    N  
ATOM   4367  CA  ALA C  83       6.749  -4.295  56.178  1.00 25.04      C    C  
ATOM   4368  C   ALA C  83       5.435  -4.977  56.559  1.00 27.20      C    C  
ATOM   4369  O   ALA C  83       4.937  -4.747  57.669  1.00 26.99      C    O  
ATOM   4370  CB  ALA C  83       6.539  -2.949  55.535  1.00 24.76      C    C  
ATOM   4371  N   PHE C  84       4.860  -5.806  55.662  1.00 25.73      C    N  
ATOM   4372  CA  PHE C  84       3.432  -6.103  55.787  1.00 24.21      C    C  
ATOM   4373  C   PHE C  84       3.155  -7.595  55.668  1.00 24.30      C    C  
ATOM   4374  O   PHE C  84       2.043  -8.029  55.956  1.00 26.34      C    O  
ATOM   4375  CB  PHE C  84       2.567  -5.245  54.844  1.00 23.63      C    C  
ATOM   4376  CG  PHE C  84       2.727  -3.749  54.998  1.00 22.17      C    C  
ATOM   4377  CD1 PHE C  84       2.551  -3.140  56.230  1.00 22.04      C    C  
ATOM   4378  CE1 PHE C  84       2.699  -1.762  56.377  1.00 22.58      C    C  
ATOM   4379  CZ  PHE C  84       3.003  -0.976  55.284  1.00 21.33      C    C  
ATOM   4380  CD2 PHE C  84       3.017  -2.938  53.900  1.00 22.81      C    C  
ATOM   4381  CE2 PHE C  84       3.161  -1.561  54.046  1.00 20.85      C    C  
ATOM   4382  N   GLY C  85       4.167  -8.365  55.248  1.00 24.68      C    N  
ATOM   4383  CA  GLY C  85       4.045  -9.812  55.114  1.00 23.78      C    C  
ATOM   4384  C   GLY C  85       3.291 -10.255  53.855  1.00 25.48      C    C  
ATOM   4385  O   GLY C  85       3.014 -11.441  53.672  1.00 26.50      C    O  
ATOM   4386  N   ARG C  86       2.962  -9.302  52.982  1.00 24.19      C    N  
ATOM   4387  CA  ARG C  86       2.181  -9.605  51.792  1.00 22.83      C    C  
ATOM   4388  C   ARG C  86       2.265  -8.414  50.834  1.00 24.65      C    C  
ATOM   4389  O   ARG C  86       2.655  -7.313  51.232  1.00 21.74      C    O  
ATOM   4390  CB  ARG C  86       0.733  -9.925  52.179  1.00 24.70      C    C  
ATOM   4391  CG  ARG C  86       0.005  -8.810  52.923  1.00 24.00      C    C  
ATOM   4392  CD  ARG C  86      -1.303  -9.198  53.588  1.00 24.86      C    C  
ATOM   4393  NE  ARG C  86      -2.290  -9.421  52.535  1.00 28.03      C    N  
ATOM   4394  CZ  ARG C  86      -3.472 -10.001  52.716  1.00 30.53      C    C  
ATOM   4395  NH2 ARG C  86      -4.310 -10.142  51.701  1.00 26.26      C    N1+
ATOM   4396  NH1 ARG C  86      -3.827 -10.406  53.924  1.00 29.27      C    N  
ATOM   4397  N   CYS C  87       1.881  -8.660  49.566  1.00 24.40      C    N  
ATOM   4398  CA  CYS C  87       1.786  -7.603  48.572  1.00 22.44      C    C  
ATOM   4399  C   CYS C  87       0.643  -7.973  47.630  1.00 21.85      C    C  
ATOM   4400  O   CYS C  87       0.771  -8.891  46.815  1.00 19.13      C    O  
ATOM   4401  CB  CYS C  87       3.087  -7.463  47.785  1.00 22.96      C    C  
ATOM   4402  SG  CYS C  87       3.084  -6.023  46.677  1.00 23.60      C    S  
ATOM   4403  N   ASP C  88      -0.483  -7.263  47.788  1.00 21.59      C    N  
ATOM   4404  CA  ASP C  88      -1.718  -7.629  47.106  1.00 20.88      C    C  
ATOM   4405  C   ASP C  88      -1.875  -6.852  45.801  1.00 20.01      C    C  
ATOM   4406  O   ASP C  88      -2.480  -7.362  44.872  1.00 20.83      C    O  
ATOM   4407  CB  ASP C  88      -2.921  -7.416  48.025  1.00 20.43      C    C  
ATOM   4408  CG  ASP C  88      -2.783  -8.219  49.311  1.00 24.70      C    C  
ATOM   4409  OD1 ASP C  88      -2.182  -7.697  50.282  1.00 24.30      C    O  
ATOM   4410  OD2 ASP C  88      -3.266  -9.364  49.317  1.00 25.31      C    O1-
ATOM   4411  N   VAL C  89      -1.354  -5.621  45.768  1.00 19.27      C    N  
ATOM   4412  CA  VAL C  89      -1.618  -4.650  44.716  1.00 18.78      C    C  
ATOM   4413  C   VAL C  89      -0.315  -3.927  44.363  1.00 17.90      C    C  
ATOM   4414  O   VAL C  89       0.437  -3.496  45.249  1.00 16.66      C    O  
ATOM   4415  CB  VAL C  89      -2.705  -3.654  45.171  1.00 18.46      C    C  
ATOM   4416  CG1 VAL C  89      -2.648  -2.323  44.421  1.00 17.87      C    C  
ATOM   4417  CG2 VAL C  89      -4.084  -4.285  45.067  1.00 21.02      C    C  
ATOM   4418  N   LEU C  90      -0.062  -3.817  43.054  1.00 15.68      C    N  
ATOM   4419  CA  LEU C  90       1.016  -2.991  42.542  1.00 16.64      C    C  
ATOM   4420  C   LEU C  90       0.416  -1.941  41.609  1.00 16.46      C    C  
ATOM   4421  O   LEU C  90      -0.295  -2.300  40.669  1.00 15.20      C    O  
ATOM   4422  CB  LEU C  90       2.010  -3.878  41.780  1.00 16.25      C    C  
ATOM   4423  CG  LEU C  90       3.047  -3.093  40.973  1.00 15.35      C    C  
ATOM   4424  CD1 LEU C  90       3.987  -2.322  41.884  1.00 14.86      C    C  
ATOM   4425  CD2 LEU C  90       3.799  -4.031  40.048  1.00 14.41      C    C  
ATOM   4426  N   VAL C  91       0.667  -0.672  41.932  1.00 14.75      C    N  
ATOM   4427  CA  VAL C  91       0.321   0.452  41.088  1.00 16.75      C    C  
ATOM   4428  C   VAL C  91       1.602   1.030  40.480  1.00 17.01      C    C  
ATOM   4429  O   VAL C  91       2.432   1.596  41.179  1.00 17.42      C    O  
ATOM   4430  CB  VAL C  91      -0.478   1.535  41.839  1.00 15.65      C    C  
ATOM   4431  CG1 VAL C  91      -0.871   2.664  40.895  1.00 15.45      C    C  
ATOM   4432  CG2 VAL C  91      -1.725   0.953  42.507  1.00 15.85      C    C  
ATOM   4433  N   ASN C  92       1.712   0.928  39.142  1.00 16.85      C    N  
ATOM   4434  CA  ASN C  92       2.806   1.479  38.362  1.00 15.81      C    C  
ATOM   4435  C   ASN C  92       2.425   2.895  37.925  1.00 16.23      C    C  
ATOM   4436  O   ASN C  92       1.849   3.123  36.844  1.00 15.46      C    O  
ATOM   4437  CB  ASN C  92       3.160   0.566  37.185  1.00 14.96      C    C  
ATOM   4438  CG  ASN C  92       3.906  -0.689  37.605  1.00 16.02      C    C  
ATOM   4439  OD1 ASN C  92       4.914  -0.600  38.300  1.00 14.69      C    O  
ATOM   4440  ND2 ASN C  92       3.469  -1.851  37.141  1.00 14.29      C    N  
ATOM   4441  N   ASN C  93       2.755   3.849  38.788  1.00 15.19      C    N  
ATOM   4442  CA  ASN C  93       2.351   5.237  38.606  1.00 15.85      C    C  
ATOM   4443  C   ASN C  93       3.553   6.100  38.195  1.00 16.16      C    C  
ATOM   4444  O   ASN C  93       3.389   7.058  37.436  1.00 17.32      C    O  
ATOM   4445  CB  ASN C  93       1.690   5.807  39.870  1.00 16.28      C    C  
ATOM   4446  CG  ASN C  93       1.554   7.326  39.835  1.00 17.55      C    C  
ATOM   4447  OD1 ASN C  93       0.589   7.839  39.289  1.00 16.50      C    O  
ATOM   4448  ND2 ASN C  93       2.487   8.060  40.435  1.00 15.34      C    N  
ATOM   4449  N   ALA C  94       4.755   5.792  38.717  1.00 15.13      C    N  
ATOM   4450  CA  ALA C  94       5.907   6.651  38.487  1.00 16.74      C    C  
ATOM   4451  C   ALA C  94       6.148   6.853  36.990  1.00 17.96      C    C  
ATOM   4452  O   ALA C  94       6.040   5.916  36.204  1.00 17.19      C    O  
ATOM   4453  CB  ALA C  94       7.146   6.100  39.147  1.00 15.86      C    C  
ATOM   4454  N   SER C  95       6.579   8.066  36.628  1.00 20.27      C    N  
ATOM   4455  CA  SER C  95       6.678   8.390  35.219  1.00 22.53      C    C  
ATOM   4456  C   SER C  95       7.569   9.604  34.970  1.00 20.96      C    C  
ATOM   4457  O   SER C  95       7.394  10.649  35.577  1.00 23.53      C    O  
ATOM   4458  CB  SER C  95       5.304   8.669  34.713  1.00 22.58      C    C  
ATOM   4459  OG  SER C  95       5.361   8.864  33.322  1.00 29.89      C    O  
ATOM   4460  N   ALA C  96       8.485   9.478  34.014  1.00 22.49      C    N  
ATOM   4461  CA  ALA C  96       9.232  10.630  33.529  1.00 21.27      C    C  
ATOM   4462  C   ALA C  96       8.494  11.194  32.315  1.00 21.11      C    C  
ATOM   4463  O   ALA C  96       7.845  10.457  31.564  1.00 20.06      C    O  
ATOM   4464  CB  ALA C  96      10.663  10.228  33.212  1.00 19.96      C    C  
ATOM   4465  N   PHE C  97       8.620  12.500  32.105  1.00 20.99      C    N  
ATOM   4466  CA  PHE C  97       7.807  13.141  31.092  1.00 22.10      C    C  
ATOM   4467  C   PHE C  97       8.490  14.414  30.608  1.00 21.67      C    C  
ATOM   4468  O   PHE C  97       8.606  15.364  31.375  1.00 23.11      C    O  
ATOM   4469  CB  PHE C  97       6.442  13.489  31.693  1.00 22.71      C    C  
ATOM   4470  CG  PHE C  97       5.555  14.294  30.782  1.00 25.75      C    C  
ATOM   4471  CD1 PHE C  97       4.958  13.713  29.668  1.00 27.80      C    C  
ATOM   4472  CE1 PHE C  97       4.149  14.467  28.833  1.00 29.97      C    C  
ATOM   4473  CZ  PHE C  97       3.928  15.809  29.097  1.00 31.06      C    C  
ATOM   4474  CD2 PHE C  97       5.310  15.638  31.040  1.00 28.82      C    C  
ATOM   4475  CE2 PHE C  97       4.497  16.393  30.208  1.00 27.98      C    C  
ATOM   4476  N   TYR C  98       8.893  14.427  29.328  1.00 20.38      C    N  
ATOM   4477  CA  TYR C  98       9.468  15.601  28.682  1.00 19.74      C    C  
ATOM   4478  C   TYR C  98       9.615  15.346  27.183  1.00 18.86      C    C  
ATOM   4479  O   TYR C  98       9.607  14.194  26.749  1.00 16.92      C    O  
ATOM   4480  CB  TYR C  98      10.813  16.024  29.303  1.00 20.39      C    C  
ATOM   4481  CG  TYR C  98      11.853  14.940  29.434  1.00 20.18      C    C  
ATOM   4482  CD1 TYR C  98      12.645  14.584  28.357  1.00 21.56      C    C  
ATOM   4483  CE1 TYR C  98      13.603  13.581  28.455  1.00 21.01      C    C  
ATOM   4484  CZ  TYR C  98      13.794  12.934  29.668  1.00 19.90      C    C  
ATOM   4485  OH  TYR C  98      14.749  11.959  29.768  1.00 20.54      C    O  
ATOM   4486  CE2 TYR C  98      13.002  13.265  30.753  1.00 20.07      C    C  
ATOM   4487  CD2 TYR C  98      12.046  14.266  30.633  1.00 20.69      C    C  
ATOM   4488  N   PRO C  99       9.759  16.406  26.351  1.00 20.12      C    N  
ATOM   4489  CA  PRO C  99       9.932  16.235  24.906  1.00 21.38      C    C  
ATOM   4490  C   PRO C  99      11.266  15.631  24.482  1.00 22.22      C    C  
ATOM   4491  O   PRO C  99      12.283  15.811  25.136  1.00 23.77      C    O  
ATOM   4492  CB  PRO C  99       9.839  17.654  24.318  1.00 22.14      C    C  
ATOM   4493  CG  PRO C  99      10.012  18.599  25.483  1.00 20.46      C    C  
ATOM   4494  CD  PRO C  99       9.704  17.823  26.747  1.00 21.05      C    C  
ATOM   4495  N   THR C 100      11.244  14.903  23.367  1.00 20.74      C    N  
ATOM   4496  CA  THR C 100      12.442  14.345  22.761  1.00 20.77      C    C  
ATOM   4497  C   THR C 100      12.305  14.508  21.250  1.00 20.52      C    C  
ATOM   4498  O   THR C 100      11.918  13.574  20.544  1.00 21.68      C    O  
ATOM   4499  CB  THR C 100      12.675  12.880  23.162  1.00 19.56      C    C  
ATOM   4500  OG1 THR C 100      11.588  12.132  22.623  1.00 20.83      C    O  
ATOM   4501  CG2 THR C 100      12.779  12.655  24.655  1.00 17.15      C    C  
ATOM   4502  N   PRO C 101      12.539  15.726  20.728  1.00 20.07      C    N  
ATOM   4503  CA  PRO C 101      12.346  15.999  19.302  1.00 20.91      C    C  
ATOM   4504  C   PRO C 101      13.173  15.059  18.434  1.00 23.24      C    C  
ATOM   4505  O   PRO C 101      14.293  14.689  18.804  1.00 22.43      C    O  
ATOM   4506  CB  PRO C 101      12.755  17.473  19.125  1.00 22.93      C    C  
ATOM   4507  CG  PRO C 101      12.692  18.074  20.543  1.00 21.30      C    C  
ATOM   4508  CD  PRO C 101      12.894  16.925  21.512  1.00 20.90      C    C  
ATOM   4509  N   LEU C 102      12.593  14.640  17.297  1.00 20.86      C    N  
ATOM   4510  CA  LEU C 102      13.277  13.719  16.402  1.00 22.56      C    C  
ATOM   4511  C   LEU C 102      14.364  14.481  15.637  1.00 28.18      C    C  
ATOM   4512  O   LEU C 102      15.406  13.909  15.310  1.00 32.35      C    O  
ATOM   4513  CB  LEU C 102      12.267  13.106  15.420  1.00 21.62      C    C  
ATOM   4514  CG  LEU C 102      11.357  12.007  15.969  1.00 19.50      C    C  
ATOM   4515  CD1 LEU C 102      10.282  11.635  14.938  1.00 17.69      C    C  
ATOM   4516  CD2 LEU C 102      12.156  10.781  16.388  1.00 17.73      C    C  
ATOM   4517  N   VAL C 103      14.108  15.770  15.361  1.00 29.13      C    N  
ATOM   4518  CA  VAL C 103      14.973  16.577  14.512  1.00 34.28      C    C  
ATOM   4519  C   VAL C 103      15.637  17.654  15.371  1.00 35.22      C    C  
ATOM   4520  O   VAL C 103      14.894  18.562  15.764  1.00 40.74      C    O  
ATOM   4521  CB  VAL C 103      14.192  17.193  13.330  1.00 36.19      C    C  
ATOM   4522  CG1 VAL C 103      15.032  18.181  12.542  1.00 40.50      C    C  
ATOM   4523  CG2 VAL C 103      13.643  16.127  12.390  1.00 36.19      C    C  
ATOM   4524  N   LYS C 114      20.927  16.353  28.249  1.00 38.79      C    N  
ATOM   4525  CA  LYS C 114      20.687  14.889  28.409  1.00 35.79      C    C  
ATOM   4526  C   LYS C 114      21.042  14.183  27.108  1.00 33.75      C    C  
ATOM   4527  O   LYS C 114      20.554  14.589  26.050  1.00 33.27      C    O  
ATOM   4528  CB  LYS C 114      19.217  14.599  28.728  1.00 39.64      C    C  
ATOM   4529  CG  LYS C 114      18.687  15.276  29.983  1.00 41.42      C    C  
ATOM   4530  CD  LYS C 114      17.667  14.435  30.689  1.00 43.96      C    C  
ATOM   4531  CE  LYS C 114      16.975  15.192  31.803  1.00 44.64      C    C  
ATOM   4532  NZ  LYS C 114      16.546  14.282  32.885  1.00 39.53      C    N1+
ATOM   4533  N   THR C 115      21.878  13.132  27.200  1.00 27.91      C    N  
ATOM   4534  CA  THR C 115      22.137  12.295  26.044  1.00 27.29      C    C  
ATOM   4535  C   THR C 115      20.821  11.614  25.649  1.00 26.79      C    C  
ATOM   4536  O   THR C 115      19.971  11.339  26.503  1.00 25.95      C    O  
ATOM   4537  CB  THR C 115      23.212  11.247  26.345  1.00 27.71      C    C  
ATOM   4538  OG1 THR C 115      22.680  10.355  27.323  1.00 28.67      C    O  
ATOM   4539  CG2 THR C 115      24.496  11.844  26.883  1.00 32.08      C    C  
ATOM   4540  N   VAL C 116      20.666  11.312  24.362  1.00 26.76      C    N  
ATOM   4541  CA  VAL C 116      19.504  10.547  23.941  1.00 29.63      C    C  
ATOM   4542  C   VAL C 116      19.428   9.236  24.735  1.00 29.48      C    C  
ATOM   4543  O   VAL C 116      18.337   8.807  25.080  1.00 29.29      C    O  
ATOM   4544  CB  VAL C 116      19.431  10.352  22.410  1.00 31.13      C    C  
ATOM   4545  CG1 VAL C 116      20.650   9.644  21.844  1.00 33.10      C    C  
ATOM   4546  CG2 VAL C 116      18.159   9.632  21.976  1.00 31.07      C    C  
ATOM   4547  N   GLU C 117      20.568   8.630  25.113  1.00 27.81      C    N  
ATOM   4548  CA  GLU C 117      20.485   7.337  25.791  1.00 27.68      C    C  
ATOM   4549  C   GLU C 117      20.019   7.481  27.249  1.00 27.38      C    C  
ATOM   4550  O   GLU C 117      19.469   6.542  27.844  1.00 24.50      C    O  
ATOM   4551  CB  GLU C 117      21.781   6.536  25.632  1.00 28.14      C    C  
ATOM   4552  CG  GLU C 117      21.865   5.779  24.314  1.00 28.21      C    C  
ATOM   4553  CD  GLU C 117      20.861   4.645  24.126  1.00 29.64      C    C  
ATOM   4554  OE1 GLU C 117      20.443   4.034  25.146  1.00 33.69      C    O  
ATOM   4555  OE2 GLU C 117      20.485   4.377  22.963  1.00 24.55      C    O1-
ATOM   4556  N   THR C 118      20.229   8.668  27.825  1.00 25.03      C    N  
ATOM   4557  CA  THR C 118      19.633   8.985  29.113  1.00 25.86      C    C  
ATOM   4558  C   THR C 118      18.114   9.163  28.972  1.00 23.57      C    C  
ATOM   4559  O   THR C 118      17.332   8.738  29.834  1.00 22.17      C    O  
ATOM   4560  CB  THR C 118      20.268  10.260  29.677  1.00 28.71      C    C  
ATOM   4561  OG1 THR C 118      21.649   9.941  29.852  1.00 34.40      C    O  
ATOM   4562  CG2 THR C 118      19.656  10.711  30.986  1.00 27.21      C    C  
ATOM   4563  N   GLN C 119      17.698   9.812  27.881  1.00 21.75      C    N  
ATOM   4564  CA  GLN C 119      16.277  10.018  27.611  1.00 22.93      C    C  
ATOM   4565  C   GLN C 119      15.583   8.666  27.502  1.00 20.71      C    C  
ATOM   4566  O   GLN C 119      14.539   8.436  28.100  1.00 19.97      C    O  
ATOM   4567  CB  GLN C 119      16.105  10.854  26.345  1.00 24.56      C    C  
ATOM   4568  CG  GLN C 119      16.689  12.237  26.535  1.00 28.83      C    C  
ATOM   4569  CD  GLN C 119      16.533  13.080  25.297  1.00 34.33      C    C  
ATOM   4570  OE1 GLN C 119      16.213  14.344  25.508  1.00 36.33      C    O  
ATOM   4571  NE2 GLN C 119      16.668  12.608  24.172  1.00 38.28      C    N  
ATOM   4572  N   VAL C 120      16.210   7.768  26.745  1.00 19.84      C    N  
ATOM   4573  CA  VAL C 120      15.751   6.403  26.658  1.00 20.20      C    C  
ATOM   4574  C   VAL C 120      15.655   5.801  28.065  1.00 19.94      C    C  
ATOM   4575  O   VAL C 120      14.613   5.274  28.438  1.00 16.44      C    O  
ATOM   4576  CB  VAL C 120      16.626   5.605  25.684  1.00 19.36      C    C  
ATOM   4577  CG1 VAL C 120      16.262   4.123  25.696  1.00 19.50      C    C  
ATOM   4578  CG2 VAL C 120      16.533   6.198  24.273  1.00 19.48      C    C  
ATOM   4579  N   ALA C 121      16.712   5.947  28.875  1.00 20.27      C    N  
ATOM   4580  CA  ALA C 121      16.728   5.273  30.163  1.00 20.73      C    C  
ATOM   4581  C   ALA C 121      15.634   5.840  31.066  1.00 20.52      C    C  
ATOM   4582  O   ALA C 121      15.014   5.127  31.841  1.00 19.88      C    O  
ATOM   4583  CB  ALA C 121      18.106   5.384  30.777  1.00 23.69      C    C  
ATOM   4584  N   GLU C 122      15.378   7.139  30.965  1.00 21.25      C    N  
ATOM   4585  CA  GLU C 122      14.340   7.717  31.794  1.00 21.91      C    C  
ATOM   4586  C   GLU C 122      12.963   7.399  31.226  1.00 22.12      C    C  
ATOM   4587  O   GLU C 122      12.118   6.866  31.943  1.00 25.24      C    O  
ATOM   4588  CB  GLU C 122      14.553   9.213  31.941  1.00 24.41      C    C  
ATOM   4589  CG  GLU C 122      15.682   9.478  32.902  1.00 30.45      C    C  
ATOM   4590  CD  GLU C 122      16.199  10.900  32.962  1.00 32.78      C    C  
ATOM   4591  OE1 GLU C 122      15.613  11.796  32.298  1.00 31.17      C    O  
ATOM   4592  OE2 GLU C 122      17.200  11.098  33.665  1.00 35.92      C    O1-
ATOM   4593  N   LEU C 123      12.762   7.689  29.932  1.00 20.99      C    N  
ATOM   4594  CA  LEU C 123      11.417   7.665  29.387  1.00 22.22      C    C  
ATOM   4595  C   LEU C 123      10.978   6.216  29.194  1.00 23.49      C    C  
ATOM   4596  O   LEU C 123       9.895   5.845  29.624  1.00 28.30      C    O  
ATOM   4597  CB  LEU C 123      11.282   8.559  28.148  1.00 20.96      C    C  
ATOM   4598  CG  LEU C 123      11.507  10.054  28.398  1.00 20.72      C    C  
ATOM   4599  CD1 LEU C 123      11.545  10.841  27.106  1.00 21.57      C    C  
ATOM   4600  CD2 LEU C 123      10.481  10.639  29.358  1.00 23.29      C    C  
ATOM   4601  N   ILE C 124      11.848   5.364  28.663  1.00 19.21      C    N  
ATOM   4602  CA  ILE C 124      11.424   3.989  28.491  1.00 18.33      C    C  
ATOM   4603  C   ILE C 124      11.619   3.223  29.798  1.00 18.61      C    C  
ATOM   4604  O   ILE C 124      10.813   2.373  30.155  1.00 18.24      C    O  
ATOM   4605  CB  ILE C 124      12.147   3.322  27.307  1.00 19.13      C    C  
ATOM   4606  CG1 ILE C 124      12.003   4.144  26.013  1.00 19.78      C    C  
ATOM   4607  CG2 ILE C 124      11.692   1.865  27.155  1.00 17.45      C    C  
ATOM   4608  CD1 ILE C 124      10.564   4.367  25.556  1.00 17.37      C    C  
ATOM   4609  N   GLY C 125      12.716   3.504  30.508  1.00 20.34      C    N  
ATOM   4610  CA  GLY C 125      12.986   2.864  31.794  1.00 19.86      C    C  
ATOM   4611  C   GLY C 125      11.863   3.030  32.815  1.00 21.44      C    C  
ATOM   4612  O   GLY C 125      11.254   2.038  33.245  1.00 24.01      C    O  
ATOM   4613  N   THR C 126      11.551   4.285  33.165  1.00 20.59      C    N  
ATOM   4614  CA ATHR C 126      10.562   4.551  34.204  0.50 20.76      C    C  
ATOM   4615  CA BTHR C 126      10.581   4.524  34.217  0.50 21.46           C  
ATOM   4616  C   THR C 126       9.187   4.081  33.766  1.00 21.67      C    C  
ATOM   4617  O   THR C 126       8.445   3.508  34.567  1.00 21.51      C    O  
ATOM   4618  CB ATHR C 126      10.282   6.039  34.462  0.50 19.95      C    C  
ATOM   4619  CB BTHR C 126      10.735   5.953  34.756  0.50 21.68           C  
ATOM   4620  OG1ATHR C 126       9.911   6.691  33.243  0.50 18.65      C    O  
ATOM   4621  OG1BTHR C 126      12.130   6.206  34.965  0.50 21.80           O  
ATOM   4622  CG2ATHR C 126      11.411   6.752  35.174  0.50 20.32      C    C  
ATOM   4623  CG2BTHR C 126       9.977   6.188  36.040  0.50 21.57           C  
ATOM   4624  N   ASN C 127       8.854   4.341  32.476  1.00 20.39      C    N  
ATOM   4625  CA AASN C 127       7.493   4.233  31.961  0.50 18.47      C    C  
ATOM   4626  CA BASN C 127       7.472   4.226  32.038  0.50 19.01           C  
ATOM   4627  C   ASN C 127       7.139   2.798  31.595  1.00 17.99      C    C  
ATOM   4628  O   ASN C 127       5.970   2.436  31.532  1.00 18.14      C    O  
ATOM   4629  CB AASN C 127       7.275   5.092  30.712  0.50 18.39      C    C  
ATOM   4630  CB BASN C 127       7.100   5.339  31.052  0.50 20.05           C  
ATOM   4631  CG AASN C 127       6.920   6.524  31.047  0.50 18.36      C    C  
ATOM   4632  CG BASN C 127       7.516   6.726  31.519  0.50 20.64           C  
ATOM   4633  OD1AASN C 127       5.750   6.717  31.631  0.50 19.30      C    O  
ATOM   4634  OD1BASN C 127       7.289   7.714  30.824  0.50 21.79           O  
ATOM   4635  ND2AASN C 127       7.705   7.445  30.806  0.50 17.05      C    N  
ATOM   4636  ND2BASN C 127       8.143   6.828  32.682  0.50 19.18           N  
ATOM   4637  N   ALA C 128       8.149   1.974  31.294  1.00 16.47      C    N  
ATOM   4638  CA  ALA C 128       7.833   0.677  30.721  1.00 16.66      C    C  
ATOM   4639  C   ALA C 128       8.664  -0.448  31.341  1.00 16.30      C    C  
ATOM   4640  O   ALA C 128       8.107  -1.473  31.724  1.00 16.81      C    O  
ATOM   4641  CB  ALA C 128       8.006   0.715  29.205  1.00 16.42      C    C  
ATOM   4642  N   ILE C 129       9.995  -0.268  31.400  1.00 17.01      C    N  
ATOM   4643  CA  ILE C 129      10.881  -1.328  31.882  1.00 16.27      C    C  
ATOM   4644  C   ILE C 129      10.700  -1.526  33.388  1.00 15.21      C    C  
ATOM   4645  O   ILE C 129      10.567  -2.659  33.845  1.00 13.81      C    O  
ATOM   4646  CB  ILE C 129      12.366  -1.088  31.527  1.00 15.65      C    C  
ATOM   4647  CG1 ILE C 129      12.595  -0.741  30.055  1.00 16.58      C    C  
ATOM   4648  CG2 ILE C 129      13.188  -2.298  31.951  1.00 15.31      C    C  
ATOM   4649  CD1 ILE C 129      11.891  -1.674  29.091  1.00 18.34      C    C  
ATOM   4650  N   ALA C 130      10.638  -0.433  34.148  1.00 14.26      C    N  
ATOM   4651  CA  ALA C 130      10.442  -0.592  35.591  1.00 15.14      C    C  
ATOM   4652  C   ALA C 130       9.090  -1.259  35.865  1.00 15.57      C    C  
ATOM   4653  O   ALA C 130       9.007  -2.259  36.602  1.00 15.45      C    O  
ATOM   4654  CB  ALA C 130      10.667   0.717  36.343  1.00 14.07      C    C  
ATOM   4655  N   PRO C 131       7.976  -0.812  35.225  1.00 15.71      C    N  
ATOM   4656  CA  PRO C 131       6.731  -1.576  35.303  1.00 15.35      C    C  
ATOM   4657  C   PRO C 131       6.901  -3.069  35.030  1.00 15.20      C    C  
ATOM   4658  O   PRO C 131       6.295  -3.890  35.712  1.00 16.27      C    O  
ATOM   4659  CB  PRO C 131       5.811  -0.841  34.319  1.00 14.18      C    C  
ATOM   4660  CG  PRO C 131       6.266   0.600  34.497  1.00 13.71      C    C  
ATOM   4661  CD  PRO C 131       7.789   0.494  34.567  1.00 14.50      C    C  
ATOM   4662  N   PHE C 132       7.696  -3.415  34.013  1.00 14.68      C    N  
ATOM   4663  CA  PHE C 132       7.859  -4.811  33.649  1.00 15.14      C    C  
ATOM   4664  C   PHE C 132       8.563  -5.570  34.791  1.00 15.46      C    C  
ATOM   4665  O   PHE C 132       8.222  -6.717  35.121  1.00 16.54      C    O  
ATOM   4666  CB  PHE C 132       8.582  -4.875  32.290  1.00 15.85      C    C  
ATOM   4667  CG  PHE C 132       9.261  -6.193  32.000  1.00 16.47      C    C  
ATOM   4668  CD1 PHE C 132       8.537  -7.271  31.490  1.00 15.94      C    C  
ATOM   4669  CE1 PHE C 132       9.153  -8.494  31.246  1.00 16.45      C    C  
ATOM   4670  CZ  PHE C 132      10.510  -8.634  31.486  1.00 17.07      C    C  
ATOM   4671  CD2 PHE C 132      10.632  -6.340  32.196  1.00 15.45      C    C  
ATOM   4672  CE2 PHE C 132      11.244  -7.567  31.967  1.00 15.33      C    C  
ATOM   4673  N   LEU C 133       9.572  -4.933  35.373  1.00 14.77      C    N  
ATOM   4674  CA  LEU C 133      10.442  -5.607  36.336  1.00 16.81      C    C  
ATOM   4675  C   LEU C 133       9.712  -5.746  37.665  1.00 16.36      C    C  
ATOM   4676  O   LEU C 133       9.647  -6.854  38.227  1.00 16.86      C    O  
ATOM   4677  CB  LEU C 133      11.762  -4.835  36.494  1.00 14.95      C    C  
ATOM   4678  CG  LEU C 133      12.654  -4.842  35.258  1.00 14.43      C    C  
ATOM   4679  CD1 LEU C 133      13.682  -3.728  35.346  1.00 14.43      C    C  
ATOM   4680  CD2 LEU C 133      13.324  -6.212  35.103  1.00 16.30      C    C  
ATOM   4681  N   LEU C 134       9.068  -4.646  38.082  1.00 15.20      C    N  
ATOM   4682  CA  LEU C 134       8.138  -4.701  39.212  1.00 15.05      C    C  
ATOM   4683  C   LEU C 134       7.094  -5.814  39.075  1.00 15.69      C    C  
ATOM   4684  O   LEU C 134       6.739  -6.473  40.064  1.00 16.09      C    O  
ATOM   4685  CB  LEU C 134       7.490  -3.328  39.391  1.00 14.44      C    C  
ATOM   4686  CG  LEU C 134       8.474  -2.252  39.859  1.00 14.66      C    C  
ATOM   4687  CD1 LEU C 134       7.964  -0.844  39.546  1.00 13.25      C    C  
ATOM   4688  CD2 LEU C 134       8.795  -2.408  41.364  1.00 14.22      C    C  
ATOM   4689  N   THR C 135       6.582  -6.008  37.853  1.00 15.47      C    N  
ATOM   4690  CA  THR C 135       5.551  -6.989  37.579  1.00 15.31      C    C  
ATOM   4691  C   THR C 135       6.155  -8.384  37.749  1.00 16.85      C    C  
ATOM   4692  O   THR C 135       5.491  -9.240  38.335  1.00 17.66      C    O  
ATOM   4693  CB  THR C 135       4.953  -6.813  36.165  1.00 14.29      C    C  
ATOM   4694  OG1 THR C 135       4.224  -5.590  36.063  1.00 15.67      C    O  
ATOM   4695  CG2 THR C 135       4.053  -7.961  35.775  1.00 13.12      C    C  
ATOM   4696  N   MET C 136       7.369  -8.612  37.199  1.00 18.28      C    N  
ATOM   4697  CA  MET C 136       8.094  -9.864  37.393  1.00 21.72      C    C  
ATOM   4698  C   MET C 136       8.273 -10.135  38.890  1.00 21.06      C    C  
ATOM   4699  O   MET C 136       7.909 -11.201  39.368  1.00 20.96      C    O  
ATOM   4700  CB  MET C 136       9.496  -9.841  36.783  1.00 24.00      C    C  
ATOM   4701  CG  MET C 136       9.602 -10.214  35.315  1.00 31.79      C    C  
ATOM   4702  SD  MET C 136      11.364 -10.249  34.795  1.00 37.39      C    S  
ATOM   4703  CE  MET C 136      11.799 -11.942  35.186  1.00 33.96      C    C  
ATOM   4704  N   SER C 137       8.851  -9.181  39.622  1.00 22.94      C    N  
ATOM   4705  CA  SER C 137       9.099  -9.376  41.050  1.00 24.96      C    C  
ATOM   4706  C   SER C 137       7.806  -9.688  41.795  1.00 23.36      C    C  
ATOM   4707  O   SER C 137       7.770 -10.632  42.577  1.00 23.42      C    O  
ATOM   4708  CB  SER C 137       9.760  -8.182  41.650  1.00 25.82      C    C  
ATOM   4709  OG  SER C 137      11.018  -7.984  41.038  1.00 30.45      C    O  
ATOM   4710  N   PHE C 138       6.756  -8.881  41.547  1.00 24.02      C    N  
ATOM   4711  CA  PHE C 138       5.462  -9.009  42.221  1.00 21.83      C    C  
ATOM   4712  C   PHE C 138       4.920 -10.412  41.991  1.00 20.75      C    C  
ATOM   4713  O   PHE C 138       4.558 -11.116  42.922  1.00 23.46      C    O  
ATOM   4714  CB  PHE C 138       4.483  -7.936  41.724  1.00 20.51      C    C  
ATOM   4715  CG  PHE C 138       3.051  -8.017  42.208  1.00 19.58      C    C  
ATOM   4716  CD1 PHE C 138       2.120  -8.816  41.563  1.00 21.23      C    C  
ATOM   4717  CE1 PHE C 138       0.795  -8.849  41.989  1.00 21.75      C    C  
ATOM   4718  CZ  PHE C 138       0.393  -8.100  43.087  1.00 22.37      C    C  
ATOM   4719  CD2 PHE C 138       2.615  -7.241  43.281  1.00 19.22      C    C  
ATOM   4720  CE2 PHE C 138       1.306  -7.301  43.744  1.00 18.54      C    C  
ATOM   4721  N   ALA C 139       4.888 -10.835  40.732  1.00 20.85      C    N  
ATOM   4722  CA  ALA C 139       4.374 -12.156  40.391  1.00 23.11      C    C  
ATOM   4723  C   ALA C 139       5.233 -13.276  40.997  1.00 22.24      C    C  
ATOM   4724  O   ALA C 139       4.689 -14.257  41.506  1.00 23.51      C    O  
ATOM   4725  CB  ALA C 139       4.267 -12.278  38.886  1.00 22.39      C    C  
ATOM   4726  N   GLN C 140       6.567 -13.138  40.913  1.00 23.43      C    N  
ATOM   4727  CA  GLN C 140       7.523 -14.095  41.456  1.00 27.84      C    C  
ATOM   4728  C   GLN C 140       7.221 -14.375  42.934  1.00 31.12      C    C  
ATOM   4729  O   GLN C 140       7.262 -15.522  43.373  1.00 29.29      C    O  
ATOM   4730  CB  GLN C 140       8.951 -13.572  41.279  1.00 28.31      C    C  
ATOM   4731  CG  GLN C 140      10.029 -14.644  41.381  0.60 30.43      C    C  
ATOM   4732  CD  GLN C 140       9.806 -15.791  40.425  0.60 32.45      C    C  
ATOM   4733  OE1 GLN C 140       9.545 -15.600  39.235  0.60 32.33      C    O  
ATOM   4734  NE2 GLN C 140       9.893 -17.001  40.949  0.60 29.99      C    N  
ATOM   4735  N   ARG C 141       6.893 -13.317  43.690  1.00 35.77      C    N  
ATOM   4736  CA  ARG C 141       6.748 -13.406  45.137  1.00 36.93      C    C  
ATOM   4737  C   ARG C 141       5.364 -13.934  45.539  1.00 36.20      C    C  
ATOM   4738  O   ARG C 141       5.115 -14.124  46.722  1.00 43.17      C    O  
ATOM   4739  CB  ARG C 141       7.088 -12.059  45.793  1.00 33.81      C    C  
ATOM   4740  CG  ARG C 141       8.468 -11.517  45.455  0.70 37.46      C    C  
ATOM   4741  CD  ARG C 141       9.629 -12.150  46.196  0.70 40.72      C    C  
ATOM   4742  NE  ARG C 141      10.037 -11.392  47.374  0.70 41.97      C    N  
ATOM   4743  CZ  ARG C 141       9.576 -11.591  48.607  0.70 41.53      C    C  
ATOM   4744  NH2 ARG C 141      10.024 -10.848  49.605  0.70 35.93      C    N1+
ATOM   4745  NH1 ARG C 141       8.672 -12.531  48.836  0.70 40.28      C    N  
ATOM   4746  N   GLN C 142       4.447 -14.160  44.590  1.00 34.78      C    N  
ATOM   4747  CA  GLN C 142       3.197 -14.814  44.943  1.00 35.56      C    C  
ATOM   4748  C   GLN C 142       3.329 -16.311  44.637  1.00 42.74      C    C  
ATOM   4749  O   GLN C 142       3.975 -16.993  45.456  1.00 47.01      C    O  
ATOM   4750  CB  GLN C 142       1.987 -14.263  44.184  1.00 34.64      C    C  
ATOM   4751  CG  GLN C 142       2.025 -12.765  43.922  1.00 32.23      C    C  
ATOM   4752  CD  GLN C 142       1.864 -11.906  45.151  1.00 31.77      C    C  
ATOM   4753  OE1 GLN C 142       1.211 -12.292  46.120  1.00 29.47      C    O  
ATOM   4754  NE2 GLN C 142       2.450 -10.716  45.104  1.00 31.79      C    N  
ATOM   4755  N   SER C 152      -7.914 -13.988  48.370  1.00 35.48      C    N  
ATOM   4756  CA  SER C 152      -6.822 -13.147  47.800  1.00 37.29      C    C  
ATOM   4757  C   SER C 152      -7.339 -12.403  46.564  1.00 35.17      C    C  
ATOM   4758  O   SER C 152      -8.014 -12.991  45.726  1.00 39.08      C    O  
ATOM   4759  CB  SER C 152      -5.623 -14.003  47.460  1.00 39.05      C    C  
ATOM   4760  OG  SER C 152      -5.919 -15.096  46.601  1.00  0.00           O  
ATOM   4761  N   ASN C 153      -7.059 -11.101  46.467  1.00 29.17      C    N  
ATOM   4762  CA  ASN C 153      -7.458 -10.328  45.301  1.00 25.62      C    C  
ATOM   4763  C   ASN C 153      -6.253  -9.541  44.779  1.00 22.28      C    C  
ATOM   4764  O   ASN C 153      -6.122  -8.343  45.049  1.00 20.59      C    O  
ATOM   4765  CB  ASN C 153      -8.698  -9.479  45.591  1.00 25.00      C    C  
ATOM   4766  CG  ASN C 153      -9.172  -8.656  44.409  1.00 26.81      C    C  
ATOM   4767  OD1 ASN C 153      -8.823  -8.931  43.261  1.00 26.76      C    O  
ATOM   4768  ND2 ASN C 153      -9.962  -7.629  44.683  1.00 27.44      C    N  
ATOM   4769  N   LEU C 154      -5.402 -10.235  44.015  1.00 19.15      C    N  
ATOM   4770  CA  LEU C 154      -4.123  -9.690  43.586  1.00 19.56      C    C  
ATOM   4771  C   LEU C 154      -4.330  -8.967  42.262  1.00 18.86      C    C  
ATOM   4772  O   LEU C 154      -4.875  -9.539  41.325  1.00 18.54      C    O  
ATOM   4773  CB  LEU C 154      -3.105 -10.825  43.383  1.00 19.70      C    C  
ATOM   4774  CG  LEU C 154      -2.935 -11.822  44.531  1.00 22.24      C    C  
ATOM   4775  CD1 LEU C 154      -1.960 -12.941  44.146  1.00 21.83      C    C  
ATOM   4776  CD2 LEU C 154      -2.471 -11.126  45.807  1.00 21.51      C    C  
ATOM   4777  N   SER C 155      -3.834  -7.731  42.158  1.00 18.19      C    N  
ATOM   4778  CA  SER C 155      -3.900  -7.111  40.844  1.00 16.65      C    C  
ATOM   4779  C   SER C 155      -2.838  -6.035  40.734  1.00 16.39      C    C  
ATOM   4780  O   SER C 155      -2.296  -5.578  41.747  1.00 15.73      C    O  
ATOM   4781  CB  SER C 155      -5.273  -6.579  40.505  1.00 18.55      C    C  
ATOM   4782  OG  SER C 155      -5.562  -5.371  41.198  1.00 17.50      C    O  
ATOM   4783  N   ILE C 156      -2.563  -5.676  39.477  1.00 13.60      C    N  
ATOM   4784  CA  ILE C 156      -1.646  -4.624  39.119  1.00 14.13      C    C  
ATOM   4785  C   ILE C 156      -2.438  -3.607  38.307  1.00 15.23      C    C  
ATOM   4786  O   ILE C 156      -3.281  -3.977  37.485  1.00 14.84      C    O  
ATOM   4787  CB  ILE C 156      -0.494  -5.215  38.278  1.00 13.70      C    C  
ATOM   4788  CG1 ILE C 156       0.192  -6.390  38.985  1.00 14.14      C    C  
ATOM   4789  CG2 ILE C 156       0.466  -4.133  37.809  1.00 12.17      C    C  
ATOM   4790  CD1 ILE C 156       1.318  -7.066  38.187  1.00 13.29      C    C  
ATOM   4791  N   VAL C 157      -2.138  -2.332  38.527  1.00 15.99      C    N  
ATOM   4792  CA  VAL C 157      -2.781  -1.301  37.733  1.00 16.66      C    C  
ATOM   4793  C   VAL C 157      -1.684  -0.403  37.177  1.00 15.07      C    C  
ATOM   4794  O   VAL C 157      -0.881   0.108  37.953  1.00 16.42      C    O  
ATOM   4795  CB  VAL C 157      -3.768  -0.480  38.589  1.00 18.55      C    C  
ATOM   4796  CG1 VAL C 157      -4.319   0.721  37.823  1.00 17.67      C    C  
ATOM   4797  CG2 VAL C 157      -4.895  -1.345  39.140  1.00 16.80      C    C  
ATOM   4798  N   ASN C 158      -1.646  -0.244  35.842  1.00 14.82      C    N  
ATOM   4799  CA  ASN C 158      -0.668   0.600  35.168  1.00 13.35      C    C  
ATOM   4800  C   ASN C 158      -1.293   1.931  34.783  1.00 12.96      C    C  
ATOM   4801  O   ASN C 158      -2.401   1.952  34.216  1.00 14.31      C    O  
ATOM   4802  CB  ASN C 158      -0.100  -0.113  33.947  1.00 14.09      C    C  
ATOM   4803  CG  ASN C 158       0.638  -1.362  34.394  1.00 15.56      C    C  
ATOM   4804  OD1 ASN C 158       1.255  -1.354  35.464  1.00 14.07      C    O  
ATOM   4805  ND2 ASN C 158       0.575  -2.415  33.593  1.00 13.96      C    N  
ATOM   4806  N   LEU C 159      -0.575   3.014  35.091  1.00 12.79      C    N  
ATOM   4807  CA  LEU C 159      -0.971   4.359  34.696  1.00 14.03      C    C  
ATOM   4808  C   LEU C 159      -0.565   4.610  33.240  1.00 15.24      C    C  
ATOM   4809  O   LEU C 159       0.615   4.826  32.925  1.00 15.18      C    O  
ATOM   4810  CB  LEU C 159      -0.395   5.417  35.656  1.00 14.15      C    C  
ATOM   4811  CG  LEU C 159      -1.211   5.694  36.927  1.00 15.53      C    C  
ATOM   4812  CD1 LEU C 159      -2.501   6.431  36.566  1.00 15.62      C    C  
ATOM   4813  CD2 LEU C 159      -1.558   4.407  37.707  1.00 13.88      C    C  
ATOM   4814  N   CYS C 160      -1.579   4.536  32.362  1.00 14.75      C    N  
ATOM   4815  CA  CYS C 160      -1.406   4.560  30.926  1.00 14.49      C    C  
ATOM   4816  C   CYS C 160      -1.711   5.983  30.441  1.00 16.43      C    C  
ATOM   4817  O   CYS C 160      -1.637   6.922  31.235  1.00 19.33      C    O  
ATOM   4818  CB  CYS C 160      -2.310   3.507  30.309  1.00 14.63      C    C  
ATOM   4819  SG  CYS C 160      -1.782   1.802  30.670  1.00 18.20      C    S  
ATOM   4820  N   ASP C 161      -2.023   6.168  29.150  1.00 15.11      C    N  
ATOM   4821  CA  ASP C 161      -2.315   7.504  28.659  1.00 14.59      C    C  
ATOM   4822  C   ASP C 161      -3.435   7.397  27.623  1.00 14.48      C    C  
ATOM   4823  O   ASP C 161      -3.322   6.627  26.674  1.00 12.73      C    O  
ATOM   4824  CB  ASP C 161      -1.030   8.161  28.136  1.00 17.49      C    C  
ATOM   4825  CG  ASP C 161      -1.154   9.562  27.542  1.00 21.72      C    C  
ATOM   4826  OD1 ASP C 161      -2.291  10.054  27.358  1.00 20.62      C    O  
ATOM   4827  OD2 ASP C 161      -0.092  10.139  27.203  1.00 26.44      C    O1-
ATOM   4828  N   ALA C 162      -4.531   8.148  27.840  1.00 14.21      C    N  
ATOM   4829  CA  ALA C 162      -5.683   8.064  26.957  1.00 14.02      C    C  
ATOM   4830  C   ALA C 162      -5.303   8.636  25.595  1.00 14.95      C    C  
ATOM   4831  O   ALA C 162      -5.976   8.343  24.616  1.00 15.14      C    O  
ATOM   4832  CB  ALA C 162      -6.871   8.809  27.530  1.00 13.15      C    C  
ATOM   4833  N   MET C 163      -4.240   9.455  25.539  1.00 14.37      C    N  
ATOM   4834  CA  MET C 163      -3.891  10.123  24.286  1.00 16.70      C    C  
ATOM   4835  C   MET C 163      -2.768   9.397  23.547  1.00 16.05      C    C  
ATOM   4836  O   MET C 163      -2.163   9.957  22.632  1.00 17.90      C    O  
ATOM   4837  CB  MET C 163      -3.517  11.594  24.511  1.00 16.32      C    C  
ATOM   4838  CG  MET C 163      -4.629  12.326  25.251  1.00 18.27      C    C  
ATOM   4839  SD  MET C 163      -6.156  12.422  24.210  1.00 21.77      C    S  
ATOM   4840  CE  MET C 163      -5.615  13.479  22.867  1.00 23.36      C    C  
ATOM   4841  N   VAL C 164      -2.583   8.106  23.847  1.00 15.86      C    N  
ATOM   4842  CA  VAL C 164      -1.471   7.351  23.295  1.00 17.65      C    C  
ATOM   4843  C   VAL C 164      -1.543   7.218  21.760  1.00 17.93      C    C  
ATOM   4844  O   VAL C 164      -0.521   6.993  21.113  1.00 16.02      C    O  
ATOM   4845  CB  VAL C 164      -1.368   6.002  24.035  1.00 19.10      C    C  
ATOM   4846  CG1 VAL C 164      -2.479   5.027  23.695  1.00 19.42      C    C  
ATOM   4847  CG2 VAL C 164       0.010   5.378  23.949  1.00 20.42      C    C  
ATOM   4848  N   ASP C 165      -2.749   7.307  21.167  1.00 15.99      C    N  
ATOM   4849  CA  ASP C 165      -2.892   7.171  19.718  1.00 17.32      C    C  
ATOM   4850  C   ASP C 165      -3.068   8.535  19.042  1.00 16.98      C    C  
ATOM   4851  O   ASP C 165      -3.257   8.594  17.819  1.00 15.76      C    O  
ATOM   4852  CB  ASP C 165      -3.987   6.173  19.312  1.00 19.57      C    C  
ATOM   4853  CG  ASP C 165      -3.643   4.722  19.640  1.00 22.80      C    C  
ATOM   4854  OD1 ASP C 165      -2.487   4.290  19.407  1.00 24.35      C    O  
ATOM   4855  OD2 ASP C 165      -4.507   4.046  20.188  1.00 26.53      C    O1-
ATOM   4856  N   GLN C 166      -3.004   9.616  19.836  1.00 15.83      C    N  
ATOM   4857  CA  GLN C 166      -3.020  10.967  19.308  1.00 18.69      C    C  
ATOM   4858  C   GLN C 166      -1.869  11.719  19.969  1.00 20.35      C    C  
ATOM   4859  O   GLN C 166      -2.070  12.600  20.801  1.00 22.02      C    O  
ATOM   4860  CB  GLN C 166      -4.354  11.659  19.603  1.00 20.13      C    C  
ATOM   4861  CG  GLN C 166      -5.527  11.084  18.824  1.00 22.78      C    C  
ATOM   4862  CD  GLN C 166      -6.648  10.692  19.756  1.00 25.24      C    C  
ATOM   4863  OE1 GLN C 166      -6.600   9.627  20.379  1.00 27.09      C    O  
ATOM   4864  NE2 GLN C 166      -7.659  11.547  19.858  1.00 23.25      C    N  
ATOM   4865  N   PRO C 167      -0.619  11.362  19.629  1.00 20.75      C    N  
ATOM   4866  CA  PRO C 167       0.529  11.806  20.418  1.00 23.11      C    C  
ATOM   4867  C   PRO C 167       0.774  13.303  20.234  1.00 23.65      C    C  
ATOM   4868  O   PRO C 167       0.422  13.875  19.211  1.00 22.06      C    O  
ATOM   4869  CB  PRO C 167       1.682  11.018  19.795  1.00 21.03      C    C  
ATOM   4870  CG  PRO C 167       1.217  10.723  18.382  1.00 22.33      C    C  
ATOM   4871  CD  PRO C 167      -0.275  10.497  18.489  1.00 20.39      C    C  
ATOM   4872  N   CYS C 168       1.370  13.930  21.246  1.00 25.25      C    N  
ATOM   4873  CA  CYS C 168       1.857  15.284  21.093  1.00 26.67      C    C  
ATOM   4874  C   CYS C 168       3.152  15.294  20.297  1.00 25.37      C    C  
ATOM   4875  O   CYS C 168       3.955  14.374  20.401  1.00 23.31      C    O  
ATOM   4876  CB  CYS C 168       2.068  15.924  22.449  1.00 31.68      C    C  
ATOM   4877  SG  CYS C 168       0.497  16.050  23.333  1.00 39.18      C    S  
ATOM   4878  N   MET C 169       3.279  16.325  19.454  1.00 24.14      C    N  
ATOM   4879  CA  MET C 169       4.468  16.662  18.691  1.00 26.43      C    C  
ATOM   4880  C   MET C 169       5.675  16.589  19.620  1.00 21.19      C    C  
ATOM   4881  O   MET C 169       5.621  17.125  20.712  1.00 19.55      C    O  
ATOM   4882  CB  MET C 169       4.372  18.110  18.187  1.00 30.00      C    C  
ATOM   4883  CG  MET C 169       5.255  18.367  16.989  0.70 36.15      C    C  
ATOM   4884  SD  MET C 169       4.521  17.475  15.607  0.70 47.59      C    S  
ATOM   4885  CE  MET C 169       3.027  18.428  15.353  0.70 40.05      C    C  
ATOM   4886  N   ALA C 170       6.723  15.899  19.180  1.00 19.63      C    N  
ATOM   4887  CA  ALA C 170       8.028  15.895  19.836  1.00 20.71      C    C  
ATOM   4888  C   ALA C 170       8.080  15.059  21.121  1.00 19.44      C    C  
ATOM   4889  O   ALA C 170       9.068  15.155  21.836  1.00 20.96      C    O  
ATOM   4890  CB  ALA C 170       8.521  17.320  20.050  1.00 22.95      C    C  
ATOM   4891  N   PHE C 171       7.086  14.193  21.379  1.00 18.33      C    N  
ATOM   4892  CA  PHE C 171       7.052  13.334  22.559  1.00 18.07      C    C  
ATOM   4893  C   PHE C 171       7.176  11.843  22.202  1.00 17.68      C    C  
ATOM   4894  O   PHE C 171       6.636  10.985  22.927  1.00 18.55      C    O  
ATOM   4895  CB  PHE C 171       5.812  13.613  23.420  1.00 18.20      C    C  
ATOM   4896  CG  PHE C 171       5.897  14.834  24.312  1.00 18.60      C    C  
ATOM   4897  CD1 PHE C 171       5.680  16.108  23.803  1.00 19.38      C    C  
ATOM   4898  CE1 PHE C 171       5.779  17.225  24.625  1.00 19.72      C    C  
ATOM   4899  CZ  PHE C 171       6.116  17.076  25.952  1.00 19.22      C    C  
ATOM   4900  CD2 PHE C 171       6.235  14.704  25.653  1.00 19.68      C    C  
ATOM   4901  CE2 PHE C 171       6.340  15.821  26.474  1.00 18.97      C    C  
ATOM   4902  N   SER C 172       7.932  11.525  21.134  1.00 17.29      C    N  
ATOM   4903  CA ASER C 172       8.091  10.162  20.625  0.50 17.30      C    C  
ATOM   4904  CA BSER C 172       8.022  10.156  20.641  0.50 16.86           C  
ATOM   4905  C   SER C 172       8.460   9.183  21.739  1.00 17.30      C    C  
ATOM   4906  O   SER C 172       7.798   8.158  21.952  1.00 17.62      C    O  
ATOM   4907  CB ASER C 172       9.141  10.066  19.531  0.50 17.68      C    C  
ATOM   4908  CB BSER C 172       8.843  10.018  19.359  0.50 16.56           C  
ATOM   4909  OG ASER C 172       8.782  10.789  18.371  0.50 18.42      C    O  
ATOM   4910  OG BSER C 172      10.090  10.702  19.440  0.50 16.36           O  
ATOM   4911  N   LEU C 173       9.563   9.473  22.447  1.00 16.80      C    N  
ATOM   4912  CA  LEU C 173      10.000   8.477  23.427  1.00 16.42      C    C  
ATOM   4913  C   LEU C 173       8.968   8.248  24.517  1.00 15.90      C    C  
ATOM   4914  O   LEU C 173       8.758   7.108  24.935  1.00 15.23      C    O  
ATOM   4915  CB  LEU C 173      11.353   8.846  24.048  1.00 16.29      C    C  
ATOM   4916  CG  LEU C 173      12.577   8.422  23.251  1.00 18.70      C    C  
ATOM   4917  CD1 LEU C 173      13.828   8.885  23.999  1.00 20.09      C    C  
ATOM   4918  CD2 LEU C 173      12.595   6.903  23.067  1.00 15.48      C    C  
ATOM   4919  N   TYR C 174       8.426   9.349  25.065  1.00 15.73      C    N  
ATOM   4920  CA  TYR C 174       7.372   9.228  26.053  1.00 16.46      C    C  
ATOM   4921  C   TYR C 174       6.267   8.317  25.504  1.00 15.26      C    C  
ATOM   4922  O   TYR C 174       5.796   7.381  26.164  1.00 16.79      C    O  
ATOM   4923  CB  TYR C 174       6.807  10.619  26.378  1.00 17.45      C    C  
ATOM   4924  CG  TYR C 174       5.620  10.542  27.296  1.00 18.34      C    C  
ATOM   4925  CD1 TYR C 174       5.782  10.250  28.653  1.00 18.99      C    C  
ATOM   4926  CE1 TYR C 174       4.695  10.166  29.502  1.00 20.75      C    C  
ATOM   4927  CZ  TYR C 174       3.416  10.344  28.985  1.00 21.52      C    C  
ATOM   4928  OH  TYR C 174       2.336  10.226  29.801  1.00 26.82      C    O  
ATOM   4929  CE2 TYR C 174       3.233  10.659  27.646  1.00 21.51      C    C  
ATOM   4930  CD2 TYR C 174       4.332  10.733  26.803  1.00 18.79      C    C  
ATOM   4931  N   ASN C 175       5.832   8.633  24.285  1.00 15.31      C    N  
ATOM   4932  CA  ASN C 175       4.727   7.937  23.637  1.00 16.08      C    C  
ATOM   4933  C   ASN C 175       5.060   6.455  23.438  1.00 14.89      C    C  
ATOM   4934  O   ASN C 175       4.209   5.586  23.613  1.00 14.70      C    O  
ATOM   4935  CB  ASN C 175       4.399   8.577  22.283  1.00 16.92      C    C  
ATOM   4936  CG  ASN C 175       3.119   8.036  21.674  1.00 20.97      C    C  
ATOM   4937  OD1 ASN C 175       3.158   7.439  20.603  1.00 23.64      C    O
[truncated: 227,996 more chars]
