# Supplementary material for: Design of 2‑Aminobenzothiazole Derivatives Targeting Trypanosomatid PTR1 by a Multidisciplinary Fragment Hybridization Approach
Source: J Med Chem. 2025 Sep 30;68(19):20595–618. doi: 10.1021/acs.jmedchem.5c01799 (PMC12516686; doi:10.1021/acs.jmedchem.5c01799)
Supplement: Supplementary file 3 [file jm5c01799_si_003.csv]

Compound ID	SMILES	TbPTR1 IC50 [µM]	mean %inhibition TbPTR1 at 50 µM	SD %inhibition TbPTR1 at 50 µM	LmPTR1 IC50 [µM]	mean %inhibition LmPTR1 at 50 µM	SD %inhibition LmPTR1 at 50 µM	mean %inhibition T. brucei at 10 µM	SD %inhibition T. brucei at 10 µM	T. brucei EC50 [µM]	mean %inhibition L. infantum at 10 µM	SD %inhibition L. infantum at 10 µM	THP1 CC50 (μM) upper limit	THP1 CC50 (μM) lower limit
1a	Nc(n1)sc(c12)cc(cc2)C(=O)NCCc3cc(Cl)c(Cl)cc3	7.6				21	2	100	0	3.1	NI		100	50
1b	Nc(n1)sc(c12)cc(cc2)C(=O)N(C3CC3)CCc4cc(Cl)c(Cl)cc4	17.1			38.9	72	4	97	0	5	46	13	50	25
1c	Nc(n1)sc(c12)cc(cc2)C(=O)N(C3CC3)Cc4cc(Cl)c(Cl)cc4	71.6				26	5	18	8		24	3		100
1d	Nc(s1)nc(c12)ccc(c2)CN(C3CC3)Cc4cc(Cl)c(Cl)cc4	3.3				38	4	59	2		NI		50	25
1e	Nc(s1)nc(c12)ccc(c2)C(=O)N(c3ccccc3)CCc4cc(Cl)c(Cl)cc4		18	1		31	2	31	0		NI			100
2a	Nc(n1)sc(c12)cc(cc2)C(=O)NCCc3ccccc3	14.5				35	1	27	0		NI			100
2b	Nc(n1)sc(c12)cc(cc2)C(=O)NCCc3cc(Cl)ccc3	3.9			91.4	48	2	51	0		NI		100	50
2c	Nc(s1)nc(c12)ccc(c2)C(=O)NCCc3ccc(Cl)cc3	4.8				32	2	27	0		NI		100	50
2d	Nc(n1)sc(c12)cc(cc2)C(=O)NCCc3cc(Br)ccc3	2.4				57	2	39	5		NI		100	50
2e	Nc(n1)sc(c12)cc(cc2)C(=O)NCCc3ccc(Br)cc3	2.9			78.8	33	1	37	0		NI		50	25
2f	Nc(n1)sc(c12)cc(cc2)C(=O)NCCc3cc(C(F)(F)F)ccc3	5.7						NI						100
2g	Nc(s1)nc(c12)ccc(c2)C(=O)NCCc3ccc(C(F)(F)F)cc3	7						31	7					100
